# Supplementary material for: Molecular Analysis of Fetal and Adult Primary Human Liver Sinusoidal Endothelial Cells: A Comparison to Other Endothelial Cells
Source: Int J Mol Sci. 2020 Oct 21;21(20):7776. doi: 10.3390/ijms21207776 (PMC7589710; doi:10.3390/ijms21207776)
Supplement: Supplementary file 1 [file ijms-21-07776-s001.zip]

Archive with 6 entries (6 files):
- Supplementary table 2 DEGx f-LSECs vs a-LSECs.xls
- __MACOSX/._Supplementary table 2 DEGx f-LSECs vs a-LSECs.xls
- Supplementary table 1 DEGs f-LSECs vs f-ECs.xls
- __MACOSX/._Supplementary table 1 DEGs f-LSECs vs f-ECs.xls
- Supplementary material.docx
- __MACOSX/._Supplementary material.docx
