# Supplementary material for: Molecular Analysis of Fetal and Adult Primary Human Liver Sinusoidal Endothelial Cells: A Comparison to Other Endothelial Cells
Source: Int J Mol Sci. 2020 Oct 21;21(20):7776. doi: 10.3390/ijms21207776 (PMC7589710; doi:10.3390/ijms21207776)
Supplement: Supplementary file 1 [file ijms-21-07776-s001.zip › Supplementary table 2 DEGx f-LSECs vs a-LSECs.xls]

## Sheet: Supplementary table 2
Probe_Id	EntrezID	ILMN_Gene	Source_Reference_ID	Protein_Product	Array_Address_Id	Probe_Type	Probe_Start	SEQUENCE	Chromosome	Probe_Chr_Orientation	Probe_Coordinates	Cytoband	Definition	Ontology_Component	Ontology_Process	Ontology_Function	Synonyms	p.value	q.value	log2(foldchange) or mean.difference	a-LSECs	a-LSECs	f-LSECs	f-LSECs	f-LSECs
ILMN_1651385	9927	MFN2	NM_014874.2	NP_055689.1	5550253	S	4089	TGATGGACTCTGCCAGGTGGACATGCTGTGGGTGGATGTTCCCGGCGTGT	1	+	11995702-11995751	1p36.22a	Homo sapiens mitofusin 2 (MFN2), nuclear gene encoding mitochondrial protein, mRNA.	A semiautonomous, self replicating organelle that occurs in varying numbers, shapes, and sizes in the cytoplasm of virtually all eukaryotic cells. It is notably the site of tissue respiration [goid 5739] [pmid 11181170] [evidence IDA]; That part of the cytoplasm that does not contain membranous or particulate subcellular components [goid 5829] [evidence ISS]; Double layer of lipid molecules that …	The process of directing proteins towards and into the mitochondrion, mediated by mitochondrial proteins that recognize signals contained within the imported protein [goid 6626] [pmid 11181170] [evidence IDA]; A process that is carried out at the cellular level which results in the formation, arrangement of constituent parts, or disassembly of the mitochondrial membrane, the lipid bilayer surroun…	Interacting selectively with a nucleotide, any compound consisting of a nucleoside that is esterified with (ortho)phosphate or an oligophosphate at any hydroxyl group on the ribose or deoxyribose moiety [goid 166] [evidence IEA]; Catalysis of the reaction: GTP + H2O = GDP + phosphate [goid 3924] [evidence IEA]; Interacting selectively with GTP, guanosine triphosphate [goid 5525] [evidence IEA]; C…	HSG; CMT2A; KIAA0214; CMT2A2; MARF; CPRP1	0.0474749	0.606866	-0.248634	8.1091	8.2947	8.4872	8.402	8.4624
ILMN_1651705	847	CAT	NM_001752.2	NP_001743.1	1770500	S	1601	GAATGCGATTCACACCTTTGTGCAGTCCGGATCTCACTTGGCGGCAAGGG	11	+	34449164-34449164:34449491-34449539	11p13c	Homo sapiens catalase (CAT), mRNA.	A semiautonomous, self replicating organelle that occurs in varying numbers, shapes, and sizes in the cytoplasm of virtually all eukaryotic cells. It is notably the site of tissue respiration [goid 5739] [evidence IEA]; A small, membrane-bounded organelle that uses dioxygen (O2) to oxidize organic molecules; contains some enzymes that produce and others that degrade hydrogen peroxide (H2O2) [goid…	A change in state or activity of a cell or an organism (in terms of movement, secretion, enzyme production, gene expression, etc.) as a result of a reactive oxygen species stimulus. Reactive oxygen species include singlet oxygen, superoxide, and oxygen free radicals [goid 302] [pmid 16644728] [evidence IMP]; Any process by which an organism or cell protects itself from ultraviolet radiation (UV),…	Catalysis of the reaction: 2 H2O2 = O2 + 2 H2O [goid 4096] [pmid 18379038] [evidence IDA]; Catalysis of the reaction: 2 H2O2 = O2 + 2 H2O [goid 4096] [pmid 16644728] [evidence IDA]; Catalysis of the reaction: 2 H2O2 = O2 + 2 H2O [goid 4096] [pmid 18312938] [evidence IDA]; Interacting selectively with iron (Fe) ions [goid 5506] [evidence IEA]; Interacting selectively with heme, any compound of iro…	MGC138424; MGC138422	0.0337392	0.599144	0.483333	9.1966	8.9882	8.4479	8.6901	8.6892
ILMN_1651769	9765	ZFYVE16	NM_014733.2	NP_055548.2	1230112	S	5570	CCACTGTATTTACCACTTCTAAGAGTGACTGACGACGGGCCAGATGACCC	5	+	79809770-79809819	5q14.1e	Homo sapiens zinc finger, FYVE domain containing 16 (ZFYVE16), mRNA.	All of the contents of a cell excluding the plasma membrane and nucleus, but including other subcellular structures [goid 5737] [evidence IEA]; Double layer of lipid molecules that encloses all cells, and, in eukaryotes, many organelles; may be a single or double lipid bilayer; also includes associated proteins [goid 16020] [evidence IEA]; The lipid bilayer surrounding an early endosome [goid 319…	The process of directing proteins towards the lysosome using signals contained within the protein [goid 6622] [pmid 11546807] [evidence IMP]; The cascade of processes by which a signal interacts with a receptor, causing a change in the level or activity of a second messenger or other downstream target, and ultimately effecting a change in the functioning of the cell [goid 7165] [pmid 11546807] [e…	Interacting selectively with any protein or protein complex (a complex of two or more proteins that may include other nonprotein molecules) [goid 5515] [pmid 14613930] [evidence IPI]; Interacting selectively with phosphatidylinositol, any glycophospholipid with its sn-glycerol 3-phosphate residue is esterified to the 1-hydroxyl group of 1D-myo-inositol [goid 5545] [pmid 11546807] [evidence IDA]; …	KIAA0305; DKFZp686E13162; ENDOFIN	0.00249119	0.538405	-0.236583	7.485	7.5271	7.7727	7.7267	7.7285
ILMN_1652085	10199	MPHOSPH10	NM_005791.1	NP_005782.1	2350563	S	1961	GAAGTAGCCCCAGTGAGTGTTAGTGATGCAGCTCTCCTGGCCCCAGAGGA	2	+	71228688-71228737	2p13.3b	Homo sapiens M-phase phosphoprotein 10 (U3 small nucleolar ribonucleoprotein) (MPHOSPH10), mRNA.	A membrane-bounded organelle of eukaryotic cells in which chromosomes are housed and replicated. In most cells, the nucleus contains all of the cell's chromosomes except the organellar chromosomes, and is the site of RNA synthesis and processing. In some species, or in specialized cell types, RNA metabolism or DNA replication may be absent [goid 5634] [evidence IEA]; A small, dense body one or mo…	Any process involved in the conversion of a primary ribosomal RNA (rRNA) transcript into one or more mature rRNA molecules [goid 6364] [evidence IEA]; The process of removing sections of the primary RNA transcript to remove sequences not present in the mature form of the RNA and joining the remaining sections to form the mature form of the RNA [goid 8380] [pmid 9450966] [evidence NAS]	Interacting selectively with any protein or protein complex (a complex of two or more proteins that may include other nonprotein molecules) [goid 5515] [pmid 12655004] [evidence IPI]; An activity which assists splicing of substrate RNA(s) by facilitating the formation and stabilization of a series of catalytic conformations in which key RNA sequences are positioned for a series of two transesteri…	MPP10P; MPP10	0.0212582	0.590086	-0.396083	9.1283	8.9614	9.3529	9.4455	9.5244
ILMN_1652490	54682	MANSC1	NM_018050.2	NP_060520.2	150041	S	1446	CCTGGTGATAGGCCTCGTCCTCCTGGGTAGAATCCTCTCGGAATCACTCC	12	-	12483019-12483068	12p13.2a	Homo sapiens MANSC domain containing 1 (MANSC1), mRNA.	A membrane-bounded organelle of eukaryotic cells in which chromosomes are housed and replicated. In most cells, the nucleus contains all of the cell's chromosomes except the organellar chromosomes, and is the site of RNA synthesis and processing. In some species, or in specialized cell types, RNA metabolism or DNA replication may be absent [goid 5634] [pmid 18029348] [evidence IDA]; All of the co…		Catalysis of the random hydrolysis of N-acetyl-beta-D-glucosaminide 1,4-beta-linkages in chitin and chitodextrins [goid 4568] [evidence IEA]	FLJ10298; LOH12CR3; 9130403P13Rik	0.0200534	0.590086	1.03718	9.3414	8.8273	7.8683	8.0731	8.2001
ILMN_1652580	5424	POLD1	NM_002691.1	NP_002682.1	290731	S	3132	GAGTTCTGCCAGCCCCGGGAGTCTGAGCTGTATCAGAAGGAGGTATCCCA	19	+	55612125-55612166:55612241-55612248	19q13.33c	Homo sapiens polymerase (DNA directed), delta 1, catalytic subunit 125kDa (POLD1), mRNA.	A membrane-bounded organelle of eukaryotic cells in which chromosomes are housed and replicated. In most cells, the nucleus contains all of the cell's chromosomes except the organellar chromosomes, and is the site of RNA synthesis and processing. In some species, or in specialized cell types, RNA metabolism or DNA replication may be absent [goid 5634] [pmid 16762037] [evidence IDA]; That part of …	Progression through S phase, the part of the mitotic cell cycle during which DNA synthesis takes place [goid 84] [pmid 16762037] [evidence IDA]; Synthesis of DNA that proceeds from the broken 3' single-strand DNA end uses the homologous intact duplex as the template [goid 731] [pmid 3335506] [evidence IDA]; Synthesis of DNA that proceeds from the broken 3' single-strand DNA end uses the homologou…	Interacting selectively with a nucleotide, any compound consisting of a nucleoside that is esterified with (ortho)phosphate or an oligophosphate at any hydroxyl group on the ribose or deoxyribose moiety [goid 166] [evidence IEA]; Interacting selectively with DNA (deoxyribonucleic acid) [goid 3677] [pmid 16762037] [evidence IDA]; Interacting selectively with chromatin, the network of fibers of DNA…	CDC2; POLD	0.00650056	0.560685	-0.641684	7.3327	7.4482	8.0999	8.0944	7.9021
ILMN_1652722	9556	C14ORF2	NM_004894.1	NP_004885.1	2100341	S	398	GTACTGCTTTCAGTGTGTTCCCCCTCAGCCCCTCCGGCGTGTCAGGCATA	14	-	103448545-103448594	14q32.33a	Homo sapiens chromosome 14 open reading frame 2 (C14orf2), mRNA.				PLPM; MP68	0.0101509	0.581385	0.209416	9.9461	9.9232	9.7039	9.6927	9.7791
ILMN_1653026	51316	PLAC8	NM_016619.1	NP_057703.1	4830113	S	84	TAAGGCCCTGCACTGAAAATGCAAGCTCAGGCGCCGGTGGTCGTTGTGAC	4	-	84248065-84248098:84248099-84248114	4q21.22a	Homo sapiens placenta-specific 8 (PLAC8), mRNA.				C15; onzin	0.0232117	0.593765	2.04365	10.559	9.7375	8.5007	8.2546	7.5585
ILMN_1653047	79665	DHX40	NM_024612.3	NP_078888.3	990731	I	1613	TTCCTTTGCCTCCACATCTGACATGTGCAGTAATAAAAGCTGCTTCCCTG	17	+	55020080-55020129	17q23.1a	Homo sapiens DEAH (Asp-Glu-Ala-His) box polypeptide 40 (DHX40), mRNA.			Interacting selectively with a nucleotide, any compound consisting of a nucleoside that is esterified with (ortho)phosphate or an oligophosphate at any hydroxyl group on the ribose or deoxyribose moiety [goid 166] [evidence IEA]; Interacting selectively with any nucleic acid [goid 3676] [evidence IEA]; Interacting selectively with ATP, adenosine 5'-triphosphate, a universally important coenzyme a…	FLJ22060; FLJ34015; DDX40; PAD; ARG147	0.00117979	0.538405	0.199717	7.5092	7.5061	7.3321	7.2895	7.3022
ILMN_1653612	54793	KCTD9	NM_017634.2	NP_060104.2	1430626	S	3215	TTTCTTCAATATGTGTTGACAACCAGCCCTGTGGTTCTGGGTAGCAAAGG	8	-	25341353-25341402	8p21.2c	Homo sapiens potassium channel tetramerisation domain containing 9 (KCTD9), mRNA.	A protein complex that forms a transmembrane channel through which potassium ions may cross a cell membrane in response to changes in membrane potential [goid 8076] [evidence IEA]; Double layer of lipid molecules that encloses all cells, and, in eukaryotes, many organelles; may be a single or double lipid bilayer; also includes associated proteins [goid 16020] [evidence IEA]	The directed movement of potassium ions (K+) into, out of, within or between cells [goid 6813] [evidence IEA]	Catalysis of the transmembrane transfer of a potassium ion by a voltage-gated channel [goid 5249] [evidence IEA]; Interacting selectively with any protein or protein complex (a complex of two or more proteins that may include other nonprotein molecules) [goid 5515] [evidence IEA]	FLJ20038	0.0161831	0.590086	-0.353217	8.1247	8.2458	8.604	8.555	8.4564
ILMN_1653618	26009	ZZZ3	NM_015534.4	NP_056349.1	1300441	S	3790	GGAGGCAACTGTGGCATTGCTTCCTTAACCAGCTCATGGTGTGTGAATGT	1	-	78030673-78030722	1p31.1e	Homo sapiens zinc finger, ZZ-type containing 3 (ZZZ3), mRNA.	A membrane-bounded organelle of eukaryotic cells in which chromosomes are housed and replicated. In most cells, the nucleus contains all of the cell's chromosomes except the organellar chromosomes, and is the site of RNA synthesis and processing. In some species, or in specialized cell types, RNA metabolism or DNA replication may be absent [goid 5634] [evidence IEA]	The synthesis of either RNA on a template of DNA or DNA on a template of RNA [goid 6350] [evidence IEA]; Any process that modulates the frequency, rate or extent of DNA-dependent transcription [goid 6355] [evidence IEA]	Interacting selectively with DNA (deoxyribonucleic acid) [goid 3677] [evidence IEA]; Interacting selectively with zinc (Zn) ions [goid 8270] [evidence IEA]; Interacting selectively with any metal ion [goid 46872] [evidence IEA]	DKFZP564I052; FLJ10362; DKFZp313N0119	0.0162346	0.590086	0.300717	9.1945	9.2496	8.8403	8.9289	8.9948
ILMN_1653730	64064	OXCT2	NM_022120.1	NP_071403.1	1400037	S	1751	CTCCTACTTTCCTCCCTAGGTGGACAGTGCTCCTCTAGAGAGCTGCGACT	1	-	40235220-40235269	1p34.2d	Homo sapiens 3-oxoacid CoA transferase 2 (OXCT2), mRNA.	A semiautonomous, self replicating organelle that occurs in varying numbers, shapes, and sizes in the cytoplasm of virtually all eukaryotic cells. It is notably the site of tissue respiration [goid 5739] [pmid 11756565] [evidence IDA]; A long, whiplike protrusion from the surface of a eukaryotic cell, whose undulations drive the cell through a liquid medium; similar in structure to a cilium. The …	The chemical reactions and pathways, including anabolism and catabolism, by which living organisms transform chemical substances. Metabolic processes typically transform small molecules, but also include macromolecular processes such as DNA repair and replication, and protein synthesis and degradation [goid 8152] [evidence IEA]; The chemical reactions and pathways resulting in the breakdown of ke…	Catalysis of the reaction: succinyl-CoA + a 3-oxo acid = succinate + a 3-oxo-acyl-CoA [goid 8260] [evidence IEA]; Catalysis of the transfer of a group, e.g. a methyl group, glycosyl group, acyl group, phosphorus-containing, or other groups, from one compound (generally regarded as the donor) to another compound (generally regarded as the acceptor). Transferase is the systematic name for any enzym…	FKSG25; SCOT-T; FLJ00030	0.00278716	0.538405	0.262383	7.9073	7.8964	7.6546	7.596	7.6678
ILMN_1654319	145864	HAPLN3	NM_178232.2	NP_839946.1	4900086	S	1611	TCCGGAGCTGGGCTTTGGGCCTCTCCTGCCCACCTCTACTTCTCTGTGAA	15	-	89420751-89420800	15q26.1a	Homo sapiens hyaluronan and proteoglycan link protein 3 (HAPLN3), mRNA.	The space external to the outermost structure of a cell. For cells without external protective or external encapsulating structures this refers to space outside of the plasma membrane. This term covers the host cell environment outside an intracellular parasite [goid 5576] [evidence IEA]; A layer consisting mainly of proteins (especially collagen) and glycosaminoglycans (mostly as proteoglycans) …	The attachment of a cell, either to another cell or to an underlying substrate such as the extracellular matrix, via cell adhesion molecules [goid 7155] [evidence IEA]	The selective, often stoichiometric, interaction of a molecule with one or more specific sites on another molecule [goid 5488] [evidence IEA]; Interacting selectively with hyaluronic acid, a polymer composed of repeating dimeric units of glucuronic acid and N-acetyl glucosamine [goid 5540] [evidence IEA]	HsT19883; EXLD1	0.015875	0.590086	0.695767	8.1224	7.8894	7.1411	7.3692	7.4201
ILMN_1654689	10168	ZNF197	NM_006991.3	NP_008922.1	1470133	I	4064	CCAGAATGTCAGGTGTGGAGTTGGGCGGACAAGAGTCTGCTGATGAGGAC	3	+	44661484-44661533	3p21.32a	Homo sapiens zinc finger protein 197 (ZNF197), transcript variant 1, mRNA.	A membrane-bounded organelle of eukaryotic cells in which chromosomes are housed and replicated. In most cells, the nucleus contains all of the cell's chromosomes except the organellar chromosomes, and is the site of RNA synthesis and processing. In some species, or in specialized cell types, RNA metabolism or DNA replication may be absent [goid 5634] [evidence IEA]; The living contents of a cell…	Any process that modulates the frequency, rate or extent of DNA-dependent transcription [goid 6355] [evidence IEA]; The synthesis of either RNA on a template of DNA or DNA on a template of RNA [goid 6350] [evidence IEA]; Any process that modulates the frequency, rate or extent of DNA-dependent transcription [goid 6355] [evidence IEA]	The function of binding to a specific DNA sequence in order to modulate transcription. The transcription factor may or may not also interact selectively with a protein or macromolecular complex [goid 3700] [evidence IEA]; The function of binding to a specific DNA sequence in order to modulate transcription. The transcription factor may or may not also interact selectively with a protein or macrom…	P18; ZNF20; ZKSCAN9; D3S1363E; VHLaK; ZNF166	0.0150842	0.590086	-0.0584167	7.482	7.4821	7.5411	7.5557	7.5246
ILMN_1654690	27440	CECR5	NM_033070.2	NP_149061.1	1340470	A	1663	CCGGCACTGAAGGCATGCAGCCTGTCGGCAGAGTGTCTTAACACCAGATG	22	-	17618498-17618547	22q11.1d	Homo sapiens cat eye syndrome chromosome region, candidate 5 (CECR5), transcript variant 2, mRNA.	A semiautonomous, self replicating organelle that occurs in varying numbers, shapes, and sizes in the cytoplasm of virtually all eukaryotic cells. It is notably the site of tissue respiration [goid 5739] [pmid 18029348] [evidence IDA]	The chemical reactions and pathways, including anabolism and catabolism, by which living organisms transform chemical substances. Metabolic processes typically transform small molecules, but also include macromolecular processes such as DNA repair and replication, and protein synthesis and degradation [goid 8152] [evidence IEA]	Catalysis of the hydrolysis of various bonds, e.g. C-O, C-N, C-C, phosphoric anhydride bonds, etc. Hydrolase is the systematic name for any enzyme of EC class 3 [goid 16787] [evidence IEA]		0.0460081	0.606213	0.2557	10.026	9.8566	9.6451	9.6563	9.7554
ILMN_1655572	79992	C6ORF59	XR_017956.1		110048	S	1427	AGTTGGCTGGAGGAGGCCAGTCAGGAGTGCAAGAACCCCGCGTACTCTGT				6q26a	PREDICTED: Homo sapiens chromosome 6 open reading frame 59 (C6orf59), misc RNA.					0.00239045	0.538405	-0.0933835	6.8966	6.9049	7.0079	6.984	6.9905
ILMN_1655645	204	AK2	NM_013411.3	NP_037543.1	3140441	I	3374	AGTGACCAAGATACTCATGTGGGTTGGACTGCCCAGGACACAGCAGATGC	1	-	33473768-33473817	1p35.1b	Homo sapiens adenylate kinase 2 (AK2), transcript variant AK2B, mRNA.	A semiautonomous, self replicating organelle that occurs in varying numbers, shapes, and sizes in the cytoplasm of virtually all eukaryotic cells. It is notably the site of tissue respiration [goid 5739] [evidence IEA]; The inner, i.e. lumen-facing, lipid bilayer of the mitochondrial envelope. It is highly folded to form cristae [goid 5743] [evidence IEA]; The region between the inner and outer l…	The chemical reactions and pathways involving nucleobases, nucleosides, nucleotides and nucleic acids [goid 6139] [evidence IEA]	Interacting selectively with a nucleotide, any compound consisting of a nucleoside that is esterified with (ortho)phosphate or an oligophosphate at any hydroxyl group on the ribose or deoxyribose moiety [goid 166] [evidence IEA]; Catalysis of the reaction: ATP + AMP = 2 ADP [goid 4017] [pmid 9504408] [evidence TAS]; Interacting selectively with ATP, adenosine 5'-triphosphate, a universally import…	ADK2	0.00238818	0.538405	-0.303684	7.4995	7.5792	7.8298	7.8409	7.8584
ILMN_1655694	642031	LOC642031	XM_936101.2	XP_941194.2	6770091	S	3014	GGTGCTCACCTGGGGCCTCCATCCCAGAAGCGCAGGGCTTATTTTTCTGA					PREDICTED: Homo sapiens hypothetical protein LOC642031 (LOC642031), mRNA.					0.00332121	0.538405	-0.438917	8.1376	8.1439	8.6384	8.5044	8.5962
ILMN_1656118	51341	ZBTB7A	NM_015898.2	NP_056982.1	240239	S	3965	ATAGACGCTCTGCTGCACTGAGACTTCTTGTCAATGCCCAACCGGCGGGG	19	-	4045642-4045691	19p13.3e	Homo sapiens zinc finger and BTB domain containing 7A (ZBTB7A), mRNA.	The living contents of a cell; the matter contained within (but not including) the plasma membrane, usually taken to exclude large vacuoles and masses of secretory or ingested material. In eukaryotes it includes the nucleus and cytoplasm [goid 5622] [evidence IEA]; A membrane-bounded organelle of eukaryotic cells in which chromosomes are housed and replicated. In most cells, the nucleus contains …	Any process that stops, prevents or reduces the frequency, rate or extent of transcription from an RNA polymerase II promoter [goid 122] [evidence IEA]; The synthesis of either RNA on a template of DNA or DNA on a template of RNA [goid 6350] [evidence IEA]; The biological process whose specific outcome is the progression of a multicellular organism over time from an initial condition (e.g. a zygo…	Interacting selectively with DNA (deoxyribonucleic acid) [goid 3677] [pmid 15337766] [evidence ISS]; Interacting selectively with any protein or protein complex (a complex of two or more proteins that may include other nonprotein molecules) [goid 5515] [evidence IEA]; Interacting selectively with zinc (Zn) ions [goid 8270] [evidence IEA]; Any transcription regulator activity that prevents or down…	MGC99631; FBI1; ZBTB7; LRF; DKFZp547O146; FBI-1; pokemon	0.0374542	0.600497	0.127816	7.4556	7.4251	7.29	7.2827	7.3649
ILMN_1656274	84950	PRPF38A	NM_032864.3	NP_116253.2	4260184	I	2466	GACTTCTGCAACTGTAGTCCCAGCAGGAACTGTGAAGACCAGCTGCCCTG	1	+	52656274-52656323	1p32.3d	Homo sapiens PRP38 pre-mRNA processing factor 38 (yeast) domain containing A (PRPF38A), mRNA.	A membrane-bounded organelle of eukaryotic cells in which chromosomes are housed and replicated. In most cells, the nucleus contains all of the cell's chromosomes except the organellar chromosomes, and is the site of RNA synthesis and processing. In some species, or in specialized cell types, RNA metabolism or DNA replication may be absent [goid 5634] [evidence IEA]; A ribonucleoprotein complex, …	Any process involved in the conversion of a primary mRNA transcript into one or more mature mRNA(s) prior to translation into polypeptide [goid 6397] [evidence IEA]; The process of removing sections of the primary RNA transcript to remove sequences not present in the mature form of the RNA and joining the remaining sections to form the mature form of the RNA [goid 8380] [evidence IEA]		MGC3320; FLJ14936; RP5-965L7.1	0.0270908	0.596775	-0.234917	8.0267	7.9384	8.2863	8.2065	8.1596
ILMN_1656335	6016	RIT1	NM_006912.4	NP_008843.1	2260010	S	616	GGTCACCAAGGAAGAAGGATTGGCCTTGGCCCGAGAATTCAGCTGTCCCT	1	-	155870360-155870409	1q22c	Homo sapiens Ras-like without CAAX 1 (RIT1), mRNA.	The living contents of a cell; the matter contained within (but not including) the plasma membrane, usually taken to exclude large vacuoles and masses of secretory or ingested material. In eukaryotes it includes the nucleus and cytoplasm [goid 5622] [evidence IEA]; The membrane surrounding a cell that separates the cell from its external environment. It consists of a phospholipid bilayer and asso…	The cascade of processes by which a signal interacts with a receptor, causing a change in the level or activity of a second messenger or other downstream target, and ultimately effecting a change in the functioning of the cell [goid 7165] [pmid 8918462] [evidence TAS]; Any series of molecular signals in which a small monomeric GTPase relays one or more of the signals [goid 7264] [evidence IEA]; A…	Interacting selectively with a nucleotide, any compound consisting of a nucleoside that is esterified with (ortho)phosphate or an oligophosphate at any hydroxyl group on the ribose or deoxyribose moiety [goid 166] [evidence IEA]; Interacting selectively with calmodulin, a calcium-binding protein with many roles, both in the calcium-bound and calcium-free states [goid 5516] [pmid 8918462] [evidenc…	MGC125865; RIBB; RIT; ROC1; MGC125864	0.0355836	0.599144	0.512084	8.6715	8.6028	7.9151	8.1946	8.2655
ILMN_1656373	54796	BNC2	NM_017637.5	NP_060107.3	7050010	S	5681	TGTCTAGGAGCTTTATCTTTTCACCTCCTTCAGAGGATGCTATGGGGTCC	9	-	16419475-16419524	9p22.3a-p22.2b	Homo sapiens basonuclin 2 (BNC2), mRNA.	The living contents of a cell; the matter contained within (but not including) the plasma membrane, usually taken to exclude large vacuoles and masses of secretory or ingested material. In eukaryotes it includes the nucleus and cytoplasm [goid 5622] [evidence IEA]; A membrane-bounded organelle of eukaryotic cells in which chromosomes are housed and replicated. In most cells, the nucleus contains …	The synthesis of either RNA on a template of DNA or DNA on a template of RNA [goid 6350] [evidence IEA]; Any process that modulates the frequency, rate or extent of DNA-dependent transcription [goid 6355] [evidence IEA]	Interacting selectively with DNA (deoxyribonucleic acid) [goid 3677] [evidence IEA]; Interacting selectively with zinc (Zn) ions [goid 8270] [evidence IEA]; Interacting selectively with any metal ion [goid 46872] [evidence IEA]; Interacting selectively with zinc (Zn) ions [goid 8270] [evidence IEA]; Interacting selectively with zinc (Zn) ions [goid 8270] [evidence IEA]; Interacting selectively wi…	DKFZp686A01127; FLJ34928; BSN2; FLJ20043	0.0212131	0.590086	0.52095	8.1762	8.3259	7.8784	7.6044	7.7075
ILMN_1656621	27243	CHMP2A	NM_014453.2	NP_055268.1	3290181	I	80	CCAGAAAGAGAAGCGTGACCCGGAAGCGGAAACGGGTGTCCGTCCCAGCT	19	-	63758169-63758218	19q13.43c	Homo sapiens chromatin modifying protein 2A (CHMP2A), transcript variant 1, mRNA.	A membrane-bounded organelle that carries materials newly ingested by endocytosis. It passes many of the materials to lysosomes for degradation [goid 5768] [evidence IEA]; Double layer of lipid molecules that encloses all cells, and, in eukaryotes, many organelles; may be a single or double lipid bilayer; also includes associated proteins [goid 16020] [evidence IEA]; The lipid bilayer surrounding…	The directed movement of proteins into, out of, within or between cells [goid 15031] [evidence IEA]	Interacting selectively with a specific domain of a protein [goid 19904] [pmid 17928862] [evidence IPI]	VPS2; VPS2A; CHMP2; BC-2; BC2	0.0220189	0.590771	0.42455	8.4391	8.3878	7.9622	7.8769	8.1276
ILMN_1656900	6817	SULT1A1	NM_177536.1	NP_803880.1	6270725	I	856	GGACCACAGCATCTCCCCCTTCATGAGGAAAGGCATGGCTGGGGACTGGA	16	-	28524739-28524755:28524878-28524910	16p11.2e	Homo sapiens sulfotransferase family, cytosolic, 1A, phenol-preferring, member 1 (SULT1A1), transcript variant 5, mRNA.	All of the contents of a cell excluding the plasma membrane and nucleus, but including other subcellular structures [goid 5737] [evidence IEA]	The chemical reactions and pathways involving any of a group of physiologically important biogenic amines that possess a catechol (3,4-dihydroxyphenyl) nucleus and are derivatives of 3,4-dihydroxyphenylethylamine [goid 6584] [evidence IEA]; The chemical reactions and pathways involving lipids, compounds soluble in an organic solvent but not, or sparingly, in an aqueous solvent. Includes fatty aci…	Catalysis of the reaction: 3'-phosphoadenosine 5'-phosphosulfate + a phenol = adenosine 3',5'-bisphosphate + an aryl sulfate [goid 4062] [evidence IEA]; Catalysis of the transfer of a group, e.g. a methyl group, glycosyl group, acyl group, phosphorus-containing, or other groups, from one compound (generally regarded as the donor) to another compound (generally regarded as the acceptor). Transfera…	HAST1/HAST2; MGC5163; P-PST; MGC131921; ST1A3; TSPST1; STP1; STP; PST	0.0335191	0.599144	0.238283	8.1186	8.1145	7.9582	7.8887	7.7879
ILMN_1657470	253943	YTHDF3	NM_152758.4	NP_689971.4	4150240	S	4404	GGGGACCAAAAGGGAGAGAGCCTGGGGTCTACAAGAGGAGACACATCATC	8	+	64124595-64124644	8q12.3b	Homo sapiens YTH domain family, member 3 (YTHDF3), mRNA.	All of the contents of a cell excluding the plasma membrane and nucleus, but including other subcellular structures [goid 5737] [pmid 11256614] [evidence IDA]			FLJ31657	0.016218	0.590086	-0.103284	8.4598	8.4379	8.5684	8.5221	8.5659
ILMN_1657554	64061	TSPYL2	NM_022117.1	NP_071400.1	6650743	A	2419	GCCCTCCGCCCCCGCAGGCTTCTGTGTGCTGCTAACTGTATTTATTGTGA	X	+	53134067-53134116	Xp11.22a	Homo sapiens TSPY-like 2 (TSPYL2), mRNA.	A membrane-bounded organelle of eukaryotic cells in which chromosomes are housed and replicated. In most cells, the nucleus contains all of the cell's chromosomes except the organellar chromosomes, and is the site of RNA synthesis and processing. In some species, or in specialized cell types, RNA metabolism or DNA replication may be absent [goid 5634] [evidence ISS]; A membrane-bounded organelle …	The aggregation, arrangement and bonding together of a nucleosome, the beadlike structural units of eukaryotic chromatin composed of histones and DNA [goid 6334] [evidence IEA]; The synthesis of either RNA on a template of DNA or DNA on a template of RNA [goid 6350] [evidence IEA]; Any process that modulates the frequency, rate or extent of DNA-dependent transcription [goid 6355] [evidence IEA]; …	Interacting selectively with DNA sequences encoding ribosomal RNA [goid 182] [pmid 11395479] [evidence NAS]; Interacting selectively with any protein or protein complex (a complex of two or more proteins that may include other nonprotein molecules) [goid 5515] [pmid 11395479] [evidence NAS]	CDA1; CINAP; CTCL; SE20-4; HRIHFB2216; DENTT	0.0173045	0.590086	0.10785	7.301	7.3205	7.2294	7.2067	7.1726
ILMN_1657612	285900	LOC285900	XM_926623.1	XP_931716.1	2480403	A	415	AAACTGCAAGCCAGCATTACCCCTGGGACCATTCTGATCATCCTCACTGG	7	-	63239753-63239802	7q11.21c	PREDICTED: Homo sapiens similar to 60S ribosomal protein L6 (TAX-responsive enhancer element binding protein 107) (TAXREB107) (Neoplasm-related protein C140), transcript variant 3 (LOC285900), mRNA.					0.043034	0.606213	0.335667	13.213	13.035	12.805	12.878	12.682
ILMN_1657680	26112	CCDC69	NM_015621.2	NP_056436.2	160068	S	3249	TTAATTGAGAGGGGCAGGGCTGGAGAAGGAGCAAGTTGTGGGGAGCCAGG	5	-	150561067-150561116	5q33.1d	Homo sapiens coiled-coil domain containing 69 (CCDC69), mRNA.				DKFZP434C171; FLJ13705	0.00359386	0.538405	0.351983	7.5295	7.4638	7.1695	7.0916	7.1729
ILMN_1657754	79871	RPAP2	NM_024813.1	NP_079089.1	2480315	S	2796	TCTCTGTATGGGCAAAGGCTACTGTCATCCTGTTGTTGGTCTGGGGCCAC	1	+	92626087-92626136	1p22.1d	Homo sapiens RNA polymerase II associated protein 2 (RPAP2), mRNA.	Double layer of lipid molecules that encloses all cells, and, in eukaryotes, many organelles; may be a single or double lipid bilayer; also includes associated proteins [goid 16020] [evidence IEA]; Penetrating at least one phospholipid bilayer of a membrane. May also refer to the state of being buried in the bilayer with no exposure outside the bilayer. When used to describe a protein, indicates …			C1orf82; FLJ13150; RP11-163M2.4	0.000132247	0.425608	0.205917	7.8604	7.8817	7.6643	7.6674	7.6637
ILMN_1657796	3925	STMN1	NM_203401.1	NP_981946.1	3460707	A	1380	CCGCACGTTCTCTGCCCCGTTTCTTGCCCCAGTGTGGTTTGCATTGTCTC	1	-	26226891-26226940	1p36.11b	Homo sapiens stathmin 1 (STMN1), transcript variant 1, mRNA.	All of the contents of a cell excluding the plasma membrane and nucleus, but including other subcellular structures [goid 5737] [evidence IEA]; The living contents of a cell; the matter contained within (but not including) the plasma membrane, usually taken to exclude large vacuoles and masses of secretory or ingested material. In eukaryotes it includes the nucleus and cytoplasm [goid 5622] [pmid…	A series of reactions within the cell that occur as a result of a single trigger reaction or compound [goid 7242] [evidence IEA]; A series of reactions within the cell that occur as a result of a single trigger reaction or compound [goid 7242] [evidence IEA]; Generation of a long process of a neuron, that carries efferent (outgoing) action potentials from the cell body towards target cells [goid …	Interacting selectively with any protein or protein complex (a complex of two or more proteins that may include other nonprotein molecules) [goid 5515] [evidence IEA]; Mediates the transfer of a signal from the outside to the inside of a cell by means other than the introduction of the signal molecule itself into the cell [goid 4871] [pmid 8003023] [evidence TAS]; Mediates the transfer of a signa…	PR22; PP17; OP18; SMN; LAP18; PP19; Lag	0.00673367	0.560685	-0.48105	9.2658	9.2605	9.6335	9.8053	9.7938
ILMN_1657810	132160	PPM1M	NM_144641.1	NP_653242.1	7150253	S	2354	GCCCTGGTCTGATGCCCCAACACTGCCCTTGCTTTGTTTTCCCTGTCACC	3	+	52259576-52259625	3p21.1d	Homo sapiens protein phosphatase 1M (PP2C domain containing) (PPM1M), mRNA.	A membrane-bounded organelle of eukaryotic cells in which chromosomes are housed and replicated. In most cells, the nucleus contains all of the cell's chromosomes except the organellar chromosomes, and is the site of RNA synthesis and processing. In some species, or in specialized cell types, RNA metabolism or DNA replication may be absent [goid 5634] [evidence ISS]	The process of removing one or more phosphoric residues from a protein [goid 6470] [evidence ISS]	Interacting selectively with magnesium (Mg) ions [goid 287] [evidence IEA]; Catalysis of the reaction: a phosphoprotein + H2O = a protein + phosphate. Together with protein kinases, these enzymes control the state of phosphorylation of cell proteins and thereby provide an important mechanism for regulating cellular activity [goid 4721] [evidence IEA]; Catalysis of the reaction: phospho-(DNA-direc…	PP2C-eta; FLJ32332; PP2CE; PP2Ceta	0.0327262	0.599144	0.55955	8.7765	8.5062	7.9449	8.0643	8.2362
ILMN_1657932	4588	MUC6	NM_005961.2	NP_005952.2	2490400	A	6460	GCCCCCTCTACTGTTTCTTCTTATGTGCCCTCCTCCCACTCCTCTCCCCA	11	-	1016957-1017006	11p15.5c	Homo sapiens mucin 6, oligomeric mucus/gel-forming (MUC6), mRNA.	The space external to the outermost structure of a cell. For cells without external protective or external encapsulating structures this refers to space outside of the plasma membrane. This term covers the host cell environment outside an intracellular parasite [goid 5576] [evidence NAS]	Protection of epithelial surfaces of the gastrointestinal tract from proteolytic and caustic digestive agents [goid 30277] [pmid 7680650] [evidence NAS]	The action of a molecule that contributes to the structural integrity of the extracellular matrix [goid 5201] [pmid 7680650] [evidence NAS]	MUC6 mucin	0.0141304	0.590086	-0.1043	7.0647	7.0533	7.1407	7.1567	7.1925
ILMN_1658027	8438	RAD54L	NM_003579.2	NP_003570.1	1980291	S	2912	GCTGGTCTGGGTGTAGCTCTTAGAGGAAGGAGATAGGGAAAAGGGGCTCC	1	+	46516548-46516597	1p34.1a-p33d	Homo sapiens RAD54-like (S. cerevisiae) (RAD54L), mRNA.	A membrane-bounded organelle of eukaryotic cells in which chromosomes are housed and replicated. In most cells, the nucleus contains all of the cell's chromosomes except the organellar chromosomes, and is the site of RNA synthesis and processing. In some species, or in specialized cell types, RNA metabolism or DNA replication may be absent [goid 5634] [pmid 8805304] [evidence TAS]	The error-free repair of a double-strand break in DNA in which the broken DNA molecule is repaired using homologous sequences. A strand in the broken DNA searches for a homologous region in an intact chromosome to serve as the template for DNA synthesis. The restoration of two intact DNA molecules results in the exchange, reciprocal or nonreciprocal, of genetic material between the intact DNA mol…	Interacting selectively with a nucleotide, any compound consisting of a nucleoside that is esterified with (ortho)phosphate or an oligophosphate at any hydroxyl group on the ribose or deoxyribose moiety [goid 166] [evidence IEA]; Interacting selectively with DNA (deoxyribonucleic acid) [goid 3677] [evidence IEA]; Catalysis of the reaction: NTP + H2O = NDP + phosphate to drive the unwinding of a D…	HR54; hRAD54; RAD54A; hHR54	0.0480771	0.606948	-0.455167	7.2683	7.4861	7.7124	8.0064	7.7783
ILMN_1658351	51024	FIS1	NM_016068.2	NP_057152.2	6420242	S	518	ACTTGCTGTGTCCAAGTCCAAATCCTGAAGGAGACGCGGGAGCCCACGGA	7	-	100883064-100883086:100883087-100883113	7q22.1d	Homo sapiens fission 1 (mitochondrial outer membrane) homolog (S. cerevisiae) (FIS1), nuclear gene encoding mitochondrial protein, mRNA.	A semiautonomous, self replicating organelle that occurs in varying numbers, shapes, and sizes in the cytoplasm of virtually all eukaryotic cells. It is notably the site of tissue respiration [goid 5739] [evidence IEA]; The outer, i.e. cytoplasm-facing, lipid bilayer of the mitochondrial envelope [goid 5741] [evidence IEA]; A small, membrane-bounded organelle that uses dioxygen (O2) to oxidize or…	The division of a mitochondrion within a cell to form two or more separate mitochondrial compartments [goid 266] [pmid 16118244] [evidence IDA]; A form of programmed cell death induced by external or internal signals that trigger the activity of proteolytic caspases, whose actions dismantle the cell and result in cell death. Apoptosis begins internally with condensation and subsequent fragmentati…	Interacting selectively with any protein or protein complex (a complex of two or more proteins that may include other nonprotein molecules) [goid 5515] [pmid 12861026] [evidence IPI]	TTC11; CGI-135	0.0156183	0.590086	0.515333	10.498	10.445	9.891	9.8645	10.113
ILMN_1658384	55118	CRTAC1	NM_018058.4	NP_060528.3	1660075	S	2605	ACAGATGTGCCCAGGGAGGTGGTGTCACTGCACAGGAAGTATGAGGACTT	10	-	99657800-99657849	10q24.2a	Homo sapiens cartilage acidic protein 1 (CRTAC1), mRNA.	The space external to the outermost structure of a cell. For cells without external protective or external encapsulating structures this refers to space outside of the plasma membrane. This term covers the host cell environment outside an intracellular parasite [goid 5576] [evidence IEA]		Interacting selectively with calcium ions (Ca2+) [goid 5509] [evidence IEA]	FLJ10320; ASPIC1; CEP-68	0.0467108	0.606215	0.827967	8.099	7.4578	6.9565	6.8358	7.059
ILMN_1658469	11257	TP53AP1	NM_007233.1	NP_009164.1	3850026	S	290	TTACCACACGCTCCTCCCCATTCCCAGTGAGCCGCTTTTTGCAGCACCAG	7	-	86812428-86812477		Homo sapiens TP53 activated protein 1 (TP53AP1), mRNA.		A change in state or activity of a cell or an organism (in terms of movement, secretion, enzyme production, gene expression, etc.) as a result of a disturbance in organismal or cellular homeostasis, usually, but not necessarily, exogenous (e.g. temperature, humidity, ionizing radiation) [goid 6950] [pmid 9713990] [evidence TAS]	Mediates the transfer of a signal from the outside to the inside of a cell by means other than the introduction of the signal molecule itself into the cell [goid 4871] [pmid 9713990] [evidence TAS]	P53TG1; TP53TG1; P53TG1-D	0.00695976	0.560685	0.634967	8.4613	8.2955	7.8449	7.6495	7.7359
ILMN_1658800	27154	BRPF3	NM_015695.2	NP_056510.2	4480280	S	5750	ATGCTCTTTTAGAACGGGAAACGGCTCAGATCCTGCTGTGGCACGGGGCC	6	+	36200294-36200343	6p21.31a	Homo sapiens bromodomain and PHD finger containing, 3 (BRPF3), mRNA.			Interacting selectively with any protein or protein complex (a complex of two or more proteins that may include other nonprotein molecules) [goid 5515] [evidence IEA]; Interacting selectively with zinc (Zn) ions [goid 8270] [evidence IEA]; Interacting selectively with any metal ion [goid 46872] [evidence IEA]; Interacting selectively with any protein or protein complex (a complex of two or more p…		0.0314217	0.599144	0.23915	8.9549	9.1074	8.7571	8.7921	8.8268
ILMN_1658830	54838	C10ORF26	NM_001083913.1	NP_001077382.1	150678	S	3061	GCAGTCCCCTGTGTTTGCCAGAGATACTGTGCTCGAAGTAGAGGTTTTAC	10	+	104564686-104564735	10q24.32b	Homo sapiens chromosome 10 open reading frame 26 (C10orf26), transcript variant 1, mRNA.				MGC125648; FLJ20367; FLJ20154; OPAL1	0.0218819	0.590715	0.430333	8.3262	8.1312	7.7454	7.7495	7.9002
ILMN_1658884	23200	ATP11B	NM_014616.1	NP_055431.1	6060706	S	6561	TACACAAAGGCTTCCAGACCTGAGCCACACCCAGGCCCTATCCTGAACAG	3	+	182638662-182638711	3q26.33c	Homo sapiens ATPase, class VI, type 11B (ATP11B), mRNA.	The inner, i.e. lumen-facing, lipid bilayer of the nuclear envelope [goid 5637] [pmid 11790799] [evidence NAS]; Double layer of lipid molecules that encloses all cells, and, in eukaryotes, many organelles; may be a single or double lipid bilayer; also includes associated proteins [goid 16020] [evidence IEA]; Penetrating at least one phospholipid bilayer of a membrane. May also refer to the state …	The directed movement of charged atoms or small charged molecules into, out of, within or between cells [goid 6811] [pmid 11790799] [evidence NAS]; The chemical reactions and pathways, including anabolism and catabolism, by which living organisms transform chemical substances. Metabolic processes typically transform small molecules, but also include macromolecular processes such as DNA repair and…	Interacting selectively with a nucleotide, any compound consisting of a nucleoside that is esterified with (ortho)phosphate or an oligophosphate at any hydroxyl group on the ribose or deoxyribose moiety [goid 166] [evidence IEA]; Interacting selectively with magnesium (Mg) ions [goid 287] [evidence IEA]; Catalysis of the movement of phospholipids from one membrane face to the other ('flippase' ac…	DKFZP434N1615; KIAA0956; ATPIR; DKFZP434J238; ATPIF; MGC46576	0.0463877	0.606213	0.199817	7.6649	7.5752	7.4967	7.3987	7.3653
ILMN_1658917	6505	SLC1A1	NM_004170.4	NP_004161.4	2260020	S	3534	CTTGGGCTAAATGGTTCTACCCCTTACTAGGTTGCCCCAATTAGTGGCAC	9	+	4576170-4576219	9p24.2a	Homo sapiens solute carrier family 1 (neuronal/epithelial high affinity glutamate transporter, system Xag), member 1 (SLC1A1), mRNA.	Double layer of lipid molecules that encloses all cells, and, in eukaryotes, many organelles; may be a single or double lipid bilayer; also includes associated proteins [goid 16020] [evidence IEA]; That fraction of cells, prepared by disruptive biochemical methods, that includes the plasma and other membranes [goid 5624] [pmid 7521911] [evidence TAS]; Penetrating at least one phospholipid bilayer…	The directed movement of dicarboxylic acids into, out of, within or between cells [goid 6835] [evidence IEA]; The directed movement of substances (such as macromolecules, small molecules, ions) into, out of, within or between cells, or within a multicellular organism [goid 6810] [evidence IEA]; The directed movement of dicarboxylic acids into, out of, within or between cells [goid 6835] [evidence…	Catalysis of the transfer of a solute or solutes from one side of a membrane to the other according to the reaction: dicarboxylate(out) + Na+(out) = dicarboxylate(in) + Na+(in) [goid 17153] [evidence IEA]; Enables the active transport of a solute across a membrane by a mechanism whereby two or more species are transported together in the same direction in a tightly coupled process not directly li…	EAAC1; EAAT3	0.00457193	0.538405	0.718767	7.6268	7.8148	7.0923	6.9289	6.9849
ILMN_1658989	84206	MEX3B	NM_032246.3	NP_115622.2	6940446	S	2534	GAATGTTCGTGGAAGGGCCAGGAGTTCCTGTGAAACCAGGATACTGCAGC	15	-	82334942-82334991	15q25.2a	Homo sapiens mex-3 homolog B (C. elegans) (MEX3B), mRNA.	A membrane-bounded organelle of eukaryotic cells in which chromosomes are housed and replicated. In most cells, the nucleus contains all of the cell's chromosomes except the organellar chromosomes, and is the site of RNA synthesis and processing. In some species, or in specialized cell types, RNA metabolism or DNA replication may be absent [goid 5634] [evidence IEA]; All of the contents of a cell…	The phosphorylation by a protein of one or more of its own amino acid residues, or residues on an identical protein [goid 46777] [evidence ISS]	Interacting selectively with an RNA molecule or a portion thereof [goid 3723] [evidence IEA]; Interacting selectively with calcium ions (Ca2+) [goid 5509] [evidence ISS]; Interacting selectively with any protein or protein complex (a complex of two or more proteins that may include other nonprotein molecules) [goid 5515] [evidence IEA]; Interacting selectively with zinc (Zn) ions [goid 8270] [evi…	RNF195; DKFZp434J0617; RKHD3; MGC117199; MEX-3B	0.0287977	0.596775	0.367033	7.9437	7.8293	7.3919	7.5812	7.5853
ILMN_1659017	119710	C11ORF74	NM_138787.2	NP_620142.2	1580477	S	464	GATGTAAGCACCAGCATTCCTTCCTGTATCCCTTTTGTGGCCCAGCCTCC	11	+	36616125-36616142:36626142-36626173	11p12d	Homo sapiens chromosome 11 open reading frame 74 (C11orf74), mRNA.				FLJ38678	0.0468792	0.606215	0.481317	9.6722	9.3353	8.9676	8.958	9.1417
ILMN_1659026	5440	POLR2K	NM_005034.3	NP_005025.1	2600068	S	646	GACTACAGGTAACCAAAACCACAGAAAGGGAAACTTTGGATGAGGGGGGC	8	+	101165905-101165954	8q22.2b	Homo sapiens polymerase (RNA) II (DNA directed) polypeptide K, 7.0kDa (POLR2K), mRNA.	A membrane-bounded organelle of eukaryotic cells in which chromosomes are housed and replicated. In most cells, the nucleus contains all of the cell's chromosomes except the organellar chromosomes, and is the site of RNA synthesis and processing. In some species, or in specialized cell types, RNA metabolism or DNA replication may be absent [goid 5634] [evidence IEA]; That part of the nuclear cont…	The joining together of exons from one or more primary transcripts of nuclear messenger RNA (mRNA) and the excision of intron sequences, via a spliceosomal mechanism, so that mRNA consisting only of the joined exons is produced [goid 398] [pmid 12226669] [evidence EXP]; The synthesis of either RNA on a template of DNA or DNA on a template of RNA [goid 6350] [evidence IEA]; Any process that modula…	Interacting selectively with DNA (deoxyribonucleic acid) [goid 3677] [evidence IEA]; Catalysis of the reaction: nucleoside triphosphate + RNA(n) = diphosphate + RNA(n+1). Utilizes a DNA template, i.e. the catalysis of DNA-template-directed extension of the 3'-end of an RNA strand by one nucleotide at a time. Can initiate a chain 'de novo' [goid 3899] [evidence IEA]; Interacting selectively with z…	RPB12; RPABC4; RPB7.0; RPB10alpha; hRPB7.0; ABC10-alpha; hsRPB10a	0.0117128	0.590086	0.166317	7.7366	7.7005	7.5133	7.5586	7.5848
ILMN_1659365	653071	LOC653071	XM_930721.1	XP_935814.1	6760343	I	65	TCCTGGTGTAGAGAAGTCCCTCAACCTATTGTGCAATGAGTTTTGAGAAG	4	-	62723-62738:62739-62772		PREDICTED: Homo sapiens similar to CG32820-PA, isoform A, transcript variant 5 (LOC653071), mRNA.					0.0317945	0.599144	1.37282	8.0045	8.9318	6.9456	7.2143	7.1261
ILMN_1659405	653773	LOC653773	XM_938755.2	XP_943848.1	2230167	S	80	TCAACATTCACAAGCGCATCCATGGAGAGGGCTTCAAGAAGCGTGCTCCT				2q36.1c	PREDICTED: Homo sapiens similar to ribosomal protein L31 (LOC653773), mRNA.					0.0362375	0.599144	0.283666	13.097	13.013	12.857	12.667	12.79
ILMN_1659415	8649	MAP2K1IP1	NM_021970.2	NP_068805.1	4480026	S	950	CCACTTGAGCCGTTAAGTGCTGCCAATTGTACAATATGCCCAGGCTTGCA	4	-	101021798-101021847	4q23b	Homo sapiens mitogen-activated protein kinase kinase 1 interacting protein 1 (MAP2K1IP1), mRNA.	Double layer of lipid molecules that encloses all cells, and, in eukaryotes, many organelles; may be a single or double lipid bilayer; also includes associated proteins [goid 16020] [evidence IEA]; The lipid bilayer surrounding a late endosome [goid 31902] [evidence IEA]	The initiation of the activity of the inactive enzyme MAP kinase kinase by phosphorylation by a MAPKKK [goid 186] [evidence IEA]	Interacting selectively with any protein or protein complex (a complex of two or more proteins that may include other nonprotein molecules) [goid 5515] [pmid 15016825] [evidence IPI]; Increases the activity of a kinase, an enzyme which catalyzes of the transfer of a phosphate group, usually from ATP, to a substrate molecule [goid 19209] [evidence IEA]	MP1	0.031917	0.599144	0.352517	9.9975	9.9904	9.6975	9.499	9.7278
ILMN_1659462	54935	DUSP23	NM_017823.3	NP_060293.2	1710674	S	572	ACCCTCTAGCTCCCATTGGCTGAAGACACTGAAGTAGCCCACCCCTGCAG	1	+	158018844-158018893	1q23.2b	Homo sapiens dual specificity phosphatase 23 (DUSP23), mRNA.	A membrane-bounded organelle of eukaryotic cells in which chromosomes are housed and replicated. In most cells, the nucleus contains all of the cell's chromosomes except the organellar chromosomes, and is the site of RNA synthesis and processing. In some species, or in specialized cell types, RNA metabolism or DNA replication may be absent [goid 5634] [evidence IEA]; All of the contents of a cell…	The process of removing one or more phosphoric residues from a protein [goid 6470] [evidence IEA]	Catalysis of the reaction: protein tyrosine phosphate + H2O = protein tyrosine + phosphate [goid 4725] [evidence IEA]; Catalysis of the reaction: protein serine/threonine/tyrosine phosphate + H2O = protein serine/threonine/tyrosine + phosphate [goid 8138] [evidence IEA]; Catalysis of the hydrolysis of various bonds, e.g. C-O, C-N, C-C, phosphoric anhydride bonds, etc. Hydrolase is the systematic …	MOSP; FLJ20442; RP11-190A12.1; DUSP25; VHZ; LDP-3	0.00453948	0.538405	1.86063	11.682	12.193	9.9096	10.297	10.024
ILMN_1659523	10713	USP39	NM_006590.2	NP_006581.2	6020487	S	1882	CCCACTTGCCTGGGATGGCCCCACACTGTCACTCAGCTGTTCTTTGATCA	2	+	85729590-85729639	2p11.2f	Homo sapiens ubiquitin specific peptidase 39 (USP39), mRNA.	The living contents of a cell; the matter contained within (but not including) the plasma membrane, usually taken to exclude large vacuoles and masses of secretory or ingested material. In eukaryotes it includes the nucleus and cytoplasm [goid 5622] [evidence IEA]; A membrane-bounded organelle of eukaryotic cells in which chromosomes are housed and replicated. In most cells, the nucleus contains …	The aggregation, arrangement and bonding together of the spliceosome, a ribonucleoprotein apparatus that catalyzes nuclear mRNA splicing via transesterification reactions [goid 245] [pmid 10022888] [evidence TAS]; Any process involved in the conversion of a primary mRNA transcript into one or more mature mRNA(s) prior to translation into polypeptide [goid 6397] [pmid 10022888] [evidence TAS]; The…	Catalysis of the reaction: ubiquitin C-terminal thiolester + H2O = ubiquitin + a thiol. Hydrolysis of esters, including those formed between thiols such as dithiothreitol or glutathione and the C-terminal glycine residue of the polypeptide ubiquitin, and AMP-ubiquitin [goid 4221] [evidence IEA]; Interacting selectively with any protein or protein complex (a complex of two or more proteins that ma…	SAD1; HSPC332; CGI-21; MGC75069	0.0183161	0.590086	-0.256317	9.0092	8.8905	9.2193	9.2411	9.1581
ILMN_1659564	29927	SEC61A1	NM_013336.3	NP_037468.1	1030471	S	3537	GCTGACCCCAGCTTCCAGGGGACTGTCACTGTGGACGCCAAAATGGCATA	3	+	127790427-127790476	3q21.3b	Homo sapiens Sec61 alpha 1 subunit (S. cerevisiae) (SEC61A1), mRNA.	The irregular network of unit membranes, visible only by electron microscopy, that occurs in the cytoplasm of many eukaryotic cells. The membranes form a complex meshwork of tubular channels, which are often expanded into slitlike cavities called cisternae. The ER takes two forms, rough (or granular), with ribosomes adhering to the outer surface, and smooth (with no ribosomes attached) [goid 5783…	The directed movement of proteins into, out of, within or between cells [goid 15031] [evidence IEA]; The directed movement of proteins in a cell, from one side of a membrane to another [goid 65002] [evidence IEA]	Interacting selectively with any protein or protein complex (a complex of two or more proteins that may include other nonprotein molecules) [goid 5515] [pmid 17353931] [evidence IPI]; Primary active carrier-mediated transport of a protein across a membrane, driven by the hydrolysis of the diphosphate bond of inorganic pyrophosphate, ATP, or another nucleoside triphosphate. The transport protein m…	HSEC61; SEC61A; SEC61	0.0356638	0.599144	-0.474501	11.084	11.355	11.704	11.799	11.579
ILMN_1659753	3920	LAMP2	NM_013995.1	NP_054701.1	3890563	A	1097	CTGGGATGCCCCCCTGGGAAGTTCTTATATGTGCAACAAAGAGCAGACTG	X	-	119459696-119459745	Xq24d	Homo sapiens lysosomal-associated membrane protein 2 (LAMP2), transcript variant LAMP2B, mRNA.	A cytoplasmic, membrane-bounded organelle that is found in most animal cells and that contains a variety of hydrolases, most of which have their maximal activities in the pH range 5-6. The contained enzymes display latency if properly isolated. About 40 different lysosomal hydrolases are known and lysosomes have a great variety of morphologies and functions [goid 5764] [evidence IEA]; A prelysoso…	The chemical reactions and pathways involving glycogen, a polydisperse, highly branched glucan composed of chains of D-glucose residues in alpha(1->4) glycosidic linkage, joined together by alpha(1->6) glycosidic linkages [goid 5977] [evidence IEA]		LAMPB; CD107b; LAMP-2C	0.00149618	0.538405	0.814334	10.145	10.126	9.2141	9.3482	9.4012
ILMN_1659782	8859	STK19	NM_004197.1	NP_004188.1	4640142	A	1311	TTGGGAAGGCTTGGGAGCCAGGATGAGTGTCGGGCTCTCGTGTGTGCAAA	6	+	31948914-31948963	6p21.32b	Homo sapiens serine/threonine kinase 19 (STK19), transcript variant 1, mRNA.			Catalysis of the transfer of a phosphate group, usually from ATP, to a substrate molecule [goid 16301] [evidence IEA]; Catalysis of the transfer of a phosphate group, usually from ATP, to a substrate molecule [goid 16301] [evidence IEA]	RP1; G11; D6S60; HLA-RP1; MGC117388; D6S60E	0.0168249	0.590086	0.488783	9.0756	8.8571	8.3859	8.5124	8.5344
ILMN_1660341	4043	LRPAP1	NM_002337.1	NP_002328.1	2650521	S	1176	TCAGGGTGGCTGGGGCTGGCACGGGTGTCGAGGCAGGAAGGATTGTTTCT	4	-	3484351-3484400	4p16.2c	Homo sapiens low density lipoprotein receptor-related protein associated protein 1 (LRPAP1), mRNA.	All of the contents of a cell excluding the plasma membrane and nucleus, but including other subcellular structures [goid 5737] [evidence IEA]; The irregular network of unit membranes, visible only by electron microscopy, that occurs in the cytoplasm of many eukaryotic cells. The membranes form a complex meshwork of tubular channels, which are often expanded into slitlike cavities called cisterna…	The process of assisting in the covalent and noncovalent assembly of single chain polypeptides or multisubunit complexes into the correct tertiary structure [goid 6457] [pmid 8654360] [evidence TAS]; The multiplication or reproduction of cells, resulting in the expansion of a cell population [goid 8283] [pmid 3266596] [evidence TAS]; The directed movement of substances, either within a vesicle or…	The mediation of the endocytosis of plasma glycoproteins from which the terminal sialic acid residue on their complex carbohydrate moieties has been removed; recognizes the terminal galactose and N-acetylgalactosamine units; the complex of receptor and ligand is internalized and transported to a sorting organelle where disassociation occurs, the receptor being recycled to the cell membrane [goid …	MGC138272; A2MRAP; RAP; HBP44; A2RAP; MRAP	0.00740772	0.560685	0.305267	9.4538	9.56	9.1667	9.2346	9.2036
ILMN_1660357	641825	LOC641825	XM_935575.1	XP_940668.1	6620576	S	121	GGGAGGAAGGAACGAGGCAAGGAGCTAAAGCAGCGTGCGTTCAGCCCTGG					PREDICTED: Homo sapiens hypothetical protein LOC641825 (LOC641825), mRNA.					0.0283567	0.596775	0.11495	7.257	7.2161	7.1534	7.0877	7.1237
ILMN_1660451	90627	STARD13	NM_178008.1	NP_821076.1	3440184	I	778	GGATGCGTTGCCTTTTGCAGCTGTGGATTCGTGTGGGTTCCTGTTTCCAG	13	-	32610677-32610726	13q13.1b	Homo sapiens START domain containing 13 (STARD13), transcript variant delta, mRNA.	The living contents of a cell; the matter contained within (but not including) the plasma membrane, usually taken to exclude large vacuoles and masses of secretory or ingested material. In eukaryotes it includes the nucleus and cytoplasm [goid 5622] [evidence IEA]; All of the contents of a cell excluding the plasma membrane and nucleus, but including other subcellular structures [goid 5737] [evid…	The cascade of processes by which a signal interacts with a receptor, causing a change in the level or activity of a second messenger or other downstream target, and ultimately effecting a change in the functioning of the cell [goid 7165] [evidence IEA]; Any process that stops, prevents or reduces the rate or extent of progression through the cell cycle [goid 45786] [evidence IEA]	Increases the activity of a GTPase, an enzyme that catalyzes the hydrolysis of GTP [goid 5096] [evidence IEA]; Interacting selectively with any protein or protein complex (a complex of two or more proteins that may include other nonprotein molecules) [goid 5515] [pmid 14697242] [evidence IPI]	DLC2; 4902678; GT650	0.0315546	0.599144	-0.369233	7.211	7.1828	7.4459	7.5503	7.7022
ILMN_1660582	3980	LIG3	NM_013975.2	NP_039269.2	3460431	I	3515	GTCCACAAAGCCTTCTCTCCCATCCTTGCCTGTTCCTTTGTACTTCCAGG	17	+	30356015-30356064	17q12a	Homo sapiens ligase III, DNA, ATP-dependent (LIG3), nuclear gene encoding mitochondrial protein, transcript variant alpha, mRNA.	The living contents of a cell; the matter contained within (but not including) the plasma membrane, usually taken to exclude large vacuoles and masses of secretory or ingested material. In eukaryotes it includes the nucleus and cytoplasm [goid 5622] [evidence IEA]; A membrane-bounded organelle of eukaryotic cells in which chromosomes are housed and replicated. In most cells, the nucleus contains …	The process whereby new strands of DNA are synthesized. The template for replication can either be an existing DNA molecule or RNA [goid 6260] [evidence IEA]; The process of restoring DNA after damage. Genomes are subject to damage by chemical and physical agents in the environment (e.g. UV and ionizing radiations, chemical mutagens, fungal and bacterial toxins, etc.) and by free radicals or alky…	Interacting selectively with a nucleotide, any compound consisting of a nucleoside that is esterified with (ortho)phosphate or an oligophosphate at any hydroxyl group on the ribose or deoxyribose moiety [goid 166] [evidence IEA]; Interacting selectively with DNA (deoxyribonucleic acid) [goid 3677] [pmid 7565692] [evidence TAS]; Catalysis of the reaction: ATP + deoxyribonucleotide(n) + deoxyribonu…		0.0280273	0.596775	-0.151433	7.4746	7.5758	7.6805	7.6778	7.6716
ILMN_1660812	55837	C14ORF11	NM_018453.2	NP_060923.1	2970097	S	757	AGCCTCAGAGAACAAGGAAGAAAAGGCGGGTCCATAAGAAGATGAGGTCT	14	-	34055400-34055426:34055427-34055449	14q13.1c	Homo sapiens chromosome 14 open reading frame 11 (C14orf11), mRNA.				FLJ20578; BM036; EAPP	0.032484	0.599144	0.231966	7.4125	7.4131	7.2733	7.1539	7.1153
ILMN_1660837	1182	CLCN3	NM_173872.2	NP_776297.2	3440463	A	3805	AGTCTCGAAGGAAGCGAGAACGAAATCTCTCATTGTGTGCCGTGTGGCTC	4	+	170641911-170641960	4q33a	Homo sapiens chloride channel 3 (CLCN3), transcript variant e, mRNA.	The lipid bilayer surrounding any of the compartments of the Golgi apparatus [goid 139] [evidence IEA]; A compound membranous cytoplasmic organelle of eukaryotic cells, consisting of flattened, ribosome-free vesicles arranged in a more or less regular stack. The Golgi apparatus differs from the endoplasmic reticulum in often having slightly thicker membranes, appearing in sections as a characteri…	The directed movement of charged atoms or small charged molecules into, out of, within or between cells [goid 6811] [evidence IEA]; The directed movement of chloride into, out of, within or between cells [goid 6821] [evidence IEA]; Any process that modulates the internal pH of an organism, part of an organism or a cell, measured by the concentration of the hydrogen ion [goid 6885] [pmid 12471024]…	Catalysis of the transmembrane transfer of an ion by a voltage-gated channel. An ion is an atom or group of atoms carrying an electric charge by virtue of having gained or lost one or more electrons [goid 5244] [evidence IEA]; Catalysis of the transmembrane transfer of a chloride ion by a voltage-gated channel [goid 5247] [pmid 7665160] [evidence TAS]; Interacting selectively with any protein or …	ClC-3; CLC3	0.049992	0.61168	0.276417	9.3496	9.2033	9.0563	8.8954	9.0484
ILMN_1661554	1729	DIAPH1	NM_005219.2	NP_005210.2	2600131	S	5209	TGTGCCCCTCTCAGCTTTCCATCCCCAGCTAGGAAGAAAGAATGGCACTC	5	-	140875116-140875165	5q31.3c	Homo sapiens diaphanous homolog 1 (Drosophila) (DIAPH1), mRNA.	All of the contents of a cell excluding the plasma membrane and nucleus, but including other subcellular structures [goid 5737] [evidence IEA]; Any of the various filamentous elements that form the internal framework of cells, and typically remain after treatment of the cells with mild detergent to remove membrane constituents and soluble components of the cytoplasm. The term embraces intermediat…	The series of events required for an organism to receive an auditory stimulus, convert it to a molecular signal, and recognize and characterize the signal. Sonic stimuli are detected in the form of vibrations and are processed to form a sound [goid 7605] [pmid 9360932] [evidence TAS]; A process that is carried out at the cellular level which results in the formation, arrangement of constituent pa…	Interacting selectively with monomeric or multimeric forms of actin, including actin filaments [goid 3779] [evidence IEA]; Interacting selectively with one or more specific sites on a receptor molecule, a macromolecule that undergoes combination with a hormone, neurotransmitter, drug or intracellular messenger to initiate a change in cell function [goid 5102] [pmid 9360932] [evidence NAS]; Intera…	LFHL1; hDIA1; DFNA1; DRF1	0.0470795	0.606491	-0.440733	7.9078	7.8764	8.5264	8.3033	8.1688
ILMN_1661594	54980	C2ORF42	NM_017880.1	NP_060350.1	5420719	S	2425	CACCCTGGTTAGGGCAGAATGTTAAAGACCATCTTGGCAGAGTTCCAGCC	2	-	70377066-70377115	2p14a	Homo sapiens chromosome 2 open reading frame 42 (C2orf42), mRNA.		The hydrolysis of a peptide bond or bonds within a protein [goid 6508] [evidence IEA]	Catalysis of the hydrolysis of internal, alpha-peptide bonds in a polypeptide chain by a mechanism in which the sulfhydryl group of a cysteine residue at the active center acts as a nucleophile [goid 4197] [evidence IEA]	FLJ20558	0.0281169	0.596775	0.304433	8.3609	8.2237	8.0716	7.9682	7.9238
ILMN_1661595	388722	C1ORF53	NM_001024594.1	NP_001019765.1	990382	S	325	GCCCACTTGCAAAGAGGTGAATGTTGTGGCTCTGCGTGCAGACATTGTCC	1	+	196141606-196141650:196142902-196142906	1q31.3c	Homo sapiens chromosome 1 open reading frame 53 (C1orf53), mRNA.					0.0376164	0.600497	0.7093	8.2952	8.5124	7.4652	7.9503	7.668
ILMN_1661596	28982	FLVCR1	NM_014053.1	NP_054772.1	1940280	S	1916	TCCTTGGAGAGAGATGTGAGCACCAAGGCTGGGTTTGTATGTGGTGGGGG	1	+	211135305-211135354	1q32.3c	Homo sapiens feline leukemia virus subgroup C cellular receptor 1 (FLVCR1), mRNA.	The membrane surrounding a cell that separates the cell from its external environment. It consists of a phospholipid bilayer and associated proteins [goid 5886] [evidence IEA]; Penetrating at least one phospholipid bilayer of a plasma membrane. May also refer to the state of being buried in the bilayer with no exposure outside the bilayer [goid 5887] [pmid 10648427] [evidence TAS]	The directed movement of substances (such as macromolecules, small molecules, ions) into, out of, within or between cells, or within a multicellular organism [goid 6810] [pmid 10648427] [evidence TAS]; The biological process whose specific outcome is the progression of a multicellular organism over time from an initial condition (e.g. a zygote or a young adult) to a later condition (e.g. a multic…	Combining with an extracellular or intracellular messenger to initiate a change in cell activity [goid 4872] [evidence IEA]; Enables the directed movement of substances (such as macromolecules, small molecules, ions) into, out of, within or between cells [goid 5215] [pmid 10648427] [evidence TAS]	FLVCR; FLVCR1	0.0126071	0.590086	-0.1927	7.3495	7.3981	7.5193	7.5829	7.5973
ILMN_1661650	57223	SMEK2	NM_020463.1	NP_065196.1	2230411	S	3871	TCCTTAGATCACCCTTGTAATGTGTTACGGGTCCATTTTTCCTGGAATCG	2	-	55629253-55629302	2p16.1d	Homo sapiens SMEK homolog 2, suppressor of mek1 (Dictyostelium) (SMEK2), mRNA.	A membrane-bounded organelle of eukaryotic cells in which chromosomes are housed and replicated. In most cells, the nucleus contains all of the cell's chromosomes except the organellar chromosomes, and is the site of RNA synthesis and processing. In some species, or in specialized cell types, RNA metabolism or DNA replication may be absent [goid 5634] [pmid 18029348] [evidence IDA]; A small, dens…		Interacting selectively with any protein or protein complex (a complex of two or more proteins that may include other nonprotein molecules) [goid 5515] [pmid 17353931] [evidence IPI]	PSY2; FLFL2; FLJ31474; smk1; KIAA1387	0.0492286	0.610152	0.263067	9.5683	9.4571	9.2346	9.3514	9.1629
ILMN_1661802	11069	RAPGEF4	NM_007023.2	NP_008954.1	2100753	S	3565	GATTTGGAGCCTGGGGTTTCGGGAAGGTGTTGAGGAATCTATAGAAGTCC				2q31.1e	Homo sapiens Rap guanine nucleotide exchange factor (GEF) 4 (RAPGEF4), mRNA.	The living contents of a cell; the matter contained within (but not including) the plasma membrane, usually taken to exclude large vacuoles and masses of secretory or ingested material. In eukaryotes it includes the nucleus and cytoplasm [goid 5622] [evidence IEA]; That fraction of cells, prepared by disruptive biochemical methods, that includes the plasma and other membranes [goid 5624] [pmid 10…	Any process that modulates the frequency, rate or extent of addition of phosphate groups into an amino acid in a protein [goid 1932] [evidence IEA]; A process of secretion by a cell that results in the release of intracellular molecules (e.g. hormones, matrix proteins) contained within a membrane-bounded vesicle by fusion of the vesicle with the plasma membrane of a cell. This is the process wher…	Interacting selectively with a nucleotide, any compound consisting of a nucleoside that is esterified with (ortho)phosphate or an oligophosphate at any hydroxyl group on the ribose or deoxyribose moiety [goid 166] [evidence IEA]; Stimulates the exchange of guanyl nucleotides by a GTPase. Under normal cellular physiological conditions, the concentration of GTP is higher than that of GDP, favoring …	CAMP-GEFII; Nbla00496; EPAC2; CGEF2	0.00944739	0.579807	0.364817	7.4345	7.3656	7.0244	6.9667	7.1146
ILMN_1661917	644039	LOC644039	XM_929431.1	XP_934524.1	7000274	S	66	TTCACATTGGCCAAGTTATCATGTCCATCCACACCAAGCTGCAGAACAAG	9	-	118983011-118983060		PREDICTED: Homo sapiens similar to 60S ribosomal protein L10 (QM protein) (Tumor suppressor QM) (Laminin receptor homolog) (LOC644039), mRNA.					0.0130586	0.590086	0.2895	14.262	14.289	13.977	14.062	13.919
ILMN_1662316	65082	VPS33A	NM_022916.4	NP_075067.2	7510541	S	1749	CTGATATTTTTCCTTGGGGGCGTAACCTTCGCTGAAATTGCTGCCCTGCG	12	-	122716898-122716947	12q24.31c	Homo sapiens vacuolar protein sorting 33 homolog A (S. cerevisiae) (VPS33A), mRNA.	The lipid bilayer surrounding the lysosome and separating its contents from the cell cytoplasm [goid 5765] [evidence IEA]; A membrane-bounded organelle that carries materials newly ingested by endocytosis. It passes many of the materials to lysosomes for degradation [goid 5768] [evidence IEA]; Double layer of lipid molecules that encloses all cells, and, in eukaryotes, many organelles; may be a s…	The initial attachment of a vesicle membrane to a target membrane, mediated by proteins protruding from the membrane of the vesicle and the target membrane, during exocytosis [goid 6904] [evidence IEA]; The directed movement of proteins into, out of, within or between cells [goid 15031] [evidence IEA]; The directed movement of substances, either within a vesicle or in the vesicle membrane, into, …		FLJ23187; FLJ22395	0.0177909	0.590086	-0.218883	7.7342	7.8193	7.9533	7.9907	8.0429
ILMN_1662587	375775	PNPLA7	NM_152286.2	NP_689499.2	5050577	S	4476	AAGCTCTGTGAACTGCCTGCTGTCCTGTGAACTGCCTGCTGCCCTGTGAG	9	-	139474281-139474330	9q34.3f	Homo sapiens patatin-like phospholipase domain containing 7 (PNPLA7), mRNA.	All of the contents of a cell excluding the plasma membrane and nucleus, but including other subcellular structures [goid 5737] [pmid 18029348] [evidence IDA]; A structure comprised of a core structure (in most organisms, a pair of centrioles) and peripheral material from which a microtubule-based structure, such as a spindle apparatus, is organized. Centrosomes occur close to the nucleus during …	The chemical reactions and pathways involving lipids, compounds soluble in an organic solvent but not, or sparingly, in an aqueous solvent. Includes fatty acids; neutral fats, other fatty-acid esters, and soaps; long-chain (fatty) alcohols and waxes; sphingoids and other long-chain bases; glycolipids, phospholipids and sphingolipids; and carotenes, polyprenols, sterols, terpenes and other isopren…	Catalysis of the hydrolysis of various bonds, e.g. C-O, C-N, C-C, phosphoric anhydride bonds, etc. Hydrolase is the systematic name for any enzyme of EC class 3 [goid 16787] [evidence IEA]	FLJ44279; NTE-R1; FLJ43070; C9orf111; NTEL1; FLJ31318; RP11-48C7.2	0.0265957	0.596775	0.470233	8.0281	7.8767	7.637	7.419	7.3905
ILMN_1662768	133308	NHEDC2	NM_178833.3	NP_849155.2	240477	S	2024	GGCTGCAATAGGATCTGTGGCTTTGGACACAGCAAGGTCACATGGAGAGA	4	-	104167148-104167197	4q24b	Homo sapiens Na+/H+ exchanger domain containing 2 (NHEDC2), mRNA.	A semiautonomous, self replicating organelle that occurs in varying numbers, shapes, and sizes in the cytoplasm of virtually all eukaryotic cells. It is notably the site of tissue respiration [goid 5739] [evidence IEA]; Double layer of lipid molecules that encloses all cells, and, in eukaryotes, many organelles; may be a single or double lipid bilayer; also includes associated proteins [goid 1602…	The directed movement of charged atoms or small charged molecules into, out of, within or between cells [goid 6811] [evidence IEA]; The directed movement of sodium ions (Na+) into, out of, within or between cells [goid 6814] [evidence IEA]; Any process that modulates the internal pH of an organism, part of an organism or a cell, measured by the concentration of the hydrogen ion [goid 6885] [evide…	Catalysis of the transfer of hydrogen ions from one side of a membrane to the other [goid 15078] [evidence IEA]; Enables the active transport of a solute across a membrane by a mechanism whereby two or more species are transported in opposite directions in a tightly coupled process not directly linked to a form of energy other than chemiosmotic energy [goid 15297] [evidence IEA]; Catalysis of the…	FLJ23984; NHA2	0.010142	0.581385	0.0888666	7.4459	7.4071	7.3428	7.34	7.3301
ILMN_1662970	7784	ZP3	NM_007155.4	NP_009086.4	3440538	I	1052	AAGGCCTGTTCCTTCAGCAAGCCTTCCAACAGCTGGTTCCCAGTGGAAGG	7	+	75907563-75907594:75907728-75907745	7q11.23f	Homo sapiens zona pellucida glycoprotein 3 (sperm receptor) (ZP3), mRNA.	The space external to the outermost structure of a cell. For cells without external protective or external encapsulating structures this refers to space outside of the plasma membrane. This term covers the host cell environment outside an intracellular parasite [goid 5576] [evidence IEA]; The space external to the outermost structure of a cell. For cells without external protective or external en…	The process by which the sperm binds to the zona pellucida glycoprotein layer of the egg. The process begins with the attachment of the sperm plasma membrane to the zona pellucida and includes attachment of the acrosome inner membrane to the zona pellucida after the acrosomal reaction takes place [goid 7339] [evidence IEA]; The union of male and female gametes to form a zygote [goid 7338] [eviden…	Combining with an extracellular or intracellular messenger to initiate a change in cell activity [goid 4872] [evidence IEA]; Interacting selectively with any protein or protein complex (a complex of two or more proteins that may include other nonprotein molecules) [goid 5515] [evidence IEA]; Combining with an extracellular or intracellular messenger to initiate a change in cell activity [goid 487…	ZPC; ZP3-474; ZP3-424; ZP3-372; ZP3B; HUMZP3; ZP3A	0.0352225	0.599144	0.306417	7.4958	7.6199	7.359	7.2067	7.1886
ILMN_1663032	64838	FNDC4	NM_022823.1	NP_073734.1	150162	S	1307	CCCGGTCCAGGGGAGAGTCACTAGTTGTACCCTACTCCATTAGGTCCCAA	2	-	27568528-27568577	2p23.3a	Homo sapiens fibronectin type III domain containing 4 (FNDC4), mRNA.	Double layer of lipid molecules that encloses all cells, and, in eukaryotes, many organelles; may be a single or double lipid bilayer; also includes associated proteins [goid 16020] [evidence IEA]; Penetrating at least one phospholipid bilayer of a membrane. May also refer to the state of being buried in the bilayer with no exposure outside the bilayer. When used to describe a protein, indicates …			FLJ22362; FRCP1	0.0186293	0.590086	0.762417	8.4958	8.6733	7.9644	7.5926	7.9094
ILMN_1663035	6720	SREBF1	NM_001005291.1	NP_001005291.1	3390343	A	4022	CCTCCTGTGTACAGGGAAGAGAGGGGTACATTTCCCTGTGCTGACGGAAG	17	-	17656317-17656366	17p11.2g	Homo sapiens sterol regulatory element binding transcription factor 1 (SREBF1), transcript variant 1, mRNA.	The lipid bilayer surrounding any of the compartments of the Golgi apparatus [goid 139] [evidence IEA]; A membrane-bounded organelle of eukaryotic cells in which chromosomes are housed and replicated. In most cells, the nucleus contains all of the cell's chromosomes except the organellar chromosomes, and is the site of RNA synthesis and processing. In some species, or in specialized cell types, R…	Any process that modulates the frequency, rate or extent of transcription from an RNA polymerase II promoter [goid 6357] [pmid 8156598] [evidence TAS]; The chemical reactions and pathways involving lipids, compounds soluble in an organic solvent but not, or sparingly, in an aqueous solvent. Includes fatty acids; neutral fats, other fatty-acid esters, and soaps; long-chain (fatty) alcohols and wax…	The function of binding to a specific DNA sequence in order to modulate transcription. The transcription factor may or may not also interact selectively with a protein or macromolecular complex [goid 3700] [pmid 16407292] [evidence IDA]; Functions to initiate or regulate RNA polymerase II transcription [goid 3702] [pmid 8156598] [evidence TAS]; Interacting selectively with any protein or protein …	SREBP1	0.0455302	0.606213	-0.714716	7.7463	8.062	8.8959	8.521	8.4397
ILMN_1663113	23170	TTLL12	NM_015140.2	NP_055955.1	1430053	S	3174	CTGTGTTGTCTGGGCCCTTGTTTACAAGCACGCGTTACCCTTCCTGAGGG	22	-	43562757-43562806	22q13.2c	Homo sapiens tubulin tyrosine ligase-like family, member 12 (TTLL12), mRNA.		The covalent alteration of one or more amino acids occurring in proteins, peptides and nascent polypeptides (co-translational, post-translational modifications). Includes the modification of charged tRNAs that are destined to occur in a protein (pre-translation modification) [goid 6464] [evidence IEA]; The covalent alteration of one or more amino acids occurring in proteins, peptides and nascent …	Catalysis of the reaction: ATP + detyrosinated alpha-tubulin + L-tyrosine = alpha-tubulin + ADP + phosphate [goid 4835] [evidence IEA]; Catalysis of the ligation of two substances with concomitant breaking of a diphosphate linkage, usually in a nucleoside triphosphate. Ligase is the systematic name for any enzyme of EC class 6 [goid 16874] [evidence IEA]; Catalysis of the reaction: ATP + detyrosi…	FLJ41795; KIAA0153; dJ526I14.2	0.0286146	0.596775	-0.3972	8.338	8.5208	8.9183	8.7226	8.8389
ILMN_1663142	160364	CLEC12A	NM_201623.2	NP_963917.2	3170601	A	1258	GGTGGCATGGCTCCCCATCTCGGGTCCATCCTATACTTCCATGGGACTCC	12	+	10029269-10029318	12p13.2c	Homo sapiens C-type lectin domain family 12, member A (CLEC12A), transcript variant 2, mRNA.	The membrane surrounding a cell that separates the cell from its external environment. It consists of a phospholipid bilayer and associated proteins [goid 5886] [evidence IEA]; Penetrating at least one phospholipid bilayer of a membrane. May also refer to the state of being buried in the bilayer with no exposure outside the bilayer. When used to describe a protein, indicates that all or part of t…		Combining with an extracellular or intracellular messenger to initiate a change in cell activity [goid 4872] [evidence IEA]; The selective, often stoichiometric, interaction of a molecule with one or more specific sites on another molecule [goid 5488] [evidence IEA]; Interacting selectively with any mono-, di- or trisaccharide carbohydrate [goid 5529] [evidence IEA]	CLL1; MICL; CLL-1; DCAL-2; MGC70602	0.0450468	0.606213	-0.0807334	6.933	6.9538	6.9994	7.0588	7.0142
ILMN_1663281	79986	ZNF702P	NR_003578.1		3870707	S	2526	GAGAGCAGCCTGGCCAACAGAGGTGAGCACCTTTCCCAGTCTGTTTTTTG	19	-	58163737-58163786	19q13.41a	Homo sapiens zinc finger protein 702 (pseudogene) (ZNF702P), non-coding RNA.				FLJ12985	0.0047936	0.538405	0.85845	8.6277	8.608	7.9324	7.6475	7.6983
ILMN_1663347	9381	OTOF	NM_194323.1	NP_919304.1	1440615	A	4657	GCCCGTCAAGTGCTGCCCCTGCCTGTGTCTGGGTTTCTGTTGGCTGTTTT	2	-	26533624-26533673	2p23.3b	Homo sapiens otoferlin (OTOF), transcript variant 4, mRNA.	That fraction of cells, prepared by disruptive biochemical methods, that includes the plasma and other membranes [goid 5624] [pmid 10192385] [evidence TAS]; That part of the cytoplasm that does not contain membranous or particulate subcellular components [goid 5829] [pmid 10192385] [evidence TAS]; Double layer of lipid molecules that encloses all cells, and, in eukaryotes, many organelles; may be…	The joining of two lipid bilayers to form a single membrane [goid 6944] [pmid 10192385] [evidence TAS]; The series of events required for an organism to receive an auditory stimulus, convert it to a molecular signal, and recognize and characterize the signal. Sonic stimuli are detected in the form of vibrations and are processed to form a sound [goid 7605] [pmid 10192385] [evidence TAS]	Elemental activities, such as catalysis or binding, describing the actions of a gene product at the molecular level. A given gene product may exhibit one or more molecular functions [goid 3674] [evidence ND ]	DFNB6; DFNB9; FER1L2; NSRD9	0.0231841	0.593765	1.41882	9.0088	8.1333	7.0773	7.1694	7.21
ILMN_1663379	79176	FBXL15	NM_024326.2	NP_077302.2	7160364	S	2145	CTGGTGCTGCTGCAGGATATGGCGGGCTTCGCACCTTTTGTCAACCTGCA	10	+	104172684-104172733	10q24.32b	Homo sapiens F-box and leucine-rich repeat protein 15 (FBXL15), mRNA.		The chemical reactions and pathways resulting in the breakdown of a protein or peptide by hydrolysis of its peptide bonds, initiated by the covalent attachment of a ubiquitin moiety, or multiple ubiquitin moieties, to the protein [goid 6511] [evidence IEA]		FLJ16137; Fbl15; MGC11279; FBXO37; PSD	0.0359566	0.599144	0.269617	8.0809	7.925	7.7773	7.6624	7.7603
ILMN_1663383	25929	GEMIN5	NM_015465.1	NP_056280.1	6110484	S	4369	TTCCCAGATGTGCTGGAGTGCTGCCTCGTCCTGCTTCTCATCAGGTCCCA	5	-	154248071-154248120	5q33.2b	Homo sapiens gem (nuclear organelle) associated protein 5 (GEMIN5), mRNA.	A membrane-bounded organelle of eukaryotic cells in which chromosomes are housed and replicated. In most cells, the nucleus contains all of the cell's chromosomes except the organellar chromosomes, and is the site of RNA synthesis and processing. In some species, or in specialized cell types, RNA metabolism or DNA replication may be absent [goid 5634] [evidence IEA]; That part of the nuclear cont…	The formation and assembly from one or more snRNA and multiple protein components of a ribonucleoprotein complex that in involved in formation of the spliceosome [goid 387] [pmid 11714716] [evidence TAS]; The formation and assembly from one or more snRNA and multiple protein components of a ribonucleoprotein complex that in involved in formation of the spliceosome [goid 387] [pmid 15130578] [evid…	Interacting selectively with any protein or protein complex (a complex of two or more proteins that may include other nonprotein molecules) [goid 5515] [pmid 11714716] [evidence IPI]; Interacting selectively with a small nuclear RNA (snRNA) [goid 17069] [pmid 16857593] [evidence IDA]	DKFZP586M1824; MGC142174	0.0357956	0.599144	-0.178833	7.4986	7.5902	7.6737	7.7683	7.7277
ILMN_1663512	1329	COX5B	NM_001862.2	NP_001853.2	1190220	S	105	GCCGCGATGCGCTCCATGGCATCTGGAGGTGGTGTTCCCACTGATGAAGA	2	+	97629057-97629084:97629962-97629983	2q11.2b	Homo sapiens cytochrome c oxidase subunit Vb (COX5B), mRNA.	A semiautonomous, self replicating organelle that occurs in varying numbers, shapes, and sizes in the cytoplasm of virtually all eukaryotic cells. It is notably the site of tissue respiration [goid 5739] [evidence IEA]; The double lipid bilayer enclosing the mitochondrion and separating its contents from the cell cytoplasm; includes the intermembrane space [goid 5740] [evidence IEA]; The inner, i…	The process of gaseous exchange between an organism and its environment. In plants, microorganisms, and many small animals, air or water makes direct contact with the organism's cells or tissue fluids, and the processes of diffusion supply the organism with dioxygen (O2) and remove carbon dioxide (CO2). In larger animals the efficiency of gaseous exchange is improved by specialized respiratory or…	Catalysis of the transfer of a solute or solutes from one side of a membrane to the other according to the reaction: 4 ferrocytochrome c + O2 = 4 ferricytochrome c + 2 H2O [goid 4129] [pmid 1646156] [evidence TAS]; Interacting selectively with zinc (Zn) ions [goid 8270] [evidence IEA]; Interacting selectively with any metal ion [goid 46872] [evidence IEA]	COXVB	0.0463327	0.606213	0.253833	12.467	12.332	12.228	12.138	12.071
ILMN_1664098	10922	FASTK	NM_033015.2	NP_148936.2	4760328	A	1217	GCTACCCTTCGAGGAACTGGAGTCCCAGAGAGGCCTGCCCCAGCTCAAGA	7	-	150773870-150773919	7q36.1d	Homo sapiens Fas-activated serine/threonine kinase (FASTK), transcript variant 4, mRNA.		A form of programmed cell death induced by external or internal signals that trigger the activity of proteolytic caspases, whose actions dismantle the cell and result in cell death. Apoptosis begins internally with condensation and subsequent fragmentation of the cell nucleus (blebbing) while the plasma membrane remains intact. Other characteristics of apoptosis include DNA fragmentation and the …	Catalysis of the phosphorylation of an amino acid residue in a protein, usually according to the reaction: a protein + ATP = a phosphoprotein + ADP [goid 4672] [evidence IEA]; Interacting selectively with ATP, adenosine 5'-triphosphate, a universally important coenzyme and enzyme regulator [goid 5524] [evidence IEA]; Interacting selectively with ATP, adenosine 5'-triphosphate, a universally impor…	FAST	0.0329855	0.599144	-0.13965	7.9389	7.8928	8.0986	8.0577	8.0102
ILMN_1664516	1063	CENPF	NM_016343.3	NP_057427.3	4780129	S	10123	CCAGTGAGGGCTGCAGGCTTCCTAGAGGTGTGCTATACCATGCGTCTGTC	1	+	212904364-212904413	1q41a	Homo sapiens centromere protein F, 350/400ka (mitosin) (CENPF), mRNA.	The ordered and organized complex of DNA and protein that forms the chromosome [goid 785] [pmid 9891037] [evidence NAS]; Either of the ends of a spindle, where spindle microtubules are organized; usually contains a microtubule organizing center and accessory molecules, spindle microtubules and astral microtubules [goid 922] [pmid 7542657] [evidence IDA]; The region of a condensed chromosome kinet…	Progression through G2 phase, one of two 'gap' phases in the mitotic cell cycle; G2 is the interval between the completion of DNA synthesis and the beginning of mitosis [goid 85] [pmid 12154071] [evidence IMP]; Progression through G2 phase, one of two 'gap' phases in the mitotic cell cycle; G2 is the interval between the completion of DNA synthesis and the beginning of mitosis [goid 85] [pmid 765…	Interacting selectively with chromatin, the network of fibers of DNA and protein that make up the chromosomes of the eukaryotic nucleus during interphase [goid 3682] [pmid 9891037] [evidence NAS]; Interacting selectively with a protein C-terminus, the end of any peptide chain at which the 1-carboxy function of a constituent amino acid is not attached in peptide linkage to another amino-acid resid…	PRO1779; hcp-1; CENF	0.0328474	0.599144	-0.88675	7.7141	7.9362	8.7149	9.0065	8.4143
ILMN_1664614	2197	FAU	NM_001997.3	NP_001988.1	6770025	S	285	GAGGCCCTGACTACCCTGGAAGTAGCAGGCCGCATGCTTGGAGGTAAAGT	11	-	64888501-64888508:64888972-64889013	11q13.1c	Homo sapiens Finkel-Biskis-Reilly murine sarcoma virus (FBR-MuSV) ubiquitously expressed (FAU), mRNA.	The part of a cell or its extracellular environment in which a gene product is located. A gene product may be located in one or more parts of a cell and its location may be as specific as a particular macromolecular complex, that is, a stable, persistent association of macromolecules that function together [goid 5575] [evidence ND ]; The living contents of a cell; the matter contained within (but…	The chemical reactions and pathways resulting in the formation of a protein. This is a ribosome-mediated process in which the information in messenger RNA (mRNA) is used to specify the sequence of amino acids in the protein [goid 6412] [evidence IEA]; The covalent alteration of one or more amino acids occurring in proteins, peptides and nascent polypeptides (co-translational, post-translational m…	Elemental activities, such as catalysis or binding, describing the actions of a gene product at the molecular level. A given gene product may exhibit one or more molecular functions [goid 3674] [evidence ND ]; The action of a molecule that contributes to the structural integrity of the ribosome [goid 3735] [evidence IEA]; Interacting selectively with any protein or protein complex (a complex of t…	Fub1; MNSFbeta; FAU1; RPS30; FLJ22986; Fubi	0.0422196	0.606213	0.309666	13.397	13.355	13.1	13.166	12.933
ILMN_1665217	84984	C3ORF34	NM_032898.2	NP_116287.1	1430435	A	813	CTGCAGTCCTGTGGCTGGGACACAGAGTCAGCTGATGAGTTCTGATACCA	3	-	197918813-197918818:197918819-197918862	3q29g	Homo sapiens chromosome 3 open reading frame 34 (C3orf34), mRNA.				MGC14126	0.0385339	0.600497	0.0731002	7.3077	7.2665	7.1969	7.2113	7.2338
ILMN_1665571	644869	LOC644869	XM_932470.1	XP_937563.1	1710202	S	84	CGGAGCCGCGGGCGAGGTGCAAGCGGTCTTCTCTGTCTTCTTTATGGCCA	5	-	127424801-127424808:127424809-127424835:127446561-127446575		PREDICTED: Homo sapiens hypothetical protein LOC644869 (LOC644869), mRNA.					0.034719	0.599144	0.286983	8.0276	7.8939	7.7196	7.5809	7.7208
ILMN_1665775	54996	MOSC2	NM_017898.3	NP_060368.2	2140167	S	1218	GGATCCACTAGGGTGATATGGCTTCAGCAACCAGGAGGGATTGACTGAGA	1	+	219021878-219021897:219023884-219023913	1q41d	Homo sapiens MOCO sulphurase C-terminal domain containing 2 (MOSC2), mRNA.	A semiautonomous, self replicating organelle that occurs in varying numbers, shapes, and sizes in the cytoplasm of virtually all eukaryotic cells. It is notably the site of tissue respiration [goid 5739] [evidence ISS]; The outer, i.e. cytoplasm-facing, lipid bilayer of the mitochondrial envelope [goid 5741] [evidence IEA]; Double layer of lipid molecules that encloses all cells, and, in eukaryot…	The process of removal or addition of one or more electrons with or without the concomitant removal or addition of a proton or protons [goid 55114] [evidence IEA]	Catalysis of an oxidation-reduction (redox) reaction, a reversible chemical reaction in which the oxidation state of an atom or atoms within a molecule is altered. One substrate acts as a hydrogen or electron donor and becomes oxidized, while the other acts as hydrogen or electron acceptor and becomes reduced [goid 16491] [evidence IEA]; Interacting selectively with molybdenum (Mo) ions [goid 301…	FLJ20605; RP11-270A6.1	0.000124066	0.425608	0.6147	7.9616	7.931	7.3475	7.3477	7.2996
ILMN_1665943	11184	MAP4K1	NM_001042600.1	NP_001036065.1	4590477	S	2533	GATGATCCTACTGCTCCCAGCAACCTCTACATCCAGGAATGAGTCCCTAG	19	-	43770219-43770227:43770228-43770268	19q13.2a	Homo sapiens mitogen-activated protein kinase kinase kinase kinase 1 (MAP4K1), transcript variant 1, mRNA.		Any process that initiates the activity of the inactive enzyme MAP kinase kinase kinase [goid 185] [pmid 11053428] [evidence IC ]; A change in state or activity of a cell or an organism (in terms of movement, secretion, enzyme production, gene expression, etc.) as a result of a disturbance in organismal or cellular homeostasis, usually, but not necessarily, exogenous (e.g. temperature, humidity, …	Interacting selectively with a nucleotide, any compound consisting of a nucleoside that is esterified with (ortho)phosphate or an oligophosphate at any hydroxyl group on the ribose or deoxyribose moiety [goid 166] [evidence IEA]; Catalysis of the reaction: ATP + a protein serine/threonine = ADP + protein serine/threonine phosphate [goid 4674] [pmid 8824585] [evidence IDA]; Modulates the rate of G…	HPK1	0.033976	0.599144	-0.0840999	7.0022	6.9422	7.0589	7.0593	7.0507
ILMN_1666503	27147	DENND2A	NM_015689.2	NP_056504.2	6100072	S	3635	AGAAAGGGAGCCCGAGACCAGGCGTGTCGCCGACATGCAAATGGGTTGTT	7	-	139864739-139864788	7q34c	Homo sapiens DENN/MADD domain containing 2A (DENND2A), mRNA.				KIAA1277; FAM31D	0.0443782	0.606213	-0.328967	6.987	7.0422	7.3907	7.4426	7.1974
ILMN_1666690	93953	ACRC	NM_052957.3	NP_443189.1	3850192	S	2605	GTGGCAGGTTGAGAGAGGAGAATGCTGGAAAGAGGACAAGTTTGAGAGGC	X	+	70749972-70750021	Xq13.1d	Homo sapiens acidic repeat containing (ACRC), mRNA.	A membrane-bounded organelle of eukaryotic cells in which chromosomes are housed and replicated. In most cells, the nucleus contains all of the cell's chromosomes except the organellar chromosomes, and is the site of RNA synthesis and processing. In some species, or in specialized cell types, RNA metabolism or DNA replication may be absent [goid 5634] [evidence IEA]			NAAR1	0.0100023	0.581385	0.137333	7.3585	7.3881	7.2668	7.2126	7.2285
ILMN_1666746	153561	LOC153561	XM_936052.1	XP_941145.1	4640286	I	2077	TTCTACCACCCCCTAACTAAGCCTTTAGGTCAGACCGCAACCCCAGCCAA				5q13.2a	PREDICTED: Homo sapiens hypothetical protein LOC153561 (LOC153561), mRNA.					0.0279466	0.596775	-0.121983	7.1753	7.1538	7.2714	7.2569	7.3313
ILMN_1667408	2035	EPB41	NM_004437.2	NP_004428.1	1580386	A	4515	TTATAGGCTGTGGGCAGAGGGTCTGAAAGGTGGGCTTTGGGGTAGTGCCC	1	+	29317867-29317916	1p35.3a	Homo sapiens erythrocyte membrane protein band 4.1 (elliptocytosis 1, RH-linked) (EPB41), transcript variant 3, mRNA.	All of the contents of a cell excluding the plasma membrane and nucleus, but including other subcellular structures [goid 5737] [evidence IEA]; Any of the various filamentous elements that form the internal framework of cells, and typically remain after treatment of the cells with mild detergent to remove membrane constituents and soluble components of the cytoplasm. The term embraces intermediat…	A process that is carried out at the cellular level which results in the formation, arrangement of constituent parts, or disassembly of actin-based cytoskeletal structures in the cell cortex, i.e. just beneath the plasma membrane [goid 30866] [evidence IEA]; A process that is carried out at the cellular level which results in the formation, arrangement of constituent parts, or disassembly of acti…	Interacting selectively with monomeric or multimeric forms of actin, including actin filaments [goid 3779] [evidence IEA]; The action of a molecule that contributes to the structural integrity of a complex or assembly within or outside a cell [goid 5198] [evidence IEA]; The selective, often stoichiometric, interaction of a molecule with one or more specific sites on another molecule [goid 5488] […	HE; EL1; 4.1R	0.0118845	0.590086	0.176183	7.1918	7.2235	6.988	7.0668	7.0396
ILMN_1667418	283953	LOC283953	XM_208930.4	XP_208930.1	5290136	S	539	CCTAGTACCTGTGTGCTTATGTCCGTGTGTGTCCGTGTGGCCTGGAGGAG	16	-	8559556-8559605	16p13.2b	PREDICTED: Homo sapiens hypothetical LOC283953 (LOC283953), mRNA.					0.0481697	0.606948	0.6637	8.5087	8.4525	7.6633	7.654	8.1334
ILMN_1667453	25988	HINFP	NM_015517.3	NP_056332.2	2450192	A	2092	AGGCCCAAGGATGGCATGTGACTGGTCCCTGCAAGGGTCCTTTCTTTGTC	11	+	118510767-118510816	11q23.3e	Homo sapiens histone H4 transcription factor (HINFP), transcript variant 1, mRNA.				ZNF743; HiNF-P; DKFZP434F162	0.0407989	0.605891	0.22	8.0871	8.0311	7.901	7.7478	7.8685
ILMN_1667561	3475	IFRD1	NM_001550.2	NP_001541.2	2340082	A	1957	GACAAGAGTTCTGGGTACAATTTTGGGATCTAGTTCCCCTGGAAAAGCTG	7	+	111903182-111903231	7q31.1c	Homo sapiens interferon-related developmental regulator 1 (IFRD1), transcript variant 1, mRNA.	A membrane-bounded organelle of eukaryotic cells in which chromosomes are housed and replicated. In most cells, the nucleus contains all of the cell's chromosomes except the organellar chromosomes, and is the site of RNA synthesis and processing. In some species, or in specialized cell types, RNA metabolism or DNA replication may be absent [goid 5634] [evidence IEA]	The biological process whose specific outcome is the progression of a multicellular organism over time from an initial condition (e.g. a zygote or a young adult) to a later condition (e.g. a multicellular animal or an aged adult) [goid 7275] [evidence IEA]; Process by which a cell becomes capable of differentiating autonomously into a myoblast cell regardless of its environment; upon determinatio…	The selective, often stoichiometric, interaction of a molecule with one or more specific sites on another molecule [goid 5488] [evidence IEA]	PC4; TIS7	0.0376263	0.600497	0.335933	8.7154	8.6594	8.3221	8.4867	8.2456
ILMN_1667564	224	ALDH3A2	NM_001031806.1	NP_001026976.1	460746	I	1724	GCGTTGGTCCAGTAAGCAGAGATGAACACCAGATTTCAAAACCCAGCCCT	17	+	19517115-19517139:19517140-19517164	17p11.2d	Homo sapiens aldehyde dehydrogenase 3 family, member A2 (ALDH3A2), transcript variant 1, mRNA.	The inner, i.e. lumen-facing, lipid bilayer of the mitochondrial envelope. It is highly folded to form cristae [goid 5743] [evidence IEA]; The irregular network of unit membranes, visible only by electron microscopy, that occurs in the cytoplasm of many eukaryotic cells. The membranes form a complex meshwork of tubular channels, which are often expanded into slitlike cavities called cisternae. Th…	The chemical reactions and pathways involving aldehydes, any organic compound with the formula R-CH=O, as carried out by individual cells [goid 6081] [evidence IEA]; The chemical reactions and pathways involving lipids, compounds soluble in an organic solvent but not, or sparingly, in an aqueous solvent. Includes fatty acids; neutral fats, other fatty-acid esters, and soaps; long-chain (fatty) al…	Catalysis of the reaction: 3-chloroallyl aldehyde + H2O = 2 H+ + 2 e- + 3-chloroacrylic acid [goid 4028] [pmid 8528251] [evidence TAS]; Catalysis of the reaction: an aldehyde + NAD+ + H2O = an acid + NADH + H+ [goid 4029] [evidence IEA]; Catalysis of the reaction: an aldehyde + NAD(P)+ + H2O = an acid + NAD(P)H + H+ [goid 4030] [evidence IEA]; Catalysis of an oxidation-reduction (redox) reaction,…	DKFZp686E23276; FALDH; ALDH10; FLJ20851; SLS	0.0128728	0.590086	0.266067	7.4059	7.5249	7.1918	7.233	7.1732
ILMN_1667686	54536	EXOC6	NM_001013848.1	NP_001013870.1	2850014	I	10	TAGGGGCCTGTCGAGCGATGTTGGAAGAAGAAACAGATCAAACCTATGAG	10	+	94584459-94584475:94584476-94584508	10q23.33a	Homo sapiens exocyst complex component 6 (EXOC6), transcript variant 2, mRNA.				SEC15L1; SEC15L3; EXOC6A; Sec15p; DKFZp761I2124; FLJ1125; FLJ11251; SEC15L; MGC33397	0.0237134	0.594103	0.27045	7.5317	7.5622	7.3222	7.1798	7.3275
ILMN_1668027	727762	LOC727762	XM_001125898.1	XP_001125898.1	7210184	I	1132	TCCTCGGATTACTGTTTCTTCGCACACTCCCTGGGCTTTAGACAGTGGGA	3	-	99489-99538		PREDICTED: Homo sapiens similar to NADH dehydrogenase (ubiquinone) 1 beta subcomplex, 4, 15kDa, transcript variant 1 (LOC727762), mRNA.	A semiautonomous, self replicating organelle that occurs in varying numbers, shapes, and sizes in the cytoplasm of virtually all eukaryotic cells. It is notably the site of tissue respiration [goid 5739] [evidence IEA]		Catalysis of the reaction: NADH + H+ + ubiquinone = NAD+ + ubiquinol [goid 8137] [evidence IEA]		0.00471151	0.538405	-0.192167	7.1485	7.0899	7.3086	7.2959	7.3296
ILMN_1668228	136143	LOC136143	XM_069734.5	XP_069734.5	4760431	S	79	CCACCTCTGTCCCTTTCCCGGATGATCCCGAAAATGAAGCTTCCTGGCCA	7	-	120868466-120868515	7q31.31d	PREDICTED: Homo sapiens similar to ribosomal protein L18 (LOC136143), mRNA.	The living contents of a cell; the matter contained within (but not including) the plasma membrane, usually taken to exclude large vacuoles and masses of secretory or ingested material. In eukaryotes it includes the nucleus and cytoplasm [goid 5622] [evidence IEA]; An intracellular organelle, about 200 A in diameter, consisting of RNA and protein. It is the site of protein biosynthesis resulting …	The chemical reactions and pathways resulting in the formation of a protein. This is a ribosome-mediated process in which the information in messenger RNA (mRNA) is used to specify the sequence of amino acids in the protein [goid 6412] [evidence IEA]	The action of a molecule that contributes to the structural integrity of the ribosome [goid 3735] [evidence IEA]		0.0211125	0.590086	0.34625	9.4298	9.2671	9.0038	8.936	9.0668
ILMN_1668345	220323	OAF	NM_178507.2	NP_848602.1	4200025	S	1659	ATCACAGACCACGAGTGCCTTTCCCGGACCTGGACGTTGCCTCCAGAGCA	11	+	119605657-119605706	11q23.3g	Homo sapiens OAF homolog (Drosophila) (OAF), mRNA.				NS5ATP13TP2; MGC52117	0.0225796	0.593328	-0.626733	8.9111	9.2451	9.8177	9.6583	9.6385
ILMN_1668743	728069	LOC728069	XM_001128421.1	XP_001128421.1	5560279	S	2181	AGCAGACTGAGGAGGGAGGAGACGAGGTTCTCTTGGCATCACTTTCTCCC	12	+	122466268-122466317	12q24.31d	PREDICTED: Homo sapiens hypothetical LOC728069 (LOC728069), mRNA.					0.00854206	0.578	0.487066	8.6749	8.4737	8.0951	8.0513	8.1153
ILMN_1668863	116372	LYPD1	NM_144586.5	NP_653187.3	2760709	S	2507	GCCACAAGCAAGAGAGAATTTAACACTGTTTCAAACCCGGGGGAGTTGGC	2	-	133402463-133402512	2q21.2b	Homo sapiens LY6/PLAUR domain containing 1 (LYPD1), transcript variant 1, mRNA.	The membrane surrounding a cell that separates the cell from its external environment. It consists of a phospholipid bilayer and associated proteins [goid 5886] [evidence IEA]; Tethered to a membrane by a covalently attached anchor, such as a lipid moiety, that is embedded in the membrane. When used to describe a protein, indicates that none of the peptide sequence is embedded in the membrane [go…			MGC29643; LYPDC1; PHTS; FLJ41033	0.0327162	0.599144	-1.2215	7.7582	8.3462	9.3175	9.5701	8.9335
ILMN_1669057	642921	LOC642921	XM_927226.2	XP_932319.1	3400327	S	2070	ACCCAAACCGTGGCTCACGTCACACCAAGAACCCTCTCTGACCTGGGTCT	9	-	98735416-98735465	9q22.33a	PREDICTED: Homo sapiens hypothetical LOC642921 (LOC642921), mRNA.					0.00239228	0.538405	-0.176883	7.0657	7.1098	7.2546	7.2627	7.2766
ILMN_1669064	55552	ZNF823	NM_001080493.2	NP_001073962.1	4920747	A	2103	ATTGCAGGGGATTGGTTCCAGCACCCTCTAAATCCACAGATGCCAAGTCC	19	-	11832322-11832371	19p13.2a	Homo sapiens zinc finger protein 823 (ZNF823), mRNA.	The living contents of a cell; the matter contained within (but not including) the plasma membrane, usually taken to exclude large vacuoles and masses of secretory or ingested material. In eukaryotes it includes the nucleus and cytoplasm [goid 5622] [evidence IEA]; A membrane-bounded organelle of eukaryotic cells in which chromosomes are housed and replicated. In most cells, the nucleus contains …	The synthesis of either RNA on a template of DNA or DNA on a template of RNA [goid 6350] [evidence IEA]; Any process that modulates the frequency, rate or extent of DNA-dependent transcription [goid 6355] [evidence IEA]	Interacting selectively with DNA (deoxyribonucleic acid) [goid 3677] [evidence IEA]; Interacting selectively with zinc (Zn) ions [goid 8270] [evidence IEA]; Interacting selectively with any metal ion [goid 46872] [evidence IEA]	HSZFP36	0.0399745	0.600716	0.188583	7.9089	7.8118	7.734	7.6367	7.6446
ILMN_1669310	89941	RHOT2	NM_138769.1	NP_620124.1	3130072	S	2258	AATTCTCAGGGCTCTACCCCCCTTTCCTGGTCCTAGGTGGCCAGTGGGTA	16	+	663941-663990	16p13.3f	Homo sapiens ras homolog gene family, member T2 (RHOT2), nuclear gene encoding mitochondrial protein, mRNA.	The living contents of a cell; the matter contained within (but not including) the plasma membrane, usually taken to exclude large vacuoles and masses of secretory or ingested material. In eukaryotes it includes the nucleus and cytoplasm [goid 5622] [evidence IEA]; A semiautonomous, self replicating organelle that occurs in varying numbers, shapes, and sizes in the cytoplasm of virtually all euka…	A form of programmed cell death induced by external or internal signals that trigger the activity of proteolytic caspases, whose actions dismantle the cell and result in cell death. Apoptosis begins internally with condensation and subsequent fragmentation of the cell nucleus (blebbing) while the plasma membrane remains intact. Other characteristics of apoptosis include DNA fragmentation and the …	Interacting selectively with a nucleotide, any compound consisting of a nucleoside that is esterified with (ortho)phosphate or an oligophosphate at any hydroxyl group on the ribose or deoxyribose moiety [goid 166] [evidence IEA]; Interacting selectively with calcium ions (Ca2+) [goid 5509] [evidence IEA]; Interacting selectively with any protein or protein complex (a complex of two or more protei…	C16orf39; ARHT2; RASL; MIRO-2	0.0489328	0.608047	-0.2079	8.4387	8.4255	8.7339	8.5632	8.6229
ILMN_1669447	149628	PYHIN1	NM_198930.2	NP_945148.1	7000270	I	1627	GTGTGGAAATTTTGCCTGAAGTCCTCCACCTAAAAACCTGATGCCATTGG	1	+	157213164-157213213	1q23.1g	Homo sapiens pyrin and HIN domain family, member 1 (PYHIN1), transcript variant b2, mRNA.	A membrane-bounded organelle of eukaryotic cells in which chromosomes are housed and replicated. In most cells, the nucleus contains all of the cell's chromosomes except the organellar chromosomes, and is the site of RNA synthesis and processing. In some species, or in specialized cell types, RNA metabolism or DNA replication may be absent [goid 5634] [evidence IEA]	Any process that stops, prevents or reduces the rate or extent of progression through the cell cycle [goid 45786] [evidence IEA]	Interacting selectively with any protein or protein complex (a complex of two or more proteins that may include other nonprotein molecules) [goid 5515] [evidence IEA]	IFIX; MGC23885; RP11-520H16.1	0.0184606	0.590086	-0.0623834	6.7695	6.7932	6.8423	6.8578	6.8311
ILMN_1669456	4832	NME3	NM_002513.2	NP_002504.2	6450424	S	801	AACATCCACCTGTCTGGACGTTGCATGGAGGGTGGCGCAGGCCTCTCCAA	16	-	1820484-1820533	16p13.3e	Homo sapiens non-metastatic cells 3, protein expressed in (NME3), mRNA.	That part of the cytoplasm that does not contain membranous or particulate subcellular components [goid 5829] [pmid 11277919] [evidence EXP]	The chemical reactions and pathways resulting in the formation of GTP, guanosine triphosphate [goid 6183] [evidence IEA]; The chemical reactions and pathways resulting in the formation of UTP, uridine (5'-)triphosphate [goid 6228] [evidence IEA]; The chemical reactions and pathways resulting in the formation of CTP, cytidine 5'-triphosphate [goid 6241] [evidence IEA]; A form of programmed cell de…	Interacting selectively with a nucleotide, any compound consisting of a nucleoside that is esterified with (ortho)phosphate or an oligophosphate at any hydroxyl group on the ribose or deoxyribose moiety [goid 166] [evidence IEA]; Interacting selectively with magnesium (Mg) ions [goid 287] [evidence IEA]; Catalysis of the reaction: ATP + nucleoside diphosphate = ADP + nucleoside triphosphate [goid…	NDPKC; NDPK-C; c371H6.2; NM23-H3; KIAA0516; DR-nm23	0.0312677	0.599144	0.51545	9.798	9.4773	9.1961	9.1374	9.0331
ILMN_1669508	54623	PAF1	NM_019088.2	NP_061961.2	5310768	S	1774	CCCAGGGCATTCAGGGCTGGTTCAGACACCATTATTGTGAGCAGCAAAGC	19	-	44568418-44568467	19q13.2a	Homo sapiens Paf1, RNA polymerase II associated factor, homolog (S. cerevisiae) (PAF1), mRNA.	A membrane-bounded organelle of eukaryotic cells in which chromosomes are housed and replicated. In most cells, the nucleus contains all of the cell's chromosomes except the organellar chromosomes, and is the site of RNA synthesis and processing. In some species, or in specialized cell types, RNA metabolism or DNA replication may be absent [goid 5634] [evidence IEA]	The synthesis of either RNA on a template of DNA or DNA on a template of RNA [goid 6350] [evidence IEA]; Any process that modulates the frequency, rate or extent of DNA-dependent transcription [goid 6355] [evidence IEA]		FLJ11123; F23149_1; PD2	0.00968111	0.579807	-0.209417	9.334	9.2885	9.5553	9.5324	9.4743
ILMN_1669674	10695	CNPY3	NM_006586.3	NP_006577.2	10187	I	637	TTGAGGAAACCGGCAAGACCAAGGAGGTGATTGGCACGGGCTATGGCATC	6	+	42902249-42902298	6p21.1d	Homo sapiens canopy 3 homolog (zebrafish) (CNPY3), mRNA.	The space external to the outermost structure of a cell. For cells without external protective or external encapsulating structures this refers to space outside of the plasma membrane. This term covers the host cell environment outside an intracellular parasite [goid 5576] [evidence IEA]		Interacting selectively with one or more specific sites on a receptor molecule, a macromolecule that undergoes combination with a hormone, neurotransmitter, drug or intracellular messenger to initiate a change in cell function [goid 5102] [evidence IEA]	PRAT4A; TNRC5; CAG4A; ERDA5	0.0445572	0.606213	0.459367	8.4213	8.0551	7.7931	7.7935	7.7499
ILMN_1669833	10603	SH2B2	NM_020979.2	NP_066189.2	3610390	S	1593	TGCTTGACATGCTCCGCCACTTCCACACACACCCCATCCCACTGGAGTCA	7	+	101747579-101747628	7q22.1e	Homo sapiens SH2B adaptor protein 2 (SH2B2), mRNA.	All of the contents of a cell excluding the plasma membrane and nucleus, but including other subcellular structures [goid 5737] [pmid 9989826] [evidence IDA]; The membrane surrounding a cell that separates the cell from its external environment. It consists of a phospholipid bilayer and associated proteins [goid 5886] [pmid 9989826] [evidence IDA]	A series of reactions within the cell that occur as a result of a single trigger reaction or compound [goid 7242] [pmid 9233773] [evidence IDA]	Interacting selectively and simultaneously with one or more signal transduction molecules, usually acting as a scaffold to bring these molecules into close proximity either using their own SH2/SH3 domains (e.g. Grb2) or those of their target molecules (e.g. SAM68) [goid 5070] [pmid 9233773] [evidence IDA]; Interacting selectively with any protein or protein complex (a complex of two or more prote…	APS	0.0464744	0.606213	-0.0647333	6.9474	6.9516	7.0403	7.0149	6.9875
ILMN_1669927	29851	ICOS	NM_012092.2	NP_036224.1	2070037	S	2439	GTCCAAGCTGTGCCTCGACACATCCTCATCCCCAGCATGGGACACCTCAA	2	+	204534371-204534420	2q33.2a	Homo sapiens inducible T-cell co-stimulator (ICOS), mRNA.	The space external to the outermost structure of a cell. For cells without external protective or external encapsulating structures this refers to space outside of the plasma membrane. This term covers the host cell environment outside an intracellular parasite [goid 5576] [evidence IEA]; The membrane surrounding a cell that separates the cell from its external environment. It consists of a phosp…	Any immune system process that functions in the calibrated response of an organism to a potential internal or invasive threat [goid 6955] [pmid 9930702] [evidence NAS]	Interacting selectively with any protein or protein complex (a complex of two or more proteins that may include other nonprotein molecules) [goid 5515] [evidence IEA]	CD278; MGC39850; AILIM	0.0205039	0.590086	-0.0359169	7.0992	7.0807	7.1321	7.1226	7.1229
ILMN_1670134	3992	FADS1	NM_013402.3	NP_037534.2	2360020	S	3838	GAACCACTGTGGCCTTCTCAGCCTACAGCAGTGTGGTCTCTTACATGGCC	11	-	61323986-61324035	11q12.2b	Homo sapiens fatty acid desaturase 1 (FADS1), mRNA.	That fraction of cells, prepared by disruptive biochemical methods, that includes the plasma and other membranes [goid 5624] [pmid 10601301] [evidence NAS]; The irregular network of unit membranes, visible only by electron microscopy, that occurs in the cytoplasm of many eukaryotic cells. The membranes form a complex meshwork of tubular channels, which are often expanded into slitlike cavities ca…	The chemical reactions and pathways involving lipids, compounds soluble in an organic solvent but not, or sparingly, in an aqueous solvent. Includes fatty acids; neutral fats, other fatty-acid esters, and soaps; long-chain (fatty) alcohols and waxes; sphingoids and other long-chain bases; glycolipids, phospholipids and sphingolipids; and carotenes, polyprenols, sterols, terpenes and other isopren…	Catalysis of the reaction: 5,7,24(28)-ergostatrienol + O2 + NADPH = 5,7,22,24(28)-ergostatetraenol + 2 H2O + NADP+ [goid 248] [pmid 10601301] [evidence TAS]; Interacting selectively with iron (Fe) ions [goid 5506] [evidence IEA]; Interacting selectively with any protein or protein complex (a complex of two or more proteins that may include other nonprotein molecules) [goid 5515] [pmid 17353931] […	FADSD5; FLJ38956; FADS6; BC269730_2; D5D; TU12; LLCDL1; FLJ90273	0.0186339	0.590086	-0.634651	8.8011	9.1092	9.6688	9.6207	9.4799
ILMN_1670609	475	ATOX1	NM_004045.3	NP_004036.1	5560131	S	353	ATGCTGATCCTCCCGCTGGCTTCCAGACAGACCTGGGACTTGGCAGTCAT	5	-	151122469-151122518	5q33.1d	Homo sapiens ATX1 antioxidant protein 1 homolog (yeast) (ATOX1), mRNA.	That part of the cytoplasm that does not contain membranous or particulate subcellular components [goid 5829] [pmid 12029094] [evidence TAS]	The directed movement of charged atoms or small charged molecules into, out of, within or between cells [goid 6811] [evidence IEA]; The directed movement of copper (Cu) ions into, out of, within or between cells [goid 6825] [pmid 15670166] [evidence TAS]; The regulation of the levels, transport, and metabolism of copper ions within a cell or between a cell and its external environment [goid 6878]…	Catalysis of the transfer of copper (Cu) ions from one side of a membrane to the other [goid 5375] [evidence IEA]; Assists in the delivery of copper ions to target proteins or compartments [goid 16531] [pmid 12029094] [evidence IDA]; Interacting selectively with any protein or protein complex (a complex of two or more proteins that may include other nonprotein molecules), in the presence of coppe…	MGC138453; MGC138455; HAH1; ATX1	0.0252417	0.596775	0.365167	11.281	11.278	11.036	10.801	10.906
ILMN_1670723	10943	MSL3	NM_078628.1	NP_523352.1	4590446	I	3290	CCCCACATCGACTAGCAGTTACTCATTTGCTTCTCCCTATGTCCCCTGAC	X	+	11695783-11695832	Xp22.2	Homo sapiens male-specific lethal 3 homolog (Drosophila) (MSL3), transcript variant 4, mRNA.				DKFZP586J1822	0.00953519	0.579807	0.253883	8.0402	7.9547	7.7863	7.7317	7.7127
ILMN_1670809	11270	NRM	NM_007243.1	NP_009174.1	5670059	S	1206	GTCTGCAAGTTCAACGGTCATAGCTGTCCCTCCAGGCCCCAACCTTGCCT	6	-	30763968-30764017	6p21.33b	Homo sapiens nurim (nuclear envelope membrane protein) (NRM), mRNA.	A membrane-bounded organelle of eukaryotic cells in which chromosomes are housed and replicated. In most cells, the nucleus contains all of the cell's chromosomes except the organellar chromosomes, and is the site of RNA synthesis and processing. In some species, or in specialized cell types, RNA metabolism or DNA replication may be absent [goid 5634] [evidence IEA]; The double lipid bilayer encl…	Any process specifically pertinent to the functioning of integrated living units: cells, tissues, organs, and organisms. A process is a collection of molecular events with a defined beginning and end [goid 8150] [evidence ND ]	Elemental activities, such as catalysis or binding, describing the actions of a gene product at the molecular level. A given gene product may exhibit one or more molecular functions [goid 3674] [evidence ND ]	NRM29	0.0354277	0.599144	-0.348334	7.5038	7.4444	7.8667	7.9187	7.6819
ILMN_1671149	55384	MEG3	NR_002766.1		3710730	A	1169	AAGCCATCACCTGGATGCCTACGTGGGAAGGGACCTCGAATGTGGGACCC	14	+	100381551-100381600	14q32.2b	Homo sapiens maternally expressed 3 (non-protein coding) (MEG3), transcript variant 1, non-coding RNA. XR_001346-XR_001372				PRO2160; FP504; GTL2; prebp1; FLJ31163; FLJ42589; PRO0518	0.0412118	0.606213	-0.706483	7.396	7.5679	8.463	8.1605	7.9418
ILMN_1671288	4957	ODF2	NM_002540.3	NP_002531.3	770747	A	2247	GAACAAAGAGATTGAGGCGGCACGAAGGCAGTTCCAGTCTCAGCTGGCTG	9	+	130294887-130294905:130296610-130296640	9q34.11b	Homo sapiens outer dense fiber of sperm tails 2 (ODF2), transcript variant 1, mRNA.	A membrane-bounded organelle of eukaryotic cells in which chromosomes are housed and replicated. In most cells, the nucleus contains all of the cell's chromosomes except the organellar chromosomes, and is the site of RNA synthesis and processing. In some species, or in specialized cell types, RNA metabolism or DNA replication may be absent [goid 5634] [pmid 18029348] [evidence IDA]; All of the co…	The biological process whose specific outcome is the progression of a multicellular organism over time from an initial condition (e.g. a zygote or a young adult) to a later condition (e.g. a multicellular animal or an aged adult) [goid 7275] [evidence IEA]; The process of formation of spermatozoa, including spermatocytogenesis and spermiogenesis [goid 7283] [evidence IEA]; The process whereby rel…	The action of a molecule that contributes to the structural integrity of a complex or assembly within or outside a cell [goid 5198] [pmid 10072582] [evidence TAS]	ODF84; MGC9034; MGC111096; ODF2/2; ODF2/1; FLJ44866	0.0326493	0.599144	-0.239867	7.5816	7.5216	7.8793	7.772	7.7231
ILMN_1671372	137107	LOC137107	XM_940214.1	XP_945307.1	1780338	A	340	GAGTCTCTGATCAAGCAGATCCCAGTCCTCGGCCCAGGCCTAAATAAGGC				8p12c	PREDICTED: Homo sapiens similar to ribosomal protein L10a (LOC137107), mRNA.					0.0295289	0.596775	0.25055	7.8814	7.9153	7.5517	7.684	7.7077
ILMN_1671568	55268	ECHDC2	NM_018281.2	NP_060751.2	2320653	S	1051	GGTGCTGATCCTACCACCTACTGCTACCTTCCTTAGCTTCACCCTGGCTA	1	-	53361978-53362027	1p32.3d	Homo sapiens enoyl Coenzyme A hydratase domain containing 2 (ECHDC2), mRNA.	A semiautonomous, self replicating organelle that occurs in varying numbers, shapes, and sizes in the cytoplasm of virtually all eukaryotic cells. It is notably the site of tissue respiration [goid 5739] [evidence IEA]	The chemical reactions and pathways involving lipids, compounds soluble in an organic solvent but not, or sparingly, in an aqueous solvent. Includes fatty acids; neutral fats, other fatty-acid esters, and soaps; long-chain (fatty) alcohols and waxes; sphingoids and other long-chain bases; glycolipids, phospholipids and sphingolipids; and carotenes, polyprenols, sterols, terpenes and other isopren…	Catalysis of the cleavage of C-C, C-O, C-N and other bonds by other means than by hydrolysis or oxidation, or conversely adding a group to a double bond. They differ from other enzymes in that two substrates are involved in one reaction direction, but only one in the other direction. When acting on the single substrate, a molecule is eliminated and this generates either a new double bond or a new…	FLJ10948	0.0206038	0.590086	0.976467	9.8218	10.089	9.154	8.681	9.1018
ILMN_1671933	23155	CLCC1	NM_015127.3	NP_055942.1	3610722	S	4095	CTTCTCTGGACATGCGCGTTTGAGGGTGGAGGGGTCCTGTAAGGTGCTTC	1	-	109472670-109472719	1p13.3c-p13.3b	Homo sapiens chloride channel CLIC-like 1 (CLCC1), transcript variant 2, mRNA.	A membrane-bounded organelle of eukaryotic cells in which chromosomes are housed and replicated. In most cells, the nucleus contains all of the cell's chromosomes except the organellar chromosomes, and is the site of RNA synthesis and processing. In some species, or in specialized cell types, RNA metabolism or DNA replication may be absent [goid 5634] [evidence IEA]; The irregular network of unit…			RP11-475E11.6; KIAA0761; MCLC	0.00557665	0.551282	-0.3686	7.9458	7.9422	8.2357	8.3687	8.3334
ILMN_1672004	10140	TOB1	NM_005749.2	NP_005740.1	4390300	S	892	CCAATGGAATGTTCCCAGGTGACAGCCCCCTTAACCTCAGTCCTCTCCAG	17	-	48940472-48940521	17q21.33b	Homo sapiens transducer of ERBB2, 1 (TOB1), mRNA.	All of the contents of a cell excluding the plasma membrane and nucleus, but including other subcellular structures [goid 5737] [evidence IEA]	[goid 7184] [evidence IEA]; Any process that stops, prevents or reduces the rate or extent of cell proliferation [goid 8285] [pmid 8632892] [evidence TAS]; Any process that stops, prevents or reduces the frequency, rate or extent of BMP signaling pathway activity [goid 30514] [evidence IEA]; Any process that stops, prevents or reduces the frequency, rate or extent of osteoblast differentiation [g…	The function of a transcription cofactor that represses transcription from a RNA polymerase II promoter; does not bind DNA itself [goid 3714] [evidence IEA]; Interacting selectively and simultaneously with one or more signal transduction molecules, usually acting as a scaffold to bring these molecules into close proximity either using their own SH2/SH3 domains (e.g. Grb2) or those of their target…	MGC104792; TROB; APRO6; TROB1; PIG49; TOB; MGC34446	0.0157938	0.590086	0.352333	7.9114	7.9988	7.6337	7.6678	7.5068
ILMN_1672022	2043	EPHA4	NM_004438.3	NP_004429.1	6650482	S	5669	CCGCTGCACCAAATCAAGTAGCTTCACCTTGTGTATGCAGGCCCCAAGTT	2	-	222283376-222283425	2q36.1a	Homo sapiens EPH receptor A4 (EPHA4), mRNA.	Penetrating at least one phospholipid bilayer of a plasma membrane. May also refer to the state of being buried in the bilayer with no exposure outside the bilayer [goid 5887] [pmid 7898931] [evidence TAS]; Double layer of lipid molecules that encloses all cells, and, in eukaryotes, many organelles; may be a single or double lipid bilayer; also includes associated proteins [goid 16020] [evidence …	The process of introducing a phosphate group on to a protein [goid 6468] [evidence IEA]; The cascade of processes by which a signal interacts with a receptor, causing a change in the level or activity of a second messenger or other downstream target, and ultimately effecting a change in the functioning of the cell [goid 7165] [pmid 7898931] [evidence TAS]; The series of molecular signals generate…	Interacting selectively with a nucleotide, any compound consisting of a nucleoside that is esterified with (ortho)phosphate or an oligophosphate at any hydroxyl group on the ribose or deoxyribose moiety [goid 166] [evidence IEA]; Combining with an extracellular or intracellular messenger to initiate a change in cell activity [goid 4872] [evidence IEA]; Combining with an ephrin to initiate a chang…	TYRO1; HEK8; SEK	0.00515985	0.543987	0.421533	7.7282	7.7774	7.2478	7.3804	7.3656
ILMN_1672417	5790	PTPRCAP	NM_005608.2	NP_005599.1	1430341	S	783	CCATGCCTCAGACTGTCACCCCCTACCAGTTCCCAAGTCCATGTGTACCC	11	-	67203055-67203104	11q13.1f	Homo sapiens protein tyrosine phosphatase, receptor type, C-associated protein (PTPRCAP), mRNA.	The membrane surrounding a cell that separates the cell from its external environment. It consists of a phospholipid bilayer and associated proteins [goid 5886] [pmid 11390434] [evidence IDA]; Penetrating at least one phospholipid bilayer of a membrane. May also refer to the state of being buried in the bilayer with no exposure outside the bilayer. When used to describe a protein, indicates that …	Reactions, triggered in response to the presence of a foreign body or the occurrence of an injury, which result in restriction of damage to the organism attacked or prevention/recovery from the infection caused by the attack [goid 6952] [pmid 7961877] [evidence TAS]		MGC138602; LPAP; MGC138603; CD45-AP	0.00514917	0.543987	0.110733	7.1037	7.0671	6.984	6.9723	6.9677
ILMN_1672536	2192	FBLN1	NM_006486.2	NP_006477.2	4830685	I	2858	TCACCAGGGGAATGGCTGGGATTTCTCGGCACTCTGCATCATCCATCTTT	22	+	44375589-44375638	22q13.31c	Homo sapiens fibulin 1 (FBLN1), transcript variant D, mRNA.	The space external to the outermost structure of a cell. For cells without external protective or external encapsulating structures this refers to space outside of the plasma membrane. This term covers the host cell environment outside an intracellular parasite [goid 5576] [evidence IEA]; The space external to the outermost structure of a cell. For cells without external protective or external en…	Any process by which an organism has an effect on an organism of a different species [goid 44419] [evidence IEA]	Interacting selectively with calcium ions (Ca2+) [goid 5509] [evidence IEA]; Interacting selectively with calcium ions (Ca2+) [goid 5509] [evidence IEA]; Interacting selectively with calcium ions (Ca2+) [goid 5509] [evidence IEA]; The action of a molecule that contributes to the structural integrity of the extracellular matrix [goid 5201] [pmid 2269669] [evidence TAS]; Interacting selectively wit…	FBLN	0.0369895	0.600497	-1.02827	7.2532	7.207	8.48	8.4795	7.8156
ILMN_1672545	54810	GIPC2	NM_017655.4	NP_060125.4	610615	S	2292	CCAAGCATCTTTGTAAAGTGTTAGATGGAAAATGCTGTGTGCTGCCATGG	1	+	78375169-78375218	1p31.1e	Homo sapiens GIPC PDZ domain containing family, member 2 (GIPC2), mRNA.	All of the contents of a cell excluding the plasma membrane and nucleus, but including other subcellular structures [goid 5737] [evidence IEA]		Interacting selectively with any protein or protein complex (a complex of two or more proteins that may include other nonprotein molecules) [goid 5515] [evidence IEA]	SEMCAP2; FLJ20075; SEMCAP-2	0.0247743	0.596775	0.491117	7.6809	7.3734	7.0737	7.0132	7.0212
ILMN_1672591	6335	SCN9A	NM_002977.2	NP_002968.1	2350168	S	5837	CAAGTCCAGAAAAAACAGATGCCACTTCATCCACCACCTCTCCACCTTCA	2	-	166763523-166763572	2q24.3d	Homo sapiens sodium channel, voltage-gated, type IX, alpha subunit (SCN9A), mRNA.	A sodium channel in a cell membrane whose opening is governed by the membrane potential [goid 1518] [evidence IEA]; Double layer of lipid molecules that encloses all cells, and, in eukaryotes, many organelles; may be a single or double lipid bilayer; also includes associated proteins [goid 16020] [evidence IEA]; Penetrating at least one phospholipid bilayer of a membrane. May also refer to the st…	The directed movement of charged atoms or small charged molecules into, out of, within or between cells [goid 6811] [evidence IEA]; The directed movement of sodium ions (Na+) into, out of, within or between cells [goid 6814] [pmid 7720699] [evidence TAS]; The immediate defensive reaction (by vertebrate tissue) to infection or injury caused by chemical or physical agents. The process is characteri…	Catalysis of the transmembrane transfer of an ion by a voltage-gated channel. An ion is an atom or group of atoms carrying an electric charge by virtue of having gained or lost one or more electrons [goid 5244] [evidence IEA]; Catalysis of the transmembrane transfer of a sodium ion by a voltage-gated channel [goid 5248] [pmid 7720699] [evidence TAS]; Interacting selectively with sodium ions (Na+)…	NE-NA; NENA; ETHA; Nav1.7; PN1	0.0229333	0.593765	-0.20845	7.1533	7.1852	7.4261	7.4003	7.3067
ILMN_1672843	26269	FBXO8	NM_012180.2	NP_036312.2	3420647	S	1862	GGACTTAGCAGATATGGGGGTTACATCAGTGCTGGTCATTGTAGCCTGAG	4	-	175395036-175395085	4q34.1c	Homo sapiens F-box protein 8 (FBXO8), mRNA.	A protein complex that includes a ubiquitin-protein ligase (E3) and other proteins that may confer substrate specificity on the complex [goid 151] [pmid 10945468] [evidence NAS]; The living contents of a cell; the matter contained within (but not including) the plasma membrane, usually taken to exclude large vacuoles and masses of secretory or ingested material. In eukaryotes it includes the nucl…	The chemical reactions and pathways resulting in the breakdown of a protein or peptide by hydrolysis of its peptide bonds, initiated by the covalent attachment of a ubiquitin moiety, or multiple ubiquitin moieties, to the protein [goid 6511] [pmid 10945468] [evidence NAS]; Any process that modulates the frequency, rate or extent of ARF protein signal transduction [goid 32012] [evidence IEA]; Any …	Stimulates the exchange of guanyl nucleotides by the GTPase ARF. Under normal cellular physiological conditions, the concentration of GTP is higher than that of GDP, favoring the replacement of GDP by GTP in association with the GTPase [goid 5086] [evidence NAS]; Stimulates the exchange of guanyl nucleotides by the GTPase ARF. Under normal cellular physiological conditions, the concentration of G…	FBS; FBX8; DC10	0.0109404	0.586704	0.28315	9.008	8.9085	8.7065	8.6234	8.6954
ILMN_1673111	79042	TSEN34	NM_001077446.1	NP_001070914.1	5890497	S	1038	TGCAGTGAACTCCAGAGACCTAGGGGATGTGGCTGTGTCGGCAGCAAGAG	19	+	59389022-59389029:59389030-59389071	19q13.42a	Homo sapiens tRNA splicing endonuclease 34 homolog (S. cerevisiae) (TSEN34), transcript variant 2, mRNA.	A complex that catalyzes the endonucleolytic cleavage of pre-tRNA, producing 5'-hydroxyl and 2',3'-cyclic phosphate termini, and specifically removing the intron [goid 214] [evidence IEA]; A membrane-bounded organelle of eukaryotic cells in which chromosomes are housed and replicated. In most cells, the nucleus contains all of the cell's chromosomes except the organellar chromosomes, and is the s…	Splicing of tRNA substrates via recognition of the folded RNA structure that brings the 5' and 3' splice sites into proximity and cleavage of the RNA at both the 3' and 5' splice sites by an endonucleolytic mechanism, followed by ligation of the exons [goid 6388] [evidence IEA]; Any process involved in the conversion of a primary mRNA transcript into one or more mature mRNA(s) prior to translatio…	Catalysis of the endonucleolytic cleavage of pre-tRNA, producing 5'-hydroxyl and 2',3'-cyclic phosphate termini, and specifically removing the intron [goid 213] [evidence IEA]; Interacting selectively with any nucleic acid [goid 3676] [evidence IEA]; Catalysis of the hydrolysis of ester linkages within nucleic acids by creating internal breaks [goid 4519] [evidence IEA]; Interacting selectively w…	LENG5; SEN34; SEN34L	0.0115879	0.590086	0.255067	9.7614	9.828	9.5681	9.5712	9.4796
ILMN_1673282	3920	LAMP2	NM_002294.1	NP_002285.1	3060292	I	1246	CAGATGACGACAACTTCCTTGTGCCCATAGCGGTGGGAGCTGCCTTGGCA	X	-	119449280-119449329	Xq24d	Homo sapiens lysosomal-associated membrane protein 2 (LAMP2), transcript variant LAMP2A, mRNA.	A cytoplasmic, membrane-bounded organelle that is found in most animal cells and that contains a variety of hydrolases, most of which have their maximal activities in the pH range 5-6. The contained enzymes display latency if properly isolated. About 40 different lysosomal hydrolases are known and lysosomes have a great variety of morphologies and functions [goid 5764] [evidence IEA]; A prelysoso…	The chemical reactions and pathways involving glycogen, a polydisperse, highly branched glucan composed of chains of D-glucose residues in alpha(1->4) glycosidic linkage, joined together by alpha(1->6) glycosidic linkages [goid 5977] [evidence IEA]		CD107b; LAMP-2C; LAMPB	0.00495648	0.538648	0.874166	11.07	11.075	10.31	10.019	10.266
ILMN_1673478	51306	C5ORF5	NM_016603.1	NP_057687.1	5900544	S	5251	GGCAGCACTTATGCTCTGTGACAGTATTGTGTGTCATAGTTGAGCAGTAG	5	-	137301712-137301761	5q31.2c	Homo sapiens chromosome 5 open reading frame 5 (C5orf5), mRNA.				KHCHP; MGC57159; DKFZp667F249; N61	0.028373	0.596775	0.446767	8.7036	8.4308	8.1785	8.1307	8.0521
ILMN_1673773	374378	GALNTL4	NM_198516.1	NP_940918.1	130148	S	2141	AATAGCGACCTGGAGTTCGGCTTCCAGCTGGTGTTGCAGAAGTGCTCGGG	11	-	11249312-11249361	11p15.3d-p15.3c	Homo sapiens UDP-N-acetyl-alpha-D-galactosamine:polypeptide N-acetylgalactosaminyltransferase-like 4 (GALNTL4), mRNA.	The lipid bilayer surrounding any of the compartments of the Golgi apparatus [goid 139] [evidence IEA]; A compound membranous cytoplasmic organelle of eukaryotic cells, consisting of flattened, ribosome-free vesicles arranged in a more or less regular stack. The Golgi apparatus differs from the endoplasmic reticulum in often having slightly thicker membranes, appearing in sections as a characteri…		Catalysis of the reaction: UDP-N-acetyl-D-galactosamine + polypeptide = UDP + N-acetyl-D-galactosaminyl-polypeptide. Catalyzes of the modification of serine or threonine residues in polypeptide chains by the transfer of a N-acetylgalactose from UDP-N-acetylgalactose to the hydroxyl group of the amino acid; it is the first step in O-glycan biosynthesis [goid 4653] [evidence IEA]; Interacting selec…	GALNT18; MGC71806; GALNT15; GalNAc-T15	0.0190455	0.590086	-0.963267	7.7378	7.9884	8.9145	9.0202	8.5444
ILMN_1673936	8570	KHSRP	NM_003685.2	NP_003676.2	7000470	S	2630	CCTGCCTCTCTGAGGATAAAGCAATTCATTTTCTCCCACCCTCGGCCCTC	19	-	6413689-6413738	19p13.3a	Homo sapiens KH-type splicing regulatory protein (KHSRP), mRNA.	A membrane-bounded organelle of eukaryotic cells in which chromosomes are housed and replicated. In most cells, the nucleus contains all of the cell's chromosomes except the organellar chromosomes, and is the site of RNA synthesis and processing. In some species, or in specialized cell types, RNA metabolism or DNA replication may be absent [goid 5634] [evidence IEA]; All of the contents of a cell…	The synthesis of either RNA on a template of DNA or DNA on a template of RNA [goid 6350] [evidence IEA]; Any process that modulates the frequency, rate or extent of DNA-dependent transcription [goid 6355] [evidence IEA]; Any process involved in the conversion of a primary mRNA transcript into one or more mature mRNA(s) prior to translation into polypeptide [goid 6397] [pmid 9136930] [evidence TAS…	Interacting selectively with DNA (deoxyribonucleic acid) [goid 3677] [evidence IEA]; Interacting selectively with an RNA molecule or a portion thereof [goid 3723] [evidence IEA]; Interacting selectively with any protein or protein complex (a complex of two or more proteins that may include other nonprotein molecules) [goid 5515] [pmid 17353931] [evidence IPI]; An activity which assists splicing o…	FUBP2; MGC99676; KSRP; FBP2	0.000583662	0.532105	-0.295584	9.0426	9.0411	9.3583	9.3451	9.3089
ILMN_1674034	9555	H2AFY	NM_138609.2	NP_613075.1	3930154	I	832	GACAGTGATGCTGTCGTTCACCCGACAAACACTGACTTCTACATCGGTGG	5	-	134724799-134724816:134732995-134733026	5q31.1f	Homo sapiens H2A histone family, member Y (H2AFY), transcript variant 1, mRNA.	A complex comprised of DNA wound around a multisubunit core and associated proteins, which forms the primary packing unit of DNA into higher order structures [goid 786] [pmid 9714746] [evidence NAS]; A structure found in a female mammalian cell containing an unpaired X chromosome that has become densely heterochromatic, silenced and localized at the nuclear periphery [goid 1740] [pmid 11331621] […	The aggregation, arrangement and bonding together of a nucleosome, the beadlike structural units of eukaryotic chromatin composed of histones and DNA [goid 6334] [pmid 9714746] [evidence NAS]; Compensating for the two-fold variation in X:autosome chromosome ratios between sexes by a global activation or inactivation of all, or most of, genes on one or both of the X chromosomes [goid 7549] [pmid 1…	Interacting selectively with DNA (deoxyribonucleic acid) [goid 3677] [pmid 9714746] [evidence NAS]	H2A.y; H2A/y; H2AF12M; MACROH2A1.1; mH2A1; macroH2A1.2; H2AFJ	0.01182	0.590086	0.370433	8.9729	8.8713	8.466	8.6032	8.5858
ILMN_1674390	5575	PRKAR1B	NM_002735.1	NP_002726.1	830463	S	490	GGCCAAGGCCATCTCCAAGAACGTGCTCTTCGCTCACCTGGATGACAACG	7	-	683397-683446	7p22.3c	Homo sapiens protein kinase, cAMP-dependent, regulatory, type I, beta (PRKAR1B), mRNA.	An enzyme complex, composed of regulatory and catalytic subunits, that catalyzes protein phosphorylation. Inactive forms of the enzyme have two regulatory chains and two catalytic chains; activation by cAMP produces two active catalytic monomers and a regulatory dimer [goid 5952] [evidence IEA]; An enzyme complex, composed of regulatory and catalytic subunits, that catalyzes protein phosphorylati…	Any process that modulates the frequency, rate or extent of addition of phosphate groups into an amino acid in a protein [goid 1932] [evidence IEA]; The cascade of processes by which a signal interacts with a receptor, causing a change in the level or activity of a second messenger or other downstream target, and ultimately effecting a change in the functioning of the cell [goid 7165] [evidence I…	Interacting selectively with a nucleotide, any compound consisting of a nucleoside that is esterified with (ortho)phosphate or an oligophosphate at any hydroxyl group on the ribose or deoxyribose moiety [goid 166] [evidence IEA]; Modulation of the activity of the enzyme cAMP-dependent protein kinase [goid 8603] [evidence IEA]; Catalysis of the transfer of a phosphate group, usually from ATP, to a…	PRKAR1	0.00283374	0.538405	0.375467	7.9209	7.8523	7.4908	7.4813	7.5613
ILMN_1674590	652578	LOC652578	XM_942097.1	XP_947190.1	630255	S	537	GAGATGATGTGTGGTCCCACTGAATGGTATCAGAGTTGTAGTCCTAGCTC					PREDICTED: Homo sapiens similar to Fc fragment of IgG, low affinity IIIa, receptor for (CD16) (LOC652578), mRNA.					0.0184376	0.590086	-0.0665332	6.9681	6.9935	7.0352	7.063	7.0438
ILMN_1675007	79149	ZSCAN5A	NM_024303.1	NP_077279.1	1410735	S	1742	GCAAGGGCGTCTGACACACAGAGGGAGTGCCCTAGATATGAATTGCCAGG	19	-	61424621-61424670	19q13.43a	Homo sapiens zinc finger and SCAN domain containing 5A (ZSCAN5A), mRNA.	The living contents of a cell; the matter contained within (but not including) the plasma membrane, usually taken to exclude large vacuoles and masses of secretory or ingested material. In eukaryotes it includes the nucleus and cytoplasm [goid 5622] [evidence IEA]; A membrane-bounded organelle of eukaryotic cells in which chromosomes are housed and replicated. In most cells, the nucleus contains …	The synthesis of either RNA on a template of DNA or DNA on a template of RNA [goid 6350] [evidence IEA]; Any process that modulates the frequency, rate or extent of DNA-dependent transcription [goid 6355] [evidence IEA]	The function of binding to a specific DNA sequence in order to modulate transcription. The transcription factor may or may not also interact selectively with a protein or macromolecular complex [goid 3700] [evidence IEA]; Interacting selectively with zinc (Zn) ions [goid 8270] [evidence IEA]; Interacting selectively with any metal ion [goid 46872] [evidence IEA]	ZNF495; MGC4161	0.00143465	0.538405	-0.1648	7.3312	7.2988	7.4903	7.4799	7.4692
ILMN_1675421	389293	LOC389293	XM_371741.5	XP_371741.4	7160139	I	406	AGTTTGTGTTCAATAACCCAAACATCAAAGGGACTTGTGGCTGTGGAGAA	5	-	62108471-62108520	5q12.1d	PREDICTED: Homo sapiens similar to HESB like domain containing 2, transcript variant 1 (LOC389293), mRNA.					0.027003	0.596775	0.275733	9.4556	9.3484	9.0429	9.1832	9.1527
ILMN_1675448	677	ZFP36L1	NM_004926.2	NP_004917.2	830164	S	2811	TGGATTCCAGGTCTGGAGTTTTCCAATGTTAATGTAAACAGAACTGGCAC	14	-	69254536-69254585	14q24.1c	Homo sapiens zinc finger protein 36, C3H type-like 1 (ZFP36L1), mRNA.	A membrane-bounded organelle of eukaryotic cells in which chromosomes are housed and replicated. In most cells, the nucleus contains all of the cell's chromosomes except the organellar chromosomes, and is the site of RNA synthesis and processing. In some species, or in specialized cell types, RNA metabolism or DNA replication may be absent [goid 5634] [evidence IEA]; All of the contents of a cell…	A major pathway of degradation of nuclear-transcribed mRNAs that proceeds through a series of ordered steps: poly(A) tail shortening, deadenylylation-dependent decapping, and decay of the transcript body, and that can regulate mRNA stability [goid 288] [evidence IEA]; The differentiation of endothelial cells from progenitor cells during blood vessel development, and the de novo formation of blood…	The function of binding to a specific DNA sequence in order to modulate transcription. The transcription factor may or may not also interact selectively with a protein or macromolecular complex [goid 3700] [pmid 8595910] [evidence NAS]; Interacting selectively with pre-messenger RNA (pre-mRNA) or messenger RNA (mRNA) [goid 3729] [pmid 15467755] [evidence IDA]; Interacting selectively with any pro…	TIS11B; ERF1; Berg36; cMG1; BRF1; RNF162B; ERF-1	0.0292742	0.596775	0.463833	10.821	10.748	10.415	10.143	10.404
ILMN_1675472	644799	LOC644799	XM_934554.1	XP_939647.1	1980176	A	4599	CAGTGTATGTCAGGACTTGTTCATTAGGTTGGCAGCAGAGGGGCAGAAGG	20	-	34097582-34097631		PREDICTED: Homo sapiens hypothetical protein LOC644799, transcript variant 1 (LOC644799), mRNA.					0.0258983	0.596775	0.8725	10.954	10.64	9.7421	9.8394	10.192
ILMN_1676563	5654	HTRA1	NM_002775.3	NP_002766.1	730612	S	1887	ACAATGCGTAGATAGAAGAAGCCCCACGGGAGCCAGGATGGGACTGGTCG	10	+	124264197-124264246	10q26.13b	Homo sapiens HtrA serine peptidase 1 (HTRA1), mRNA.	The space external to the outermost structure of a cell. For cells without external protective or external encapsulating structures this refers to space outside of the plasma membrane. This term covers the host cell environment outside an intracellular parasite [goid 5576] [evidence IEA]; That part of a multicellular organism outside the cells proper, usually taken to be outside the plasma membra…	Any process that modulates the frequency, rate or extent of cell growth [goid 1558] [evidence IEA]; The hydrolysis of a peptide bond or bonds within a protein [goid 6508] [evidence IEA]; Any process that stops, prevents or reduces the frequency, rate or extent of any TGF-beta receptor signaling pathway [goid 30512] [evidence IEA]; Any process that stops, prevents or reduces the frequency, rate or…	Catalysis of the hydrolysis of internal, alpha-peptide bonds in a polypeptide chain by a catalytic mechanism that involves a catalytic triad consisting of a serine nucleophile that is activated by a proton relay involving an acidic residue (e.g. aspartate or glutamate) and a basic residue (usually histidine) [goid 4252] [pmid 9852107] [evidence TAS]; Interacting selectively with an insulin-like g…	HtrA; PRSS11; ARMD7; ORF480; L56	0.0210408	0.590086	1.16587	10.509	11.047	9.6318	9.8272	9.3774
ILMN_1676629	51141	INSIG2	NM_016133.2	NP_057217.2	2070039	S	2193	GAGAGAATGTGTCTGTGCATGTGGCCATGCTTTCCTAGAATGTCAAGTAG	2	+	118583677-118583726	2q14.1d	Homo sapiens insulin induced gene 2 (INSIG2), mRNA.	The irregular network of unit membranes, visible only by electron microscopy, that occurs in the cytoplasm of many eukaryotic cells. The membranes form a complex meshwork of tubular channels, which are often expanded into slitlike cavities called cisternae. The ER takes two forms, rough (or granular), with ribosomes adhering to the outer surface, and smooth (with no ribosomes attached) [goid 5783…	The chemical reactions and pathways involving lipids, compounds soluble in an organic solvent but not, or sparingly, in an aqueous solvent. Includes fatty acids; neutral fats, other fatty-acid esters, and soaps; long-chain (fatty) alcohols and waxes; sphingoids and other long-chain bases; glycolipids, phospholipids and sphingolipids; and carotenes, polyprenols, sterols, terpenes and other isopren…	Interacting selectively with any protein or protein complex (a complex of two or more proteins that may include other nonprotein molecules) [goid 5515] [evidence IEA]	MGC26273	0.0175526	0.590086	0.457767	8.7777	8.8133	8.2614	8.2667	8.4851
ILMN_1676846	6059	ABCE1	NM_001040876.1	NP_001035809.1	5310152	S	3314	GATTACCTGGAGCCTGGAGCCACTTTAAGTTGTACTTCTGACTAAACTGG	4	+	146049799-146049848	4q31.22a	Homo sapiens ATP-binding cassette, sub-family E (OABP), member 1 (ABCE1), transcript variant 2, mRNA.	All of the contents of a cell excluding the plasma membrane and nucleus, but including other subcellular structures [goid 5737] [pmid 11585831] [evidence IDA]; A semiautonomous, self replicating organelle that occurs in varying numbers, shapes, and sizes in the cytoplasm of virtually all eukaryotic cells. It is notably the site of tissue respiration [goid 5739] [pmid 11585831] [evidence IDA]	The chemical reactions and pathways resulting in the breakdown of RNA, ribonucleic acid, one of the two main type of nucleic acid, consisting of a long, unbranched macromolecule formed from ribonucleotides joined in 3',5'-phosphodiester linkage [goid 6401] [pmid 7539425] [evidence TAS]; A change in state or activity of a cell or an organism (in terms of movement, secretion, enzyme production, gen…	Interacting selectively with a nucleotide, any compound consisting of a nucleoside that is esterified with (ortho)phosphate or an oligophosphate at any hydroxyl group on the ribose or deoxyribose moiety [goid 166] [evidence IEA]; Interacting selectively with ATP, adenosine 5'-triphosphate, a universally important coenzyme and enzyme regulator [goid 5524] [evidence IEA]; Stops, prevents or reduces…	ABC38; OABP; RNASEL1; RLI; RNS4I; RNASELI	0.0399522	0.600716	-0.4085	9.2578	9.5076	9.7207	9.9001	9.7528
ILMN_1676938	649214	LOC649214	XM_945231.1	XP_950324.1	6520286	A	223	AGATGCTTCAGTCAACCTCTCAGAGTTTTCTAAGAAGTGCTCAGAGAGGT					PREDICTED: Homo sapiens similar to High mobility group protein 1-like 10 (HMG-1L10), transcript variant 4 (LOC649214), mRNA.					0.0466498	0.606213	-0.194867	7.0172	7.1742	7.307	7.286	7.2787
ILMN_1677043	8574	AKR7A2	NM_003689.2	NP_003680.2	6180681	S	1260	TACACTGTGAAAGGTGGGGGGTGAGTCCCACTTGAGCGCTTCCTGTTGAA	1	-	19630511-19630560	1p36.13b	Homo sapiens aldo-keto reductase family 7, member A2 (aflatoxin aldehyde reductase) (AKR7A2), mRNA.	A compound membranous cytoplasmic organelle of eukaryotic cells, consisting of flattened, ribosome-free vesicles arranged in a more or less regular stack. The Golgi apparatus differs from the endoplasmic reticulum in often having slightly thicker membranes, appearing in sections as a characteristic shallow semicircle so that the convex side (cis or entry face) abuts the endoplasmic reticulum, sec…	The chemical reactions and pathways involving carbohydrates, any of a group of organic compounds based of the general formula Cx(H2O)y. Includes the formation of carbohydrate derivatives by the addition of a carbohydrate residue to another molecule [goid 5975] [pmid 9576847] [evidence TAS]; The chemical reactions and pathways involving aldehydes, any organic compound with the formula R-CH=O, as c…	Catalysis of the reaction: an alditol + NADP+ = an aldose + NADPH + H+ [goid 4032] [pmid 9576847] [evidence TAS]; Any molecular entity that serves as an electron acceptor and electron donor in an electron transport system [goid 9055] [pmid 9576847] [evidence TAS]; Catalysis of an oxidation-reduction (redox) reaction, a reversible chemical reaction in which the oxidation state of an atom or atoms …	AFAR1; AKR7; AFAR; AFB1-AR1	0.0441383	0.606213	0.552167	11.112	11.047	10.773	10.353	10.456
ILMN_1677133	129531	MITD1	NM_138798.1	NP_620153.1	5050255	S	510	CACCTCTCTGGATGAAGGCATTGAGCAAGTGCAGCAAAGTAGAGGCCTGC	2	-	99787081-99787115:99787806-99787820	2q11.2c	Homo sapiens MIT, microtubule interacting and transport, domain containing 1 (MITD1), mRNA.	A membrane-bounded organelle that carries materials newly ingested by endocytosis. It passes many of the materials to lysosomes for degradation [goid 5768] [evidence IEA]; Double layer of lipid molecules that encloses all cells, and, in eukaryotes, many organelles; may be a single or double lipid bilayer; also includes associated proteins [goid 16020] [evidence IEA]; The lipid bilayer surrounding…	The directed movement of proteins into, out of, within or between cells [goid 15031] [evidence IEA]			0.0382986	0.600497	0.225183	9.6071	9.626	9.3296	9.3565	9.488
ILMN_1677138	548644	POLR2J3	NM_001097615.1	NP_001091084.1	2750632	S	139	CGAGGGCGAGAAGATCACCATTAACAAGGACACCAAGGTACCCAATGCCT	7	-	102210333-102210371:102212919-102212929	7q22.1f	Homo sapiens polymerase (RNA) II (DNA directed) polypeptide J3 (POLR2J3), mRNA.	A membrane-bounded organelle of eukaryotic cells in which chromosomes are housed and replicated. In most cells, the nucleus contains all of the cell's chromosomes except the organellar chromosomes, and is the site of RNA synthesis and processing. In some species, or in specialized cell types, RNA metabolism or DNA replication may be absent [goid 5634] [evidence IEA]	The synthesis of either RNA on a template of DNA or DNA on a template of RNA [goid 6350] [evidence IEA]	Interacting selectively with DNA (deoxyribonucleic acid) [goid 3677] [evidence IEA]; Catalysis of the reaction: nucleoside triphosphate + RNA(n) = diphosphate + RNA(n+1). Utilizes a DNA template, i.e. the catalysis of DNA-template-directed extension of the 3'-end of an RNA strand by one nucleotide at a time. Can initiate a chain 'de novo' [goid 3899] [evidence IEA]; The formation of a protein dim…	RPB11b2; MGC54043; RPB11b1; POLR2J2	0.0268766	0.596775	0.405667	10.942	10.89	10.371	10.528	10.632
ILMN_1677532	23435	TARDBP	NM_007375.3	NP_031401.1	2570139	S	3886	TCGGGGACCTCCAAAGACTAAACTGACAAGCCTTCAAGGAGCCCAGGGGT	1	+	11007805-11007854	1p36.22b	Homo sapiens TAR DNA binding protein (TARDBP), mRNA.	A membrane-bounded organelle of eukaryotic cells in which chromosomes are housed and replicated. In most cells, the nucleus contains all of the cell's chromosomes except the organellar chromosomes, and is the site of RNA synthesis and processing. In some species, or in specialized cell types, RNA metabolism or DNA replication may be absent [goid 5634] [pmid 7745706] [evidence TAS]	The synthesis of either RNA on a template of DNA or DNA on a template of RNA [goid 6350] [evidence IEA]; Any process that modulates the frequency, rate or extent of DNA-dependent transcription [goid 6355] [evidence IEA]; The synthesis of RNA from a DNA template by RNA polymerase II (Pol II), originating at a Pol II-specific promoter. Includes transcription of messenger RNA (mRNA) and certain smal…	Interacting selectively with a nucleotide, any compound consisting of a nucleoside that is esterified with (ortho)phosphate or an oligophosphate at any hydroxyl group on the ribose or deoxyribose moiety [goid 166] [evidence IEA]; Interacting selectively with any nucleic acid [goid 3676] [evidence IEA]; Interacting selectively with a nucleotide, any compound consisting of a nucleoside that is este…	TDP-43	0.00187505	0.538405	-0.2456	7.4022	7.4182	7.63	7.6479	7.6895
ILMN_1677534	22937	SCAP	NM_012235.2	NP_036367.2	3140382	S	4146	AATGCACTGAACCTGGACTTGGGGGAAAGAGCCGAGTATCTTCCAGCCGC	3	-	47455700-47455749	3p21.31g	Homo sapiens SREBF chaperone (SCAP), mRNA.	Penetrating at least one phospholipid bilayer of a membrane. May also refer to the state of being buried in the bilayer with no exposure outside the bilayer. When used to describe a protein, indicates that all or part of the peptide sequence is embedded in the membrane [goid 16021] [evidence IEA]; The lipid bilayer surrounding any of the compartments of the Golgi apparatus [goid 139] [evidence IE…	The chemical reactions and pathways involving lipids, compounds soluble in an organic solvent but not, or sparingly, in an aqueous solvent. Includes fatty acids; neutral fats, other fatty-acid esters, and soaps; long-chain (fatty) alcohols and waxes; sphingoids and other long-chain bases; glycolipids, phospholipids and sphingolipids; and carotenes, polyprenols, sterols, terpenes and other isopren…	Interacting selectively with any protein or protein complex (a complex of two or more proteins that may include other nonprotein molecules) [goid 5515] [evidence IEA]; Interacting selectively with an unfolded protein [goid 51082] [pmid 11726962] [evidence NAS]	KIAA0199	0.0202237	0.590086	-0.288366	9.9324	9.8462	10.263	10.136	10.134
ILMN_1677693	8843	GPR109B	NM_006018.1	NP_006009.1	3180220	A	1104	CTCCGGTGAGCCATGGAGCCCCTCTTATCTGGGCCCAACCTCAAATAACC	12	-	121766144-121766193	12q24.31c	Homo sapiens G protein-coupled receptor 109B (GPR109B), mRNA.	The membrane surrounding a cell that separates the cell from its external environment. It consists of a phospholipid bilayer and associated proteins [goid 5886] [evidence IEA]; Penetrating at least one phospholipid bilayer of a plasma membrane. May also refer to the state of being buried in the bilayer with no exposure outside the bilayer [goid 5887] [pmid 7505609] [evidence TAS]	The cascade of processes by which a signal interacts with a receptor, causing a change in the level or activity of a second messenger or other downstream target, and ultimately effecting a change in the functioning of the cell [goid 7165] [evidence IEA]; The series of molecular signals generated as a consequence of a G-protein coupled receptor binding to its physiological ligand [goid 7186] [pmid…	Combining with an extracellular or intracellular messenger to initiate a change in cell activity [goid 4872] [evidence IEA]; Interacting selectively with GTP, guanosine triphosphate [goid 5525] [evidence IEA]; Combining with a purine nucleotide and transmitting the signal to a heterotrimeric G-protein complex to initiate a change in cell activity [goid 45028] [evidence IEA]	PUMAG; HM74; Puma-g	0.0478464	0.606948	0.118917	7.0376	6.9407	6.8601	6.8749	6.8757
ILMN_1677919	51292	GMPR2	NM_001002002.1	NP_001002002.1	2490600	A	1321	CTGCACACACAAAATGCCCAAGGCACTCACTGGGGAGGAAGCAAGGAAGC	14	+	23777982-23778031	14q12a	Homo sapiens guanosine monophosphate reductase 2 (GMPR2), transcript variant 4, mRNA.		The chemical reactions and pathways involving a nucleotide, a nucleoside that is esterified with (ortho)phosphate or an oligophosphate at any hydroxyl group on the glycose moiety; may be mono-, di- or triphosphate; this definition includes cyclic nucleotides (nucleoside cyclic phosphates) [goid 9117] [evidence IEA]; The process of removal or addition of one or more electrons with or without the c…	Catalysis of the reaction: inosine 5'-phosphate + NH3 + NADP+ = guanosine 5'-phosphate + NADPH + H+ [goid 3920] [evidence IEA]; Catalysis of an oxidation-reduction (redox) reaction, a reversible chemical reaction in which the oxidation state of an atom or atoms within a molecule is altered. One substrate acts as a hydrogen or electron donor and becomes oxidized, while the other acts as hydrogen o…	MGC15084; MGC830	0.0102973	0.581385	0.4709	9.8547	9.8403	9.3347	9.2947	9.5004
ILMN_1677920	4057	LTF	NM_002343.2	NP_002334.2	5550367	S	632	CAAATGTGCCTTCTCCTCCCAGGAACCGTACTTCAGCTACTCTGGTGCCT	3	-	46496788-46496837	3p21.31i	Homo sapiens lactotransferrin (LTF), mRNA.	The space external to the outermost structure of a cell. For cells without external protective or external encapsulating structures this refers to space outside of the plasma membrane. This term covers the host cell environment outside an intracellular parasite [goid 5576] [evidence IEA]; The space external to the outermost structure of a cell. For cells without external protective or external en…	The directed movement of iron (Fe) ions into, out of, within or between cells [goid 6826] [evidence IEA]; The regulation of the levels, transport, and metabolism of iron ions within a cell or between a cell and its external environment [goid 6879] [evidence IEA]; The directed movement of charged atoms or small charged molecules into, out of, within or between cells [goid 6811] [evidence IEA]; The…	Interacting selectively with ferric iron, Fe(III) [goid 8199] [evidence IEA]; Catalysis of the hydrolysis of internal, alpha-peptide bonds in a polypeptide chain by a catalytic mechanism that involves a catalytic triad consisting of a serine nucleophile that is activated by a proton relay involving an acidic residue (e.g. aspartate or glutamate) and a basic residue (usually histidine) [goid 4252]…	HLF2; GIG12	0.0334266	0.599144	-0.0556833	7.1317	7.1	7.1582	7.1743	7.1821
ILMN_1677942	149345	SHISA4	NM_198149.1	NP_937792.1	5390736	S	836	GCCCCAGGGAAGTGGAACAGGAGCTGAACTAGAACTATGAGGGGTTGGGG	1	+	200127748-200127797	1q32.1c	Homo sapiens shisa homolog 4 (Xenopus laevis) (SHISA4), mRNA.	Double layer of lipid molecules that encloses all cells, and, in eukaryotes, many organelles; may be a single or double lipid bilayer; also includes associated proteins [goid 16020] [evidence IEA]; Penetrating at least one phospholipid bilayer of a membrane. May also refer to the state of being buried in the bilayer with no exposure outside the bilayer. When used to describe a protein, indicates …			MGC102893; C1orf40; MGC129812; MGC129813	0.0153815	0.590086	0.100017	7.4077	7.4032	7.3363	7.2905	7.2895
ILMN_1678422	79132	DHX58	NM_024119.2	NP_077024.2	3930681	S	2393	CTGGCTTAGGCTCCCGCAATGGGAAAACAACCGGAGGGCCAGAGCTTAGT	17	-	40253596-40253645	17q21.2b	Homo sapiens DEXH (Asp-Glu-X-His) box polypeptide 58 (DHX58), mRNA.	All of the contents of a cell excluding the plasma membrane and nucleus, but including other subcellular structures [goid 5737] [evidence IEA]	Innate immune responses are defense responses mediated by germline encoded components that directly recognize components of potential pathogens [goid 45087] [evidence IEA]	Interacting selectively with a nucleotide, any compound consisting of a nucleoside that is esterified with (ortho)phosphate or an oligophosphate at any hydroxyl group on the ribose or deoxyribose moiety [goid 166] [evidence IEA]; Interacting selectively with an RNA molecule or a portion thereof [goid 3723] [evidence IEA]; Interacting selectively with ATP, adenosine 5'-triphosphate, a universally …	D11LGP2; LGP2; D11lgp2e	0.0192575	0.590086	0.4024	7.5463	7.4253	7.164	7.1153	6.9709
ILMN_1678490	196383	RILPL2	NM_145058.1	NP_659495.1	1660286	S	987	GATGCCTGGCAAAACCACCTCCCTGTGCCACACAGACACACTAGGCCTGT	12	-	123900334-123900383	12q24.31d	Homo sapiens Rab interacting lysosomal protein-like 2 (RILPL2), mRNA.	All of the contents of a cell excluding the plasma membrane and nucleus, but including other subcellular structures [goid 5737] [evidence IEA]		Interacting selectively with an identical protein or proteins [goid 42802] [pmid 16189514] [evidence IPI]	FLJ30380; MGC7036; FLJ32372	0.0133658	0.590086	0.5756	8.5233	8.2341	7.7784	7.8027	7.8282
ILMN_1678546	8799	PEX11B	NM_003846.1	NP_003837.1	940021	S	1334	CCTCTTCCTCCCTTATGTCTACCTCACCAACCTCGCTCATCATTTGGCCC	1	+	144234812-144234861	1q21.1b	Homo sapiens peroxisomal biogenesis factor 11 beta (PEX11B), mRNA.	A semiautonomous, self replicating organelle that occurs in varying numbers, shapes, and sizes in the cytoplasm of virtually all eukaryotic cells. It is notably the site of tissue respiration [goid 5739] [evidence IEA]; A small, membrane-bounded organelle that uses dioxygen (O2) to oxidize organic molecules; contains some enzymes that produce and others that degrade hydrogen peroxide (H2O2) [goid…	The cascade of processes by which a signal interacts with a receptor, causing a change in the level or activity of a second messenger or other downstream target, and ultimately effecting a change in the functioning of the cell [goid 7165] [evidence ISS]; The division of a mature peroxisome within a cell to form two or more separate peroxisome compartments [goid 16559] [evidence IEA]	Interacting selectively with any protein or protein complex (a complex of two or more proteins that may include other nonprotein molecules) [goid 5515] [pmid 10704444] [evidence IPI]	PEX11-BETA	0.0186933	0.590086	0.341616	9.8501	9.6946	9.4285	9.3715	9.4922
ILMN_1678707	8148	TAF15	NM_139215.1	NP_631961.1	10176	A	1913	TTGCCAGAGTTTTGCCTGCTGCTTTCCTCGTGGCCTCTTCTTGGGTAGTG	17	+	31198110-31198159	17q12b	Homo sapiens TAF15 RNA polymerase II, TATA box binding protein (TBP)-associated factor, 68kDa (TAF15), transcript variant 1, mRNA.	The living contents of a cell; the matter contained within (but not including) the plasma membrane, usually taken to exclude large vacuoles and masses of secretory or ingested material. In eukaryotes it includes the nucleus and cytoplasm [goid 5622] [evidence IEA]; A membrane-bounded organelle of eukaryotic cells in which chromosomes are housed and replicated. In most cells, the nucleus contains …		Interacting selectively with DNA (deoxyribonucleic acid) [goid 3677] [evidence IEA]; Interacting selectively with an RNA molecule or a portion thereof [goid 3723] [evidence IEA]; Interacting selectively with zinc (Zn) ions [goid 8270] [evidence IEA]; Interacting selectively with any metal ion [goid 46872] [evidence IEA]	TAFII68; TAF2N; RBP56; hTAFII68; Npl3	0.0467345	0.606215	0.506534	10.733	10.378	10.138	9.9289	10.08
ILMN_1678730	23420	NOMO1	NM_014287.3	NP_055102.3	3310056	S	3364	TTCCCCCCACTGCTCAGAGACGGCGAGAACTATGTTGTGCTTCTGGACTC	16	+	14888194-14888220:14890454-14890476	16p13.11b	Homo sapiens NODAL modulator 1 (NOMO1), mRNA.	The part of a cell or its extracellular environment in which a gene product is located. A gene product may be located in one or more parts of a cell and its location may be as specific as a particular macromolecular complex, that is, a stable, persistent association of macromolecules that function together [goid 5575] [evidence ND ]; Double layer of lipid molecules that encloses all cells, and, i…	Any process specifically pertinent to the functioning of integrated living units: cells, tissues, organs, and organisms. A process is a collection of molecular events with a defined beginning and end [goid 8150] [evidence ND ]	Elemental activities, such as catalysis or binding, describing the actions of a gene product at the molecular level. A given gene product may exhibit one or more molecular functions [goid 3674] [evidence ND ]; Interacting selectively with any protein or protein complex (a complex of two or more proteins that may include other nonprotein molecules) [goid 5515] [pmid 15231747] [evidence IPI]; Inter…	Nomo; PM5	0.026103	0.596775	-0.4303	8.6388	8.7382	9.0854	9.2637	9.0073
ILMN_1679133	1992	SERPINB1	NM_030666.2	NP_109591.1	3190112	S	912	CGCCTAGGTGTGCAGGATCTCTTTAACAGTAGCAAGGCTGATCTGTCTGG	6	-	2834064-2834113	6p25.2b	Homo sapiens serpin peptidase inhibitor, clade B (ovalbumin), member 1 (SERPINB1), mRNA.	All of the contents of a cell excluding the plasma membrane and nucleus, but including other subcellular structures [goid 5737] [evidence NAS]		Stops, prevents or reduces the activity of serine-type endopeptidases, enzymes that catalyze the hydrolysis of nonterminal peptide bonds in a polypeptide chain; a serine residue (and a histidine residue) are at the active center of the enzyme [goid 4867] [pmid 1376927] [evidence NAS]	EI; MNEI; ELANH2; M/NEI; LEI; PI2	0.0247498	0.596775	0.7564	9.6859	9.3087	8.6544	8.9161	8.6522
ILMN_1679185	51176	LEF1	NM_016269.2	NP_057353.1	2810601	S	2576	GTGGCTTCTCTGTGAATTGCCTGTAACACATAGTGGCTTCTCCGCCCTTG	4	-	109188592-109188641	4q25b	Homo sapiens lymphoid enhancer-binding factor 1 (LEF1), mRNA.	A membrane-bounded organelle of eukaryotic cells in which chromosomes are housed and replicated. In most cells, the nucleus contains all of the cell's chromosomes except the organellar chromosomes, and is the site of RNA synthesis and processing. In some species, or in specialized cell types, RNA metabolism or DNA replication may be absent [goid 5634] [pmid 9308964] [evidence IC ]; A small, dense…	The synthesis of either RNA on a template of DNA or DNA on a template of RNA [goid 6350] [evidence IEA]; Any process that modulates the frequency, rate or extent of DNA-dependent transcription [goid 6355] [evidence IEA]; The series of molecular signals initiated by binding of Wnt protein to a frizzled family receptor on the surface of the target cell and ending with a change in cell state [goid 1…	Interacting selectively with any protein or protein complex (a complex of two or more proteins that may include other nonprotein molecules) [goid 5515] [pmid 12192039] [evidence IPI]; Interacting selectively with any protein or protein complex (a complex of two or more proteins that may include other nonprotein molecules) [goid 5515] [pmid 9751710] [evidence IPI]; The function of causing local co…	TCF1ALPHA; DKFZp586H0919	0.0491917	0.610152	-0.15765	6.9848	6.9123	7.0425	7.1392	7.1369
ILMN_1679428	26511	CHIC2	NM_012110.2	NP_036242.1	3130576	S	845	CCAAGTATGTTGTCTTTCCAATGGTGCCTTGCTTGGTGCTCTCCTGGTGG	4	-	54876186-54876235	4q12b	Homo sapiens cysteine-rich hydrophobic domain 2 (CHIC2), mRNA.	The part of a cell or its extracellular environment in which a gene product is located. A gene product may be located in one or more parts of a cell and its location may be as specific as a particular macromolecular complex, that is, a stable, persistent association of macromolecules that function together [goid 5575] [evidence ND ]; A compound membranous cytoplasmic organelle of eukaryotic cells…	Any process specifically pertinent to the functioning of integrated living units: cells, tissues, organs, and organisms. A process is a collection of molecular events with a defined beginning and end [goid 8150] [evidence ND ]	Elemental activities, such as catalysis or binding, describing the actions of a gene product at the molecular level. A given gene product may exhibit one or more molecular functions [goid 3674] [evidence ND ]	BTL; MGC21173	0.0172867	0.590086	0.389834	10.607	10.576	10.17	10.113	10.322
ILMN_1680081	192134	B3GN-T6	NM_138706.2	NP_619651.2	2850041	S	2051	TTCCGGGGAGTCCGAAGTGGAGAAAGGCTGGTGGGAACATGGAGGCCAGT	11	+	76430231-76430280	11q13.5c	Homo sapiens beta-1,3-N-acetylglucosaminyltransferase protein (B3Gn-T6), mRNA.				MGC119336; IMAGE:4907098; MGC119337; MGC119334	0.00189395	0.538405	0.138567	7.3914	7.3836	7.2657	7.2502	7.2309
ILMN_1680239	53343	NUDT9	NM_198038.1	NP_932155.1	5220132	A	1026	GCCATGCGTTGTAGCTGATGGTCTCCGTGTAAGCCAAAGGCCCACAGAGG	4	+	88379160-88379173:88379174-88379209	4q22.1a	Homo sapiens nudix (nucleoside diphosphate linked moiety X)-type motif 9 (NUDT9), transcript variant 3, mRNA.	The living contents of a cell; the matter contained within (but not including) the plasma membrane, usually taken to exclude large vacuoles and masses of secretory or ingested material. In eukaryotes it includes the nucleus and cytoplasm [goid 5622] [pmid 11385575] [evidence NAS]; A semiautonomous, self replicating organelle that occurs in varying numbers, shapes, and sizes in the cytoplasm of vi…	The directed movement of cations, atoms or small molecules with a net positive charge, into, out of, within or between cells [goid 6812] [pmid 11385575] [evidence NAS]; The chemical reactions and pathways resulting in the breakdown of ADP, adenosine 5'-diphosphate [goid 46032] [evidence IEA]; The chemical reactions and pathways resulting in the breakdown of IDP, inosine 5'-diphosphate [goid 46709…	Interacting selectively with magnesium (Mg) ions [goid 287] [evidence IEA]; Catalysis of the calcium concentration-regulatable energy-independent passage of cations across a lipid bilayer down a concentration gradient [goid 5227] [pmid 11385575] [evidence NAS]; Catalysis of the hydrolysis of various bonds, e.g. C-O, C-N, C-C, phosphoric anhydride bonds, etc. Hydrolase is the systematic name for a…	NUDT10; MGC3037	0.0474202	0.606866	0.3465	9.5571	9.5993	9.1667	9.3939	9.1345
ILMN_1680397	3579	IL8RB	NM_001557.2	NP_001548.1	2900327	S	904	TGTCTCAGCATCTGGGGTCTGTCCTTGCTCCTGGCCCTGCCTGTCTTACT	2	+	218708265-218708314	2q35e	Homo sapiens interleukin 8 receptor, beta (IL8RB), mRNA.	The living contents of a cell; the matter contained within (but not including) the plasma membrane, usually taken to exclude large vacuoles and masses of secretory or ingested material. In eukaryotes it includes the nucleus and cytoplasm [goid 5622] [pmid 10878382] [evidence IDA]; The membrane surrounding a cell that separates the cell from its external environment. It consists of a phospholipid …	A form of programmed cell death induced by external or internal signals that trigger the activity of proteolytic caspases, whose actions dismantle the cell and result in cell death. Apoptosis begins internally with condensation and subsequent fragmentation of the cell nucleus (blebbing) while the plasma membrane remains intact. Other characteristics of apoptosis include DNA fragmentation and the …	Combining with an extracellular or intracellular messenger to initiate a change in cell activity [goid 4872] [evidence IEA]; Combining with interleukin-8 to initiate a change in cell activity [goid 4918] [pmid 10820279] [evidence IDA]	CD182; CMKAR2; IL8RA; IL8R2; CXCR2; CDw128b	0.0115147	0.590086	0.0625833	7.1816	7.1823	7.1223	7.103	7.1328
ILMN_1680673	221294	NT5DC1	NM_152729.2	NP_689942.2	6960129	S	2565	CAGGCATGCTACAATCCAGGACTGTGGTGTTCTATGTGCCGTGTATGGTC	6	+	116565665-116565714	6q22.1d	Homo sapiens 5'-nucleotidase domain containing 1 (NT5DC1), mRNA.			Interacting selectively with magnesium (Mg) ions [goid 287] [evidence IEA]; Catalysis of the hydrolysis of various bonds, e.g. C-O, C-N, C-C, phosphoric anhydride bonds, etc. Hydrolase is the systematic name for any enzyme of EC class 3 [goid 16787] [evidence IEA]	MGC131837; C6orf200; MGC24302; LP2642; NT5C2L1	0.00202738	0.538405	0.3127	8.4286	8.3878	8.1283	8.0572	8.101
ILMN_1680973	2294	FOXF1	NM_001451.2	NP_001442.2	3800554	S	2067	CGCGCGGATTCAGGATTGCGGGGACGCAGAAAGGTTAAGGCACTTTTAAA	16	+	85105076-85105125	16q24.1c	Homo sapiens forkhead box F1 (FOXF1), mRNA.	A membrane-bounded organelle of eukaryotic cells in which chromosomes are housed and replicated. In most cells, the nucleus contains all of the cell's chromosomes except the organellar chromosomes, and is the site of RNA synthesis and processing. In some species, or in specialized cell types, RNA metabolism or DNA replication may be absent [goid 5634] [pmid 9769171] [evidence IC ]; Any complex, d…	The differentiation of endothelial cells from progenitor cells during blood vessel development, and the de novo formation of blood vessels and tubes [goid 1570] [evidence IEA]; The synthesis of either RNA on a template of DNA or DNA on a template of RNA [goid 6350] [evidence IEA]; Morphogenesis of an organ. An organ is defined as a tissue or set of tissues that work together to perform a specific…	The function of binding to a specific DNA sequence in order to modulate transcription. The transcription factor may or may not also interact selectively with a protein or macromolecular complex [goid 3700] [evidence IEA]; Interacting selectively with any protein or protein complex (a complex of two or more proteins that may include other nonprotein molecules) [goid 5515] [pmid 9722567] [evidence …	MGC105125; FKHL5; FREAC1	0.0197826	0.590086	-0.509817	6.9815	7.2056	7.5057	7.7051	7.5993
ILMN_1681503	4171	MCM2	NM_004526.2	NP_004517.2	6770408	S	3118	GAGCTGCTGCCCTCTTGGCGTGAGTTGCGTATTCAGGCTGCTTTTGCTGC	3	+	127340962-127341011	3q21.3b	Homo sapiens minichromosome maintenance complex component 2 (MCM2), mRNA.	The ordered and organized complex of DNA and protein that forms the chromosome [goid 785] [pmid 8798650] [evidence TAS]; A membrane-bounded organelle of eukaryotic cells in which chromosomes are housed and replicated. In most cells, the nucleus contains all of the cell's chromosomes except the organellar chromosomes, and is the site of RNA synthesis and processing. In some species, or in speciali…	The process whereby new strands of DNA are synthesized. The template for replication can either be an existing DNA molecule or RNA [goid 6260] [pmid 12791985] [evidence EXP]; The process whereby new strands of DNA are synthesized. The template for replication can either be an existing DNA molecule or RNA [goid 6260] [pmid 8175912] [evidence TAS]; The process by which interchain hydrogen bonds bet…	Interacting selectively with a nucleotide, any compound consisting of a nucleoside that is esterified with (ortho)phosphate or an oligophosphate at any hydroxyl group on the ribose or deoxyribose moiety [goid 166] [evidence IEA]; Interacting selectively with DNA (deoxyribonucleic acid) [goid 3677] [pmid 8175912] [evidence TAS]; Interacting selectively with the DNA replication origin, a unique DNA…	KIAA0030; D3S3194; MGC10606; CCNL1; BM28; MITOTIN; CDCL1; cdc19	0.031655	0.599144	-0.745467	7.5796	7.8388	8.5302	8.6351	8.1987
ILMN_1681882	1071	CETP	NM_000078.1	NP_000069.1	4230703	S	1150	CCACTGCCTCAAGATGCCCAAGATCTCCTGCCAAAACAAGGGAGTCGTGG	16	+	55569542-55569591	16q13b	Homo sapiens cholesteryl ester transfer protein, plasma (CETP), mRNA.	The space external to the outermost structure of a cell. For cells without external protective or external encapsulating structures this refers to space outside of the plasma membrane. This term covers the host cell environment outside an intracellular parasite [goid 5576] [evidence IEA]; That part of a multicellular organism outside the cells proper, usually taken to be outside the plasma membra…	The chemical reactions and pathways involving lipids, compounds soluble in an organic solvent but not, or sparingly, in an aqueous solvent. Includes fatty acids; neutral fats, other fatty-acid esters, and soaps; long-chain (fatty) alcohols and waxes; sphingoids and other long-chain bases; glycolipids, phospholipids and sphingolipids; and carotenes, polyprenols, sterols, terpenes and other isopren…	Enables the directed movement of phospholipids into, out of, within or between cells. Phospholipids are a class of lipids containing phosphoric acid as a mono- or diester [goid 5548] [pmid 2833496] [evidence IDA]; Interacting selectively with cholesterol (cholest-5-en-3-beta-ol); the principal sterol of vertebrates and the precursor of many steroids, including bile acids and steroid hormones [goi…	HDLCQ10	0.0141155	0.590086	-0.6079	7.6223	7.8027	8.4369	8.3438	8.1805
ILMN_1681984	55568	GALNT10	NM_017540.3	NP_060010.3	3610202	A	4126	GTTGCTTTAAGAACAAGGCCTTTGGAGGTGGCTAAACTTGCACGCACGTG	5	+	153779768-153779817	5q33.2b	Homo sapiens UDP-N-acetyl-alpha-D-galactosamine:polypeptide N-acetylgalactosaminyltransferase 10 (GalNAc-T10) (GALNT10), transcript variant 2, mRNA.	The lipid bilayer surrounding any of the compartments of the Golgi apparatus [goid 139] [evidence IEA]; A compound membranous cytoplasmic organelle of eukaryotic cells, consisting of flattened, ribosome-free vesicles arranged in a more or less regular stack. The Golgi apparatus differs from the endoplasmic reticulum in often having slightly thicker membranes, appearing in sections as a characteri…	The formation of O-glycans by addition of glycosyl groups either to the hydroxyl group of peptidyl-serine, peptidyl-threonine, peptidyl-hydroxylysine, or peptidyl-hydroxyproline, or to the phenol group of peptidyl-tyrosine [goid 6493] [evidence IEA]	Catalysis of the reaction: UDP-N-acetyl-D-galactosamine + polypeptide = UDP + N-acetyl-D-galactosaminyl-polypeptide. Catalyzes of the modification of serine or threonine residues in polypeptide chains by the transfer of a N-acetylgalactose from UDP-N-acetylgalactose to the hydroxyl group of the amino acid; it is the first step in O-glycan biosynthesis [goid 4653] [evidence IEA]; Interacting selec…	GalNAcT10; FLJ00205; FLJ11715; pp-GalNAc-T10; DKFZp586H0623	0.0202402	0.590086	0.6481	8.8068	8.7796	7.9384	8.1794	8.3175
ILMN_1682197	152518	NFXL1	NM_152995.4	NP_694540.3	1230731	S	3516	GTGCTGACAACAGGGCTTATGAGGTCTATGTACCTTAATCTCGTTTCTCC	4	-	47849419-47849468	4p12a	Homo sapiens nuclear transcription factor, X-box binding-like 1 (NFXL1), mRNA.	A membrane-bounded organelle of eukaryotic cells in which chromosomes are housed and replicated. In most cells, the nucleus contains all of the cell's chromosomes except the organellar chromosomes, and is the site of RNA synthesis and processing. In some species, or in specialized cell types, RNA metabolism or DNA replication may be absent [goid 5634] [evidence IEA]; Double layer of lipid molecul…	Any process that modulates the frequency, rate or extent of DNA-dependent transcription [goid 6355] [evidence IEA]	The function of binding to a specific DNA sequence in order to modulate transcription. The transcription factor may or may not also interact selectively with a protein or macromolecular complex [goid 3700] [evidence IEA]; Interacting selectively with any protein or protein complex (a complex of two or more proteins that may include other nonprotein molecules) [goid 5515] [evidence IEA]; Interacti…	HOZFP; FLJ16294	0.00472412	0.538405	0.23635	7.9634	7.9545	7.6803	7.7632	7.7243
ILMN_1682226	24146	CLDN15	NM_014343.1	NP_055158.1	3780291	I	1108	AGAACTGCTCTTGGGAAGTCGCATATCTCCCCTCTGAGGCTGGATCCCTC	7	-	100875474-100875523	7q22.1d	Homo sapiens claudin 15 (CLDN15), mRNA.	A belt-like region of very close contact between the plasma membranes of adjacent cells so that the intercellular space is completely occluded. They occur in epithelia and brain endothelia [goid 5923] [evidence IEA]; Double layer of lipid molecules that encloses all cells, and, in eukaryotes, many organelles; may be a single or double lipid bilayer; also includes associated proteins [goid 16020] …	The attachment of one cell to another cell via adhesion molecules that do not require the presence of calcium for the interaction [goid 16338] [evidence ISS]	The action of a molecule that contributes to the structural integrity of a complex or assembly within or outside a cell [goid 5198] [evidence IEA]; The action of a molecule that contributes to the structural integrity of a complex or assembly within or outside a cell [goid 5198] [evidence IEA]; Interacting selectively with an identical protein or proteins [goid 42802] [evidence ISS]	MGC19536; FLJ42715	0.0135349	0.590086	0.31005	8.0723	7.9292	7.7286	7.6821	7.6614
ILMN_1682273	152573	SHISA3	NM_001080505.1	NP_001073974.1	5960598	A	1617	CCCCCACTCACTGGAGGGAGTATTTATTGCAGACTTTTTGTTCAGCAACA	4	+	42098907-42098956	4p13c	Homo sapiens shisa homolog 3 (Xenopus laevis) (SHISA3), mRNA.	The irregular network of unit membranes, visible only by electron microscopy, that occurs in the cytoplasm of many eukaryotic cells. The membranes form a complex meshwork of tubular channels, which are often expanded into slitlike cavities called cisternae. The ER takes two forms, rough (or granular), with ribosomes adhering to the outer surface, and smooth (with no ribosomes attached) [goid 5783…	The biological process whose specific outcome is the progression of a multicellular organism over time from an initial condition (e.g. a zygote or a young adult) to a later condition (e.g. a multicellular animal or an aged adult) [goid 7275] [evidence IEA]			0.0468781	0.606215	0.78645	8.2735	8.434	7.4161	7.927	7.3588
ILMN_1682323	317781	DDX51	NM_175066.3	NP_778236.2	1070692	S	2285	AGCCTTAGTAAAACGGTGAAAAGTACTCCCAGACGGACGCGGGCACCCGT	12	-	132623522-132623571	12q24.33c	Homo sapiens DEAD (Asp-Glu-Ala-Asp) box polypeptide 51 (DDX51), mRNA.	A membrane-bounded organelle of eukaryotic cells in which chromosomes are housed and replicated. In most cells, the nucleus contains all of the cell's chromosomes except the organellar chromosomes, and is the site of RNA synthesis and processing. In some species, or in specialized cell types, RNA metabolism or DNA replication may be absent [goid 5634] [evidence IEA]	Any process involved in the conversion of a primary ribosomal RNA (rRNA) transcript into one or more mature rRNA molecules [goid 6364] [evidence IEA]	Interacting selectively with a nucleotide, any compound consisting of a nucleoside that is esterified with (ortho)phosphate or an oligophosphate at any hydroxyl group on the ribose or deoxyribose moiety [goid 166] [evidence IEA]; Interacting selectively with an RNA molecule or a portion thereof [goid 3723] [evidence IEA]; Interacting selectively with ATP, adenosine 5'-triphosphate, a universally …	DKFZp686N2081; MGC42193	0.00257708	0.538405	-0.261267	7.372	7.2974	7.5957	7.5991	7.5931
ILMN_1682864	90864	SPSB3	NM_080861.3	NP_543137.2	2850433	S	1417	TGGAGCCCGCGTTGCTGTTCCCACAGGGCCTCGGTTTTTCCTAACTTGCT	16	-	1826790-1826839	16p13.3e	Homo sapiens splA/ryanodine receptor domain and SOCS box containing 3 (SPSB3), mRNA.		A series of reactions within the cell that occur as a result of a single trigger reaction or compound [goid 7242] [evidence IEA]; A series of reactions within the cell that occur as a result of a single trigger reaction or compound [goid 7242] [evidence IEA]	Combining with an extracellular or intracellular messenger to initiate a change in cell activity [goid 4872] [evidence IEA]	SSB3; C16orf31	0.0243242	0.596775	0.604533	10.355	10.106	9.5836	9.5054	9.7889
ILMN_1682993	4818	NKG7	NM_005601.3	NP_005592.1	2450427	S	616	CTGAGCCTGGGTGCTCACTGTGGCGGTCCCCGTCCTGGCTATGAAACCTT	19	-	56566846-56566895	19q13.33d	Homo sapiens natural killer cell group 7 sequence (NKG7), mRNA.	Penetrating at least one phospholipid bilayer of a plasma membrane. May also refer to the state of being buried in the bilayer with no exposure outside the bilayer [goid 5887] [pmid 8458737] [evidence TAS]; Double layer of lipid molecules that encloses all cells, and, in eukaryotes, many organelles; may be a single or double lipid bilayer; also includes associated proteins [goid 16020] [evidence …			GIG1	0.0246854	0.596775	0.0244834	7.015	7.0299	6.9959	7.0006	6.9974
ILMN_1683175	138716	C9ORF23	NM_148178.1	NP_680544.1	5130414	A	578	TGAGCCAGCCTGTTCTCCGGGCCTGAATGTCTGGGGTGCTTGTGCCTTTT	9	-	34610743-34610792	9p13.3c	Homo sapiens chromosome 9 open reading frame 23 (C9orf23), transcript variant 1, mRNA.			Interacting selectively with any nucleic acid [goid 3676] [evidence IEA]	MGC29635; bA296L22.5	0.0437398	0.606213	0.4141	9.2957	8.9951	8.6579	8.7413	8.7947
ILMN_1683271	7114	TMSB4X	NM_021109.2	NP_066932.1	7050669	S	503	GGCCCAAGGTGTCCTGCAGGCTGTAATGCAGTTTAATCAGAGTGCCATTT	X	+	12905142-12905191	Xp22.2	Homo sapiens thymosin, beta 4, X-linked (TMSB4X), mRNA.	A membrane-bounded organelle of eukaryotic cells in which chromosomes are housed and replicated. In most cells, the nucleus contains all of the cell's chromosomes except the organellar chromosomes, and is the site of RNA synthesis and processing. In some species, or in specialized cell types, RNA metabolism or DNA replication may be absent [goid 5634] [evidence IEA]; All of the contents of a cell…	A process that is carried out at the cellular level which results in the formation, arrangement of constituent parts, or disassembly of cytoskeletal structures [goid 7010] [evidence IEA]; Any process that modulates the frequency, rate or extent of cell migration [goid 30334] [evidence IEA]; A process that is carried out at the cellular level which results in the formation, arrangement of constitu…	Interacting selectively with monomeric or multimeric forms of actin, including actin filaments [goid 3779] [evidence IEA]; Interacting selectively with any protein or protein complex (a complex of two or more proteins that may include other nonprotein molecules) [goid 5515] [evidence IEA]; Interacting selectively with monomeric or multimeric forms of actin, including actin filaments [goid 3779] […	TMSB4; FX; TB4X; PTMB4	0.0440449	0.606213	-0.189833	14.115	14.242	14.324	14.374	14.407
ILMN_1683415	817	CAMK2D	NM_001221.2	NP_001212.2	1110364	A	1828	GGAATGCCAAAGACAATGCAGTCAGAAGAGACTCGTGTGTGGCACCGCCG	4	-	114597999-114598048	4q26a	Homo sapiens calcium/calmodulin-dependent protein kinase (CaM kinase) II delta (CAMK2D), transcript variant 3, mRNA.	An enzyme complex which in eukaryotes is composed of four different chains: alpha, beta, gamma, and delta. The different isoforms assemble into homo- or heteromultimeric holoenzymes composed of 8 to 12 subunits. Catalyzes the phosphorylation of proteins to O-phosphoproteins [goid 5954] [pmid 11264466] [evidence TAS]	The process of introducing a phosphate group on to a protein [goid 6468] [evidence IEA]; The process of introducing a phosphate group on to a protein [goid 6468] [evidence IEA]; Any process that modulates the frequency, rate or extent of cell growth [goid 1558] [pmid 9060999] [evidence NAS]; The process of introducing a phosphate group on to a protein [goid 6468] [evidence NAS]	Interacting selectively with a nucleotide, any compound consisting of a nucleoside that is esterified with (ortho)phosphate or an oligophosphate at any hydroxyl group on the ribose or deoxyribose moiety [goid 166] [evidence IEA]; Catalysis of the reaction: ATP + a protein serine/threonine = ADP + protein serine/threonine phosphate, dependent on the presence of calcium-bound calmodulin [goid 4683]…	MGC44911; CAMKD	0.00203081	0.538405	0.346116	7.7899	7.7372	7.4582	7.4092	7.3849
ILMN_1683660	8667	EIF3H	NM_003756.2	NP_003747.1	2190064	S	958	CTGCCAGGATGGACTCGCTGCTCATTGCAGGCCAGATAAACACTTACTGC	8	-	117737316-117737365	8q24.11a	Homo sapiens eukaryotic translation initiation factor 3, subunit H (EIF3H), mRNA.	That part of the cytoplasm that does not contain membranous or particulate subcellular components [goid 5829] [pmid 12588972] [evidence EXP]; A complex of several polypeptides that plays at least two important roles in protein synthesis: First, eIF3 binds to the 40S ribosome and facilitates loading of the Met-tRNA/eIF2.GTP ternary complex to form the 43S preinitiation complex. Subsequently, eIF3 …	The chemical reactions and pathways resulting in the formation of a protein. This is a ribosome-mediated process in which the information in messenger RNA (mRNA) is used to specify the sequence of amino acids in the protein [goid 6412] [evidence IEA]; Any process that modulates the frequency, rate or extent of translational initiation [goid 6446] [pmid 9341143] [evidence TAS]	Functions in the initiation of ribosome-mediated translation of mRNA into a polypeptide [goid 3743] [evidence IEA]; Interacting selectively with any protein or protein complex (a complex of two or more proteins that may include other nonprotein molecules) [goid 5515] [pmid 17353931] [evidence IPI]; Interacting selectively with any protein or protein complex (a complex of two or more proteins that…	EIF3S3; eIF3h; MGC102958; eIF3-p40; eIF3-gamma	0.0466073	0.606213	0.3305	11.172	10.917	10.758	10.667	10.717
ILMN_1683811	23534	TNPO3	NM_012470.2	NP_036602.1	3360241	S	3222	ACTGTGTCCCACAATCAGAAACCTCCGTTGTGGCAGAGGGGCCTTCACCG	7	-	128595345-128595394	7q32.1a	Homo sapiens transportin 3 (TNPO3), mRNA.	A membrane-bounded organelle of eukaryotic cells in which chromosomes are housed and replicated. In most cells, the nucleus contains all of the cell's chromosomes except the organellar chromosomes, and is the site of RNA synthesis and processing. In some species, or in specialized cell types, RNA metabolism or DNA replication may be absent [goid 5634] [evidence IEA]; All of the contents of a cell…	The directed movement of proteins into, out of, within or between cells [goid 15031] [evidence IEA]	Combining with an extracellular or intracellular messenger to initiate a change in cell activity [goid 4872] [pmid 10366588] [evidence TAS]; Interacting selectively with any protein or protein complex (a complex of two or more proteins that may include other nonprotein molecules) [goid 5515] [pmid 17353931] [evidence IPI]	TRN-SR; TRN-SR2; TRNSR; MTR10A; IPO12	0.0383565	0.600497	-0.456883	7.7778	7.7649	8.4146	8.0727	8.1974
ILMN_1683827	51652	VPS24	NM_001005753.1	NP_001005753.1	6200332	A	2596	CCCACCCTCCACCCTCAGGTAGGCCCCAGTATGTTATTCCTTTGTGTCCA	2	-	86731018-86731067	2p11.2e	Homo sapiens vacuolar protein sorting 24 homolog (S. cerevisiae) (VPS24), transcript variant 2, mRNA.	All of the contents of a cell excluding the plasma membrane and nucleus, but including other subcellular structures [goid 5737] [evidence IEA]; Double layer of lipid molecules that encloses all cells, and, in eukaryotes, many organelles; may be a single or double lipid bilayer; also includes associated proteins [goid 16020] [evidence IEA]	The directed movement of proteins into, out of, within or between cells [goid 15031] [evidence IEA]; The directed movement of proteins into, out of, within or between cells [goid 15031] [evidence IEA]		CGI-149; CHMP3; NEDF	0.0336476	0.599144	1.01223	9.3037	9.1501	8.3847	8.454	7.8053
ILMN_1683950	29916	SNX11	NM_152244.1	NP_689450.1	130446	A	2280	CTCCCTCCTCTGGCTATCCTACCCTGTCTGTGGGCTCTTTTACTACCAGC	17	+	43554982-43555031	17q21.32b	Homo sapiens sorting nexin 11 (SNX11), transcript variant 1, mRNA.		Any process that mediates interactions between a cell and its surroundings. Encompasses interactions such as signaling or attachment between one cell and another cell, between a cell and an extracellular matrix, or between a cell and any other aspect of its environment [goid 7154] [evidence IEA]; The directed movement of proteins into, out of, within or between cells [goid 15031] [evidence IEA]	Interacting selectively with any protein or protein complex (a complex of two or more proteins that may include other nonprotein molecules) [goid 5515] [evidence IEA]; Interacting selectively with any inositol-containing glycerophospholipid [goid 35091] [evidence IEA]	MGC111019	0.0107019	0.583221	0.0886167	8.7178	8.7285	8.6555	8.6153	8.6328
ILMN_1683992	54995	OXSM	NM_017897.1	NP_060367.1	3710746	S	1225	GTTTCCTCAACTAAGGGAGCAACAGGACATCTGCTGGGAGCTGCAGGGGC	3	+	25810735-25810784	3p24.2a	Homo sapiens 3-oxoacyl-ACP synthase, mitochondrial (OXSM), nuclear gene encoding mitochondrial protein, mRNA.	The living contents of a cell; the matter contained within (but not including) the plasma membrane, usually taken to exclude large vacuoles and masses of secretory or ingested material. In eukaryotes it includes the nucleus and cytoplasm [goid 5622] [evidence IEA]; A semiautonomous, self replicating organelle that occurs in varying numbers, shapes, and sizes in the cytoplasm of virtually all euka…	The chemical reactions and pathways resulting in the formation of a protein. This is a ribosome-mediated process in which the information in messenger RNA (mRNA) is used to specify the sequence of amino acids in the protein [goid 6412] [evidence IEA]; The process of introducing a phosphate group on to a protein [goid 6468] [evidence IEA]; The chemical reactions and pathways involving acyl-CoA, an…	The action of a molecule that contributes to the structural integrity of the ribosome [goid 3735] [evidence IEA]; Catalysis of the reaction: acyl-[acyl-carrier protein] + malonyl-[acyl-carrier protein] = 3-oxoacyl-[acyl-carrier protein] + CO2 + [acyl-carrier protein] [goid 4315] [pmid 15668256] [evidence IDA]; Catalysis of the phosphorylation of an amino acid residue in a protein, usually accordi…	FLJ20604; FASN2D; KS	0.0133486	0.590086	0.136683	7.9058	7.9125	7.7849	7.7992	7.7333
ILMN_1684205	10519	CIB1	NM_006384.2	NP_006375.1	4900440	S	789	GCCCTCGTTGTCAGGGCCTCTCCTCACTGCTGTTGTCATTGCTCCGTTTG	15	-	88574504-88574553	15q26.1b	Homo sapiens calcium and integrin binding 1 (calmyrin) (CIB1), mRNA.	That part of the nuclear content other than the chromosomes or the nucleolus [goid 5654] [pmid 10366599] [evidence IMP]; All of the contents of a cell excluding the plasma membrane and nucleus, but including other subcellular structures [goid 5737] [pmid 10366599] [evidence IMP]; The irregular network of unit membranes, visible only by electron microscopy, that occurs in the cytoplasm of many euk…	The repair of double-strand breaks in DNA via homologous and nonhomologous mechanisms to reform a continuous DNA helix [goid 6302] [pmid 9372844] [evidence TAS]; A form of programmed cell death induced by external or internal signals that trigger the activity of proteolytic caspases, whose actions dismantle the cell and result in cell death. Apoptosis begins internally with condensation and subse…	Interacting selectively with calcium ions (Ca2+) [goid 5509] [pmid 15475008] [evidence IMP]; Interacting selectively with any protein or protein complex (a complex of two or more proteins that may include other nonprotein molecules) [goid 5515] [pmid 15231747] [evidence IPI]	SIP2-28; KIP; CALMYRIN; CIB	0.0358324	0.599144	0.14	11.438	11.526	11.37	11.316	11.34
ILMN_1684210	57185	NPAL3	NM_020448.3	NP_065181.1	5090739	S	5073	GGATACAGGACTCCATCAGGCTAGTGTTGGGGAACCAGCCCGGCAGCCTT	1	+	24671778-24671827	1p36.11d	Homo sapiens NIPA-like domain containing 3 (NPAL3), mRNA.	Double layer of lipid molecules that encloses all cells, and, in eukaryotes, many organelles; may be a single or double lipid bilayer; also includes associated proteins [goid 16020] [evidence IEA]; Penetrating at least one phospholipid bilayer of a membrane. May also refer to the state of being buried in the bilayer with no exposure outside the bilayer. When used to describe a protein, indicates …			RP3-462O23.3; DKFZp686E22155; DJ462O23.2	0.0206128	0.590086	0.515684	8.3738	8.4363	8.0383	7.8932	7.7366
ILMN_1684217	9212	AURKB	NM_004217.2	NP_004208.2	6770026	S	893	CACAACGAGACCTATCGCCGCATCGTCAAGGTGGACCTAAAGTTCCCCGC	17	-	8108342-8108362:8108534-8108562	17p13.1c	Homo sapiens aurora kinase B (AURKB), mRNA.	The region of a chromosome that includes the centromere and associated proteins. In monocentric chromosomes, this region corresponds to a single area of the chromosome, whereas in holocentric chromosomes, it is evenly distributed along the chromosome [goid 775] [evidence IEA]; A membrane-bounded organelle of eukaryotic cells in which chromosomes are housed and replicated. In most cells, the nucle…	The process of introducing a phosphate group on to a protein [goid 6468] [evidence IEA]; The progression of biochemical and morphological phases and events that occur in a cell during successive cell replication or nuclear replication events. Canonically, the cell cycle comprises the replication and segregation of genetic material followed by the division of the cell, but in endocycles or syncyti…	Interacting selectively with a nucleotide, any compound consisting of a nucleoside that is esterified with (ortho)phosphate or an oligophosphate at any hydroxyl group on the ribose or deoxyribose moiety [goid 166] [evidence IEA]; Interacting selectively with magnesium (Mg) ions [goid 287] [evidence IEA]; Interacting selectively with any nucleic acid [goid 3676] [evidence IEA]; Catalysis of the re…	ARK2; STK5; AurB; IPL1; AIM1; AIK2; STK12; AIM-1	0.0249902	0.596775	-1.04862	8.0615	8.4008	9.0637	9.6106	9.165
ILMN_1684289	55163	PNPO	NM_018129.2	NP_060599.1	3180600	S	2244	TATTCCCAGTCCGTCAGGAATTTTGTAGAAGGGCTTCATGTGCTGGTACC	17	+	43380480-43380529	17q21.32b	Homo sapiens pyridoxamine 5'-phosphate oxidase (PNPO), mRNA.		The chemical reactions and pathways resulting in the formation of pyridoxine, 2-methyl-3-hydroxy-4,5-bis(hydroxymethyl)pyridine, one of the vitamin B6 compounds [goid 8615] [evidence IEA]; The process of removal or addition of one or more electrons with or without the concomitant removal or addition of a proton or protons [goid 55114] [evidence IEA]	Catalysis of the reaction: pyridoxamine 5'-phosphate + H2O + O2 = pyridoxal 5'-phosphate + NH3 + H2O2 [goid 4733] [evidence IEA]; Interacting selectively with FMN, flavin mononucleotide, the coenzyme or the prosthetic group of various flavoprotein oxidoreductase enzymes [goid 10181] [evidence IEA]; Catalysis of an oxidation-reduction (redox) reaction, a reversible chemical reaction in which the o…	PDXPO; FLJ10535	0.0399383	0.600716	0.3707	9.8925	9.8909	9.3654	9.5517	9.6459
ILMN_1684439	4291	MLF1	NM_022443.2	NP_071888.1	5870133	S	783	CTGGCTCCCGAGAACTTAAAAGAAGGGAGAAACCTCAACAAAGTCCAGCC	3	+	159803398-159803422:159805580-159805604	3q25.32b	Homo sapiens myeloid leukemia factor 1 (MLF1), mRNA.	A membrane-bounded organelle of eukaryotic cells in which chromosomes are housed and replicated. In most cells, the nucleus contains all of the cell's chromosomes except the organellar chromosomes, and is the site of RNA synthesis and processing. In some species, or in specialized cell types, RNA metabolism or DNA replication may be absent [goid 5634] [evidence IEA]; All of the contents of a cell…	The process whereby a precursor cell type acquires the specialized features of a myeloid progenitor cell. Myeloid progenitor cells include progenitor cells for any of the myeloid lineages [goid 2318] [evidence IEA]; The synthesis of either RNA on a template of DNA or DNA on a template of RNA [goid 6350] [evidence IEA]; The process whereby a precursor cell type acquires the specialized features of…	Interacting selectively with DNA (deoxyribonucleic acid) [goid 3677] [evidence IEA]; Interacting selectively with any protein or protein complex (a complex of two or more proteins that may include other nonprotein molecules) [goid 5515] [evidence IEA]; Interacting selectively with DNA (deoxyribonucleic acid) [goid 3677] [evidence ISS]; Interacting selectively with a specific domain of a protein […		0.0139553	0.590086	-0.0736498	7.3431	7.3322	7.4124	7.3925	7.429
ILMN_1684647	80895	ILKAP	NM_030768.2	NP_110395.1	580114	A	1315	GGCGCGCGGCCAGGAGCACGCATGGTATTGACTTAAAAGGTTCATTTTGT	2	-	239079121-239079170	2q37.3c	Homo sapiens integrin-linked kinase-associated serine/threonine phosphatase 2C (ILKAP), mRNA.	All of the contents of a cell excluding the plasma membrane and nucleus, but including other subcellular structures [goid 5737] [evidence IEA]; A complex, normally consisting of a catalytic and a regulatory subunit, which catalyzes the removal of a phosphate group from a serine or threonine residue of a protein [goid 8287] [evidence IEA]	The process of removing one or more phosphoric residues from a protein [goid 6470] [evidence IEA]	Interacting selectively with magnesium (Mg) ions [goid 287] [evidence IEA]; Catalysis of the reaction: protein serine/threonine phosphate + H2O = protein serine/threonine + phosphate [goid 4722] [evidence IEA]; Catalysis of the hydrolysis of various bonds, e.g. C-O, C-N, C-C, phosphoric anhydride bonds, etc. Hydrolase is the systematic name for any enzyme of EC class 3 [goid 16787] [evidence IEA]…	PP2C-DELTA; FLJ10181; MGC4846; DKFZP434J2031	0.00259617	0.538405	-0.333067	8.0394	8.0974	8.4138	8.3588	8.4318
ILMN_1685088	25873	RPL36	NM_033643.2	NP_378669.1	840647	A	111	CCACAAAGTGACCAAGAACGTGAGCAAGCCCAGGCACAGCCGACGCCGCG	19	+	5641560-5641609	19p13.3b	Homo sapiens ribosomal protein L36 (RPL36), transcript variant 1, mRNA.	The living contents of a cell; the matter contained within (but not including) the plasma membrane, usually taken to exclude large vacuoles and masses of secretory or ingested material. In eukaryotes it includes the nucleus and cytoplasm [goid 5622] [evidence IEA]; A small, dense body one or more of which are present in the nucleus of eukaryotic cells. It is rich in RNA and protein, is not bounde…	The successive addition of amino acid residues to a nascent polypeptide chain during protein biosynthesis [goid 6414] [pmid 15189156] [evidence EXP]	The action of a molecule that contributes to the structural integrity of the ribosome [goid 3735] [evidence NAS]; Interacting selectively with any protein or protein complex (a complex of two or more proteins that may include other nonprotein molecules) [goid 5515] [pmid 17353931] [evidence IPI]	DKFZP566B023	0.0396672	0.600497	0.508334	13.422	13.22	12.977	12.818	12.643
ILMN_1685095	55330	CNO	NM_018366.2	NP_060836.1	6900195	S	1056	GCCTGTGTCTTCCAGCTCTAATCAGAAAGCTGCTTGTCGAGGGCATGGGG	4	+	6718897-6718946	4p16.1f	Homo sapiens cappuccino homolog (mouse) (CNO), mRNA.	All of the contents of a cell excluding the plasma membrane and nucleus, but including other subcellular structures [goid 5737] [evidence IEA]	A process that is carried out at the cellular level which results in the formation, arrangement of constituent parts, or disassembly of a melanosome. A melanosome is a tissue-specific, membrane-bounded cytoplasmic organelle within which melanin pigments are synthesized and stored [goid 32438] [evidence IEA]	Interacting selectively with any protein or protein complex (a complex of two or more proteins that may include other nonprotein molecules) [goid 5515] [evidence IEA]	FLJ11230	0.0185655	0.590086	0.282267	9.0619	8.9529	8.7755	8.6586	8.7413
ILMN_1685369	10569	SLU7	NM_006425.4	NP_006416.3	50475	S	1754	GGCCCGCCTTCTTCATGTCAAGGAGACCATGCAGATTGATGAGAGGAAGC	5	-	159830404-159830453	5q33.3d	Homo sapiens SLU7 splicing factor homolog (S. cerevisiae) (SLU7), mRNA.	A membrane-bounded organelle of eukaryotic cells in which chromosomes are housed and replicated. In most cells, the nucleus contains all of the cell's chromosomes except the organellar chromosomes, and is the site of RNA synthesis and processing. In some species, or in specialized cell types, RNA metabolism or DNA replication may be absent [goid 5634] [evidence IEA]; A ribonucleoprotein complex, …	The process of generating multiple mRNA molecules from a given set of exons by differential use of exons from the primary transcript(s) to form multiple mature mRNAs that vary in their exon composition [goid 380] [pmid 15728250] [evidence IDA]; Recognition of the intron 3'-splice site by components of the assembling U2- or U12-type spliceosome [goid 389] [pmid 15728250] [evidence IDA]; Any proces…	Catalysis of the second transesterification reaction of spliceosomal mRNA splicing. Ligation of the two exons occurs via a transesterification reaction where the free 3'-hydroxyl group of the 5' exon is the nucleophile attacking the 3' splice site. Non-expressed sequences are now detached from the exons. In cis splicing, the intron is in a lariat structure [goid 386] [pmid 10197984] [evidence IDA…	hSlu7; 9G8; MGC9280	0.00902063	0.579622	0.1601	8.3756	8.3116	8.201	8.173	8.1765
ILMN_1685641	590	BCHE	NM_000055.2	NP_000046.1	7400433	S	1866	GGGAGTGGAAAGCAGGATTCCATCGCTGGAACAATTACATGATGGACTGG	3	-	166973917-166973966	3q26.1e	Homo sapiens butyrylcholinesterase (BCHE), mRNA.	The space external to the outermost structure of a cell. For cells without external protective or external encapsulating structures this refers to space outside of the plasma membrane. This term covers the host cell environment outside an intracellular parasite [goid 5576] [pmid 14718574] [evidence NAS]; The region between the two lipid bilayers of the nuclear envelope; 20-40 nm wide [goid 5641] …	The chemical reactions and pathways involving cocaine, an alkaloid obtained from the dried leaves of the shrub Erythroxylon coca. It is a cerebral stimulant and narcotic [goid 50783] [pmid 8622553] [evidence TAS]	Interacting selectively with beta-amyloid peptide/protein and/or its precursor [goid 1540] [pmid 11569538] [evidence NAS]; Catalysis of the reaction: an acylcholine + H2O = choline + a carboxylic acid anion [goid 4104] [evidence NAS]; Catalysis of the hydrolysis of various bonds, e.g. C-O, C-N, C-C, phosphoric anhydride bonds, etc. Hydrolase is the systematic name for any enzyme of EC class 3 [go…	CHE1; E1	0.0191224	0.590086	-1.13667	7.2167	7.6333	8.5611	8.3056	8.8183
ILMN_1685679	81847	RNF146	NM_030963.2	NP_112225.2	1090594	S	1282	AGTGAGGATGTATCTGCAGTTGTTGCACAGCACTCCTTGACCCAACAGAG	6	+	127608644-127608693	6q22.33a	Homo sapiens ring finger protein 146 (RNF146), mRNA.			Interacting selectively with any protein or protein complex (a complex of two or more proteins that may include other nonprotein molecules) [goid 5515] [evidence IEA]; Interacting selectively with zinc (Zn) ions [goid 8270] [evidence IEA]; Interacting selectively with any metal ion [goid 46872] [evidence IEA]	DKFZP434O1427; RP3-351K20.1; dJ351K20.1	0.0231951	0.593765	0.395317	8.4016	8.1607	7.8547	7.9037	7.8991
ILMN_1685854	492311	C5ORF53	NM_001007189.1	NP_001007190.1	5810273	S	2626	GCTGGGAAATCACCATGTGGAAACCAAGCAAACGTGTTGTGCATCAGCCG	5	+	139488330-139488379	5q31.3a	Homo sapiens chromosome 5 open reading frame 53 (C5orf53), mRNA.					0.00962916	0.579807	0.580917	7.9992	7.9743	7.5551	7.3096	7.3528
ILMN_1685917	51705	EMCN	NM_016242.2	NP_057326.2	1470446	S	755	GCTGGAAGGCAGATCCGGGCACACCAGAAAATGGAAATGATCAACCTCAG	4	-	101556132-101556139:101557297-101557321:101561462-101561478	4q23c	Homo sapiens endomucin (EMCN), mRNA.	The space external to the outermost structure of a cell. For cells without external protective or external encapsulating structures this refers to space outside of the plasma membrane. This term covers the host cell environment outside an intracellular parasite [goid 5576] [evidence IEA]; All of the contents of a cell excluding the plasma membrane and nucleus, but including other subcellular stru…	Blood vessel formation when new vessels emerge from the proliferation of pre-existing blood vessels [goid 1525] [pmid 11594763] [evidence IEP]; The attachment of one cell to another cell via adhesion molecules [goid 16337] [pmid 15249540] [evidence IDA]; Any process that modulates the frequency, rate or extent of attachment of a cell to another cell or to the extracellular matrix [goid 30155] [pm…	Interacting selectively with any carbohydrate [goid 30246] [pmid 15249540] [evidence IDA]	MUC14; EMCN2	0.0358673	0.599144	1.46378	10.578	9.9969	8.4868	8.6423	9.3419
ILMN_1685928	89891	WDR34	NM_052844.3	NP_443076.2	6200195	S	1481	GCTGCCTCTGGGAAAGGTGACGTGCAGCTGTTTGATCTCCAGAAAAGCTC	9	-	131396227-131396261:131396505-131396519	9q34.11b	Homo sapiens WD repeat domain 34 (WDR34), mRNA.				MGC20486; bA216B9.3; RP11-216B9.5	0.0301587	0.596775	-0.363667	7.7713	7.8621	8.3141	8.097	8.13
ILMN_1686989	3638	INSIG1	NM_198336.1	NP_938150.1	1820332	I	961	GATACCCTTCTGTGAGGAGTTGAATTTGAAGACCACTTGGCTGTTTCACA	7	+	154726472-154726521	7q36.3a	Homo sapiens insulin induced gene 1 (INSIG1), transcript variant 2, mRNA.	The irregular network of unit membranes, visible only by electron microscopy, that occurs in the cytoplasm of many eukaryotic cells. The membranes form a complex meshwork of tubular channels, which are often expanded into slitlike cavities called cisternae. The ER takes two forms, rough (or granular), with ribosomes adhering to the outer surface, and smooth (with no ribosomes attached) [goid 5783…	The chemical reactions and pathways involving lipids, compounds soluble in an organic solvent but not, or sparingly, in an aqueous solvent. Includes fatty acids; neutral fats, other fatty-acid esters, and soaps; long-chain (fatty) alcohols and waxes; sphingoids and other long-chain bases; glycolipids, phospholipids and sphingolipids; and carotenes, polyprenols, sterols, terpenes and other isopren…	Interacting selectively with any protein or protein complex (a complex of two or more proteins that may include other nonprotein molecules) [goid 5515] [pmid 16168377] [evidence IPI]; Interacting selectively with any protein or protein complex (a complex of two or more proteins that may include other nonprotein molecules) [goid 5515] [evidence IEA]	MGC1405; CL-6	0.00485276	0.538405	-0.4818	7.0363	7.1907	7.552	7.6179	7.616
ILMN_1687149	55814	BDP1	NM_018429.2	NP_060899.2	7570563	S	6856	AGGTTCACATGTTGTCAGTTGCTCCAGTTGCTTCCTCTGAGACAGGGCCC	5	+	70818241-70818290	5q13.2b	Homo sapiens B double prime 1, subunit of RNA polymerase III transcription initiation factor IIIB (BDP1), mRNA.	A membrane-bounded organelle of eukaryotic cells in which chromosomes are housed and replicated. In most cells, the nucleus contains all of the cell's chromosomes except the organellar chromosomes, and is the site of RNA synthesis and processing. In some species, or in specialized cell types, RNA metabolism or DNA replication may be absent [goid 5634] [evidence IEA]	The synthesis of either RNA on a template of DNA or DNA on a template of RNA [goid 6350] [evidence IEA]; Any process that modulates the frequency, rate or extent of DNA-dependent transcription [goid 6355] [evidence IEA]	Interacting selectively with DNA (deoxyribonucleic acid) [goid 3677] [evidence IEA]	TAF3B1; KIAA1241; DKFZp686C01233; TFNR; TFIIIB150; HSA238520; DKFZp686K0831; TFIIIB''; TFIIIB90; KIAA1689; TFC5	0.0499302	0.61168	-0.12105	7.0374	7.0145	7.1078	7.1303	7.2029
ILMN_1687247	64847	SPATA20	NM_022827.2	NP_073738.2	5050520	S	2537	CTCGGCCATACTCACTGCCCCCCTTGGGCACCCACTCACCCTAGAATAAA	17	+	45988142-45988191	17q21.33b	Homo sapiens spermatogenesis associated 20 (SPATA20), mRNA.		The biological process whose specific outcome is the progression of a multicellular organism over time from an initial condition (e.g. a zygote or a young adult) to a later condition (e.g. a multicellular animal or an aged adult) [goid 7275] [evidence IEA]; The process of formation of spermatozoa, including spermatocytogenesis and spermiogenesis [goid 7283] [evidence IEA]; The process whereby rel…	Catalysis of a biochemical reaction at physiological temperatures. In biologically catalyzed reactions, the reactants are known as substrates, and the catalysts are naturally occurring macromolecular substances known as enzymes. Enzymes possess specific binding sites for substrates, and are usually composed wholly or largely of protein, but RNA that has catalytic activity (ribozyme) is often also…	MGC111032; FLJ21347; Tisp78; DKFZp686H1839; SSP411; FLJ21969	0.00553674	0.550654	0.556467	9.2264	9.2404	8.7147	8.5598	8.7563
ILMN_1687384	2537	IFI6	NM_022873.2	NP_075011.1	5090215	A	767	TGCGCCGACGATGCCCAGAATCCAGAACTTTGTCTATCACTCTCCCCAAC	1	-	27992615-27992664	1p35.3b	Homo sapiens interferon, alpha-inducible protein 6 (IFI6), transcript variant 3, mRNA.	A membrane-bounded organelle of eukaryotic cells in which chromosomes are housed and replicated. In most cells, the nucleus contains all of the cell's chromosomes except the organellar chromosomes, and is the site of RNA synthesis and processing. In some species, or in specialized cell types, RNA metabolism or DNA replication may be absent [goid 5634] [pmid 18029348] [evidence IDA]; A semiautonom…	The process by which cytochrome c is enabled to move from the mitochondrial intermembrane space into the cytosol, which is an early step in apoptosis and leads to caspase activation [goid 1836] [pmid 15685448] [evidence IMP]; A process which directly inhibits any of the steps required for cell death by apoptosis [goid 6916] [pmid 15685448] [evidence IMP]; Any immune system process that functions …	Interacting selectively with any protein or protein complex (a complex of two or more proteins that may include other nonprotein molecules) [goid 5515] [pmid 15685448] [evidence IPI]	IFI-6-16; 6-16; IFI616; G1P3; FAM14C	0.0127172	0.590086	0.497167	10.825	10.932	10.365	10.278	10.501
ILMN_1687508	501	ALDH7A1	NM_001182.2	NP_001173.1	70102	I	1772	GACTGTGACAGTGACTAATCCCCCTATGACCCCAAAGCCCTGATTAAATC	5	-	125908404-125908453	5q23.2e	Homo sapiens aldehyde dehydrogenase 7 family, member A1 (ALDH7A1), mRNA.	The part of a cell or its extracellular environment in which a gene product is located. A gene product may be located in one or more parts of a cell and its location may be as specific as a particular macromolecular complex, that is, a stable, persistent association of macromolecules that function together [goid 5575] [evidence ND ]; A semiautonomous, self replicating organelle that occurs in var…	The chemical reactions and pathways involving aldehydes, any organic compound with the formula R-CH=O, as carried out by individual cells [goid 6081] [evidence ISS]; The series of events required for an organism to receive an auditory stimulus, convert it to a molecular signal, and recognize and characterize the signal. Sonic stimuli are detected in the form of vibrations and are processed to for…	Catalysis of the reaction: an aldehyde + NAD+ + H2O = an acid + NADH + H+ [goid 4029] [evidence ISS]; Catalysis of the reaction: L-2-aminoadipate 6-semialdehyde + NADP+ + H2O = L-2-aminoadipate + NADPH + H+ [goid 4043] [evidence IEA]; Catalysis of an oxidation-reduction (redox) reaction, a reversible chemical reaction in which the oxidation state of an atom or atoms within a molecule is altered. …	ATQ1; PDE; EPD	0.0212935	0.590086	-0.9777	9.5233	9.7573	10.893	10.611	10.35
ILMN_1687546	3320	HSP90AA1	NM_001017963.1	NP_001017963.1	4610095	I	521	GTCTCTGGAAACAGCCCTTCCACGTCTCTGCATTCCCTGTCACTGCGTCA	14	-	101638042-101638091	14q32.31c	Homo sapiens heat shock protein 90kDa alpha (cytosolic), class A member 1 (HSP90AA1), transcript variant 1, mRNA.	All of the contents of a cell excluding the plasma membrane and nucleus, but including other subcellular structures [goid 5737] [evidence IEA]; That part of the cytoplasm that does not contain membranous or particulate subcellular components [goid 5829] [pmid 12526792] [evidence NAS]; That part of the cytoplasm that does not contain membranous or particulate subcellular components [goid 5829] [pm…	Transport of substances into, out of or within a mitochondrion [goid 6839] [pmid 12526792] [evidence TAS]; A change in state or activity of a cell or an organism (in terms of movement, secretion, enzyme production, gene expression, etc.) as a result of an unfolded protein stimulus [goid 6986] [pmid 2527334] [evidence NAS]; The cascade of processes by which a signal interacts with a receptor, caus…	Interacting selectively with a nucleotide, any compound consisting of a nucleoside that is esterified with (ortho)phosphate or an oligophosphate at any hydroxyl group on the ribose or deoxyribose moiety [goid 166] [pmid 11470816] [evidence TAS]; Interacting selectively with ATP, adenosine 5'-triphosphate, a universally important coenzyme and enzyme regulator [goid 5524] [pmid 11470816] [evidence …	HSPCAL4; HSPN; HSP86; Hsp89; HSP90N; HSPC1; HSP90A; HSPCAL1; Hsp90; HSPCA; LAP2; FLJ31884	0.000544555	0.532105	0.235233	7.473	7.5098	7.2649	7.2518	7.2518
ILMN_1687757	1109	AKR1C4	NM_001818.2	NP_001809.2	3120598	I	193	TTATACAATAATGAGGAGCAGGTTGGACTGGCCATCCGAAGCAAGATTGC	10	+	5232219-5232268	10p15.1c	Homo sapiens aldo-keto reductase family 1, member C4 (chlordecone reductase; 3-alpha hydroxysteroid dehydrogenase, type I; dihydrodiol dehydrogenase 4) (AKR1C4), mRNA.	All of the contents of a cell excluding the plasma membrane and nucleus, but including other subcellular structures [goid 5737] [pmid 2187532] [evidence TAS]; That part of the cytoplasm that does not contain membranous or particulate subcellular components [goid 5829] [pmid 11158055] [evidence EXP]	The chemical reactions and pathways involving androgens, C19 steroid hormones that can stimulate the development of male sexual characteristics [goid 8209] [pmid 7650035] [evidence TAS]; The directed movement of bile acid and bile salts into, out of, within or between cells [goid 15721] [pmid 8172617] [evidence TAS]; The process of removal or addition of one or more electrons with or without the …	Catalysis of the NADPH-dependent reduction of carbonyl compounds [goid 4033] [pmid 11158055] [evidence EXP]; Catalysis of the NADPH-dependent reduction of carbonyl compounds [goid 4033] [pmid 7650035] [evidence TAS]; Any molecular entity that serves as an electron acceptor and electron donor in an electron transport system [goid 9055] [pmid 8172617] [evidence TAS]; Catalysis of the transfer of bi…	CDR; CHDR; C11; 3-alpha-HSD; MGC22581; HAKRA; DD4	0.0175594	0.590086	1.38738	8.6746	8.9029	7.2377	7.1375	7.8289
ILMN_1687884	7549	ZNF2	NM_021088.2	NP_066574.2	380152	A	3782	ACGACCCTATTACTCTGTTCACCCTAGAGCAGACGAACGGCAGGGAAGAC	2	+	95213620-95213669	2q11.1c	Homo sapiens zinc finger protein 2 (ZNF2), transcript variant 1, mRNA.	The living contents of a cell; the matter contained within (but not including) the plasma membrane, usually taken to exclude large vacuoles and masses of secretory or ingested material. In eukaryotes it includes the nucleus and cytoplasm [goid 5622] [evidence IEA]; A membrane-bounded organelle of eukaryotic cells in which chromosomes are housed and replicated. In most cells, the nucleus contains …	The synthesis of either RNA on a template of DNA or DNA on a template of RNA [goid 6350] [evidence IEA]; Any process that modulates the frequency, rate or extent of DNA-dependent transcription [goid 6355] [pmid 1945843] [evidence NAS]; Any process that modulates the frequency, rate or extent of DNA-dependent transcription [goid 6355] [evidence IEA]; Any process that modulates the frequency, rate …	Interacting selectively with DNA (deoxyribonucleic acid) [goid 3677] [evidence IEA]; Interacting selectively with zinc (Zn) ions [goid 8270] [pmid 1945843] [evidence NAS]; Interacting selectively with any metal ion [goid 46872] [evidence IEA]; Interacting selectively with any nucleic acid [goid 3676] [evidence IEA]; Interacting selectively with zinc (Zn) ions [goid 8270] [evidence IEA]; Interacti…	A1-5; ZNF661; Zfp661	0.0359054	0.599144	0.2639	7.8753	7.6867	7.5453	7.5005	7.5055
ILMN_1687896	5289	PIK3C3	NM_002647.2	NP_002638.2	6560121	S	2702	GCCCAGTACTGGAGAAAATGAAACTGGGATTGACCCATCAAGATGCTTGG	18	+	37901470-37901475:37915085-37915099:37915100-37915128	18q12.3c	Homo sapiens phosphoinositide-3-kinase, class 3 (PIK3C3), mRNA.	That part of the cytoplasm that does not contain membranous or particulate subcellular components [goid 5829] [pmid 14751759] [evidence EXP]; A complex containing a heterodimer of a catalytic subunit and a regulatory (adaptor) subunit of any phosphoinositide 3-kinase (PI3K) [goid 5942] [evidence IEA]; A complex containing a heterodimer of a catalytic subunit and a regulatory (adaptor) subunit of …	The process of introducing one or more phosphate groups into a phosphoinositide, a class of substances comprising phosphatidylinositol and its derivatives [goid 46854] [evidence IEA]; A series of molecular signals in which a cell uses a phosphoinositide to convert an extracellular signal into a response [goid 48015] [evidence IEA]; The process of introducing one or more phosphate groups into a ph…	Interacting selectively with a nucleotide, any compound consisting of a nucleoside that is esterified with (ortho)phosphate or an oligophosphate at any hydroxyl group on the ribose or deoxyribose moiety [goid 166] [evidence IEA]; Catalysis of the phosphorylation of myo-inositol (1,2,3,5/4,6-cyclohexanehexol) or a phosphatidylinositol [goid 4428] [evidence IEA]; Interacting selectively with any pr…	MGC61518; Vps34	0.0056605	0.552909	0.21905	8.4642	8.5073	8.2501	8.243	8.307
ILMN_1688246	642852	LOC642852	XM_926249.2	XP_931342.2	3060044	S	61	GAGGCCGTGGCTGTGGTTCGCGGCGGTGCTGTCGCGGGCGCCCTGGCGCA	21	+	45532437-45532486	21q22.3e	PREDICTED: Homo sapiens hypothetical LOC642852 (LOC642852), mRNA.					0.0398556	0.600716	-0.293617	7.294	7.3883	7.577	7.7533	7.574
ILMN_1688666	8345	HIST1H2BH	NM_003524.2	NP_003515.1	1690392	S	352	GCCGTCACCAAGTACACCAGCTCCAAATAAATGGACGCATGTTCAAACCC	6	+	26252230-26252259:26252260-26252279	6p22.1d	Homo sapiens histone cluster 1, H2bh (HIST1H2BH), mRNA.	A complex comprised of DNA wound around a multisubunit core and associated proteins, which forms the primary packing unit of DNA into higher order structures [goid 786] [pmid 9119399] [evidence NAS]; A membrane-bounded organelle of eukaryotic cells in which chromosomes are housed and replicated. In most cells, the nucleus contains all of the cell's chromosomes except the organellar chromosomes, a…	The aggregation, arrangement and bonding together of a nucleosome, the beadlike structural units of eukaryotic chromatin composed of histones and DNA [goid 6334] [pmid 9119399] [evidence NAS]	Interacting selectively with DNA (deoxyribonucleic acid) [goid 3677] [pmid 9119399] [evidence NAS]	H2B/j; H2BFJ	0.00701945	0.560685	-0.685883	7.1872	7.2575	7.78	7.8965	8.0482
ILMN_1688775	284207	METRNL	XM_941466.2	XP_946559.1	4150689	I	1084	TCCCGTGTCTTAAAACGCCTTGGTGTGCCGTCTGATACTGTTCTCTAAAG				17q25.3h	PREDICTED: Homo sapiens meteorin, glial cell differentiation regulator-like (METRNL), mRNA.	The space external to the outermost structure of a cell. For cells without external protective or external encapsulating structures this refers to space outside of the plasma membrane. This term covers the host cell environment outside an intracellular parasite [goid 5576] [evidence IEA]				0.00684069	0.560685	0.505667	8.9227	8.8521	8.2718	8.4385	8.4349
ILMN_1688953	84986	ARHGAP19	NM_032900.4	NP_116289.4	6110332	S	5097	GGCCAGCGAGGAGGTGTGGGACATAATAGCCTGAGTGCTTGGGTTACCAT	10	-	98983559-98983608	10q24.1b	Homo sapiens Rho GTPase activating protein 19 (ARHGAP19), mRNA.	The living contents of a cell; the matter contained within (but not including) the plasma membrane, usually taken to exclude large vacuoles and masses of secretory or ingested material. In eukaryotes it includes the nucleus and cytoplasm [goid 5622] [evidence IEA]; A membrane-bounded organelle of eukaryotic cells in which chromosomes are housed and replicated. In most cells, the nucleus contains …	The cascade of processes by which a signal interacts with a receptor, causing a change in the level or activity of a second messenger or other downstream target, and ultimately effecting a change in the functioning of the cell [goid 7165] [evidence IEA]	Increases the activity of a GTPase, an enzyme that catalyzes the hydrolysis of GTP [goid 5096] [evidence IEA]	MGC138804; MGC138805; MGC14258; DKFZp313K217	0.0215226	0.590086	-0.396483	8.359	8.1739	8.5861	8.7401	8.6626
ILMN_1689059	79673	ZNF329	NM_024620.3	NP_078896.3	7160148	S	3186	CCCCACCACTACCTCCATGGTTGTTCATTTAGGATGCTTCTAATTCAGCC	19	-	63329684-63329733	19q13.43c	Homo sapiens zinc finger protein 329 (ZNF329), mRNA.	The living contents of a cell; the matter contained within (but not including) the plasma membrane, usually taken to exclude large vacuoles and masses of secretory or ingested material. In eukaryotes it includes the nucleus and cytoplasm [goid 5622] [evidence IEA]; A membrane-bounded organelle of eukaryotic cells in which chromosomes are housed and replicated. In most cells, the nucleus contains …	The synthesis of either RNA on a template of DNA or DNA on a template of RNA [goid 6350] [evidence IEA]; Any process that modulates the frequency, rate or extent of DNA-dependent transcription [goid 6355] [evidence IEA]	Interacting selectively with DNA (deoxyribonucleic acid) [goid 3677] [evidence IEA]; Interacting selectively with zinc (Zn) ions [goid 8270] [evidence IEA]; Interacting selectively with any metal ion [goid 46872] [evidence IEA]	FLJ12586	0.0469731	0.606491	0.59885	8.9343	8.4544	8.1587	8.0624	8.0654
ILMN_1689251	51062	SPG3A	NM_015915.3	NP_056999.2	430372	A	1722	CTCTGGAGAATACCGAGAGCTGGGAGCTGTAATAGACCAGGTGGCTGCAG	14	+	50164867-50164916	14q22.1b	Homo sapiens spastic paraplegia 3A (autosomal dominant) (SPG3A), transcript variant 1, mRNA.	The lipid bilayer surrounding any of the compartments of the Golgi apparatus [goid 139] [evidence IEA]; A compound membranous cytoplasmic organelle of eukaryotic cells, consisting of flattened, ribosome-free vesicles arranged in a more or less regular stack. The Golgi apparatus differs from the endoplasmic reticulum in often having slightly thicker membranes, appearing in sections as a characteri…		Interacting selectively with a nucleotide, any compound consisting of a nucleoside that is esterified with (ortho)phosphate or an oligophosphate at any hydroxyl group on the ribose or deoxyribose moiety [goid 166] [evidence IEA]; Catalysis of the reaction: GTP + H2O = GDP + phosphate [goid 3924] [evidence IEA]; Interacting selectively with GTP, guanosine triphosphate [goid 5525] [evidence IEA]; C…	SPG3; GBP3; FSP1; AD-FSP; ATL1; atlastin1	0.0261547	0.596775	-0.127617	7.461	7.5039	7.6437	7.5725	7.614
ILMN_1689329	6319	SCD	NM_005063.4	NP_005054.3	2140128	S	5132	TAGGAATGTCCACCATGAACTTGATACGTCCGTGTGTCCCAGATGCTGTC	10	+	102113442-102113491	10q24.31a	Homo sapiens stearoyl-CoA desaturase (delta-9-desaturase) (SCD), mRNA.	The irregular network of unit membranes, visible only by electron microscopy, that occurs in the cytoplasm of many eukaryotic cells. The membranes form a complex meshwork of tubular channels, which are often expanded into slitlike cavities called cisternae. The ER takes two forms, rough (or granular), with ribosomes adhering to the outer surface, and smooth (with no ribosomes attached) [goid 5783…	The chemical reactions and pathways involving lipids, compounds soluble in an organic solvent but not, or sparingly, in an aqueous solvent. Includes fatty acids; neutral fats, other fatty-acid esters, and soaps; long-chain (fatty) alcohols and waxes; sphingoids and other long-chain bases; glycolipids, phospholipids and sphingolipids; and carotenes, polyprenols, sterols, terpenes and other isopren…	Catalysis of the reaction: stearoyl-CoA + 2 ferrocytochrome b5 + O2 + 2 H+ = oleoyl-CoA + 2 ferricytochrome b5 + H2O [goid 4768] [pmid 10229681] [evidence TAS]; Interacting selectively with iron (Fe) ions [goid 5506] [evidence IEA]; Catalysis of an oxidation-reduction (redox) reaction, a reversible chemical reaction in which the oxidation state of an atom or atoms within a molecule is altered. On…	SCD1; PRO0998; MSTP008; FADS5	0.0350601	0.599144	-1.1215	10.901	11.33	12.605	11.909	12.197
ILMN_1689378	25819	CCRN4L	NM_012118.2	NP_036250.2	460484	S	1861	TCATTTTCTGCGTTTCCAGCATGCCCTTGGAAAAGACTCCCTTTAGTCCC	4	+	139967000-139967049	4q31.1b	Homo sapiens CCR4 carbon catabolite repression 4-like (S. cerevisiae) (CCRN4L), mRNA.	A membrane-bounded organelle of eukaryotic cells in which chromosomes are housed and replicated. In most cells, the nucleus contains all of the cell's chromosomes except the organellar chromosomes, and is the site of RNA synthesis and processing. In some species, or in specialized cell types, RNA metabolism or DNA replication may be absent [goid 5634] [pmid 10521507] [evidence TAS]	The synthesis of RNA from a DNA template by RNA polymerase II (Pol II), originating at a Pol II-specific promoter. Includes transcription of messenger RNA (mRNA) and certain small nuclear RNAs (snRNAs) [goid 6366] [pmid 10521507] [evidence TAS]; Any process pertinent to the generation and maintenance of rhythms in the physiology of an organism [goid 48511] [evidence IEA]	The function of binding to a specific DNA sequence in order to modulate transcription. The transcription factor may or may not also interact selectively with a protein or macromolecular complex [goid 3700] [pmid 10521507] [evidence TAS]	CCR4L; MGC142060; MGC142054; MGC4120817; MGC78549; NOC	0.0421859	0.606213	-0.406967	7.6722	7.9848	8.2008	8.2348	8.2708
ILMN_1689652	55178	RNMTL1	NM_018146.2	NP_060616.1	5560112	S	1720	TCGCCAAGCACCAGCTATAGGTCACAGCCACATCACTCACAGCTGATCAC	17	+	642410-642459	17p13.3f	Homo sapiens RNA methyltransferase like 1 (RNMTL1), mRNA.		Any process involved in the conversion of one or more primary RNA transcripts into one or more mature RNA molecules [goid 6396] [evidence IEA]	Interacting selectively with an RNA molecule or a portion thereof [goid 3723] [evidence IEA]; Interacting selectively with any protein or protein complex (a complex of two or more proteins that may include other nonprotein molecules) [goid 5515] [pmid 17353931] [evidence IPI]; Catalysis of the transfer of a methyl group from a donor to a nucleoside residue in an RNA molecule [goid 8173] [evidence…	FLJ10581; HC90	0.04169	0.606213	-0.24485	9.1983	9.1664	9.3349	9.4228	9.5239
ILMN_1689972	9136	RRP9	NM_004704.3	NP_004695.1	3460634	S	1018	ATCGACTGCATCCACCTAATCAATGAGGAGCACATGGTGTCCGGCGCGGA	3	-	51969218-51969267	3p21.1e	Homo sapiens ribosomal RNA processing 9, small subunit (SSU) processome component, homolog (yeast) (RRP9), mRNA.	A membrane-bounded organelle of eukaryotic cells in which chromosomes are housed and replicated. In most cells, the nucleus contains all of the cell's chromosomes except the organellar chromosomes, and is the site of RNA synthesis and processing. In some species, or in specialized cell types, RNA metabolism or DNA replication may be absent [goid 5634] [evidence IEA]; A complex composed of RNA of …	Any process involved in the conversion of a primary ribosomal RNA (rRNA) transcript into one or more mature rRNA molecules [goid 6364] [pmid 9418896] [evidence TAS]	Interacting selectively with an RNA molecule or a portion thereof [goid 3723] [evidence IEA]	RNU3IP2; U3-55K	0.0381884	0.600497	-0.249434	7.1933	7.2429	7.4642	7.5602	7.3782
ILMN_1690262	333929	SNAI3	NM_178310.1	NP_840101.1	4880017	S	1387	TTCCTCAGTAGGCACAACTACCTCTCAGCCAGCCCCCGCCAGCCTTTGGT	16	-	87271867-87271916	16q24.3a	Homo sapiens snail homolog 3 (Drosophila) (SNAI3), mRNA.	The living contents of a cell; the matter contained within (but not including) the plasma membrane, usually taken to exclude large vacuoles and masses of secretory or ingested material. In eukaryotes it includes the nucleus and cytoplasm [goid 5622] [evidence IEA]; A membrane-bounded organelle of eukaryotic cells in which chromosomes are housed and replicated. In most cells, the nucleus contains …	The synthesis of either RNA on a template of DNA or DNA on a template of RNA [goid 6350] [evidence IEA]; Any process that modulates the frequency, rate or extent of DNA-dependent transcription [goid 6355] [evidence IEA]	The function of binding to a specific DNA sequence in order to modulate transcription. The transcription factor may or may not also interact selectively with a protein or macromolecular complex [goid 3700] [evidence IEA]; Interacting selectively with copper (Cu) ions [goid 5507] [evidence IEA]; Interacting selectively with zinc (Zn) ions [goid 8270] [evidence IEA]; Interacting selectively with an…	SNAIL3; MGC129606; Zfp293; SMUC; ZNF293	0.0168939	0.590086	-0.0643668	6.956	6.935	6.9987	7.0262	7.0047
ILMN_1690321	9774	BCLAF1	NM_001077440.1	NP_001070908.1	6760209	I	1444	GGATGACACAGAGGAGACAGAGGATTATAGACAGTTCAGGAAGTCAGTCC	6	-	136639109-136639158	6q23.3b	Homo sapiens BCL2-associated transcription factor 1 (BCLAF1), transcript variant 2, mRNA.	A membrane-bounded organelle of eukaryotic cells in which chromosomes are housed and replicated. In most cells, the nucleus contains all of the cell's chromosomes except the organellar chromosomes, and is the site of RNA synthesis and processing. In some species, or in specialized cell types, RNA metabolism or DNA replication may be absent [goid 5634] [pmid 18029348] [evidence IDA]; A membrane-bo…	Any process that modulates the frequency, rate or extent of DNA-dependent transcription [goid 6355] [evidence IEA]; A process that directly activates any of the steps required for cell death by apoptosis [goid 6917] [pmid 10330179] [evidence TAS]; Any process that stops, prevents or reduces the frequency, rate or extent of transcription [goid 16481] [pmid 10330179] [evidence IDA]	Interacting selectively with DNA (deoxyribonucleic acid) [goid 3677] [pmid 10330179] [evidence IDA]; Interacting selectively with any protein or protein complex (a complex of two or more proteins that may include other nonprotein molecules) [goid 5515] [pmid 15009215] [evidence IPI]; Any transcription regulator activity that prevents or downregulates transcription [goid 16564] [pmid 10330179] [ev…	BTF; bK211L9.1; KIAA0164	0.0433947	0.606213	-0.28195	7.6346	7.7995	7.9111	8.0412	8.0447
ILMN_1690392	23412	COMMD3	NM_012071.2	NP_036203.1	1230523	S	689	GCCTTCAGCTGAACCACCGTTTGTGCGAGCTGGATGTCCTTTTCAGTAGA	10	+	22608980-22609029	10p12.31a	Homo sapiens COMM domain containing 3 (COMMD3), mRNA.			Interacting selectively with any protein or protein complex (a complex of two or more proteins that may include other nonprotein molecules) [goid 5515] [pmid 15799966] [evidence IPI]	C10orf8; DKFZp686K0399; BUP; FLJ45471	0.0434522	0.606213	0.301166	11.117	10.912	10.642	10.757	10.741
ILMN_1690397	1780	DYNC1I1	NM_004411.3	NP_004402.1	3520762	S	2526	GGTACAGGGCCAAAGACTTGAGACGTGGTGTTTTACATGGTGACTCACAT	7	+	95565236-95565285	7q21.3b-q21.3c	Homo sapiens dynein, cytoplasmic 1, intermediate chain 1 (DYNC1I1), mRNA.	Any dynein complex that catalyzes movement along a cytoplasmic microtubule; cytoplasmic dynein complexes participates in many transport activities in eukaryotes, such as mRNA localization, intermediate filament transport, nuclear envelope breakdown, apoptosis, transport of centrosomal proteins, mitotic spindle assembly, virus transport, kinetochore functions, and movement of signaling and spindle…	The directed movement of a vesicle along a microtubule, mediated by motor proteins [goid 47496] [evidence ISS]	Catalysis of movement along a microtubule, coupled to the hydrolysis of a nucleoside triphosphate (usually ATP) [goid 3777] [evidence ISS]; Interacting selectively with any protein or protein complex (a complex of two or more proteins that may include other nonprotein molecules) [goid 5515] [pmid 14985359] [evidence IPI]; Interacting selectively with microtubules, filaments composed of tubulin mo…	DNCI1; DNCIC1	0.00246986	0.538405	0.41365	7.4596	7.5151	7.0233	7.126	7.0718
ILMN_1690442	85019	C18ORF45	NM_032933.4	NP_116322.3	4290377	S	2182	CCCCAGAGGAAACAGGGTTTATGAGCACTGACAGATGTCTTCCCTGGGCA	18	-	20876739-20876788	18q11.2b	Homo sapiens chromosome 18 open reading frame 45 (C18orf45), mRNA.	Double layer of lipid molecules that encloses all cells, and, in eukaryotes, many organelles; may be a single or double lipid bilayer; also includes associated proteins [goid 16020] [evidence IEA]; Penetrating at least one phospholipid bilayer of a membrane. May also refer to the state of being buried in the bilayer with no exposure outside the bilayer. When used to describe a protein, indicates …			MGC138577; MGC11386; FLJ44259	0.00318949	0.538405	-0.401083	7.1848	7.1617	7.5894	7.5075	7.6261
ILMN_1690524	6845	VAMP7	NM_005638.3	NP_005629.1	6520066	S	2161	GGCTCATGGTACCTGTTCTTCTATCCAAACCTTTCAATTCATGCTACCTG	XY	+	57685399-57685448	Xq28h,Yq12w	Homo sapiens vesicle-associated membrane protein 7 (VAMP7), mRNA.	The lipid bilayer surrounding the lysosome and separating its contents from the cell cytoplasm [goid 5765] [pmid 10459012] [evidence ISS]; A membrane-bounded organelle that carries materials newly ingested by endocytosis. It passes many of the materials to lysosomes for degradation [goid 5768] [evidence IEA]; The irregular network of unit membranes, visible only by electron microscopy, that occur…	The directed movement of substances from the endoplasmic reticulum (ER) to the Golgi, mediated by COP II vesicles. Small COP II coated vesicles form from the ER and then fuse directly with the cis-Golgi. Larger structures are transported along microtubules to the cis-Golgi [goid 6888] [pmid 16495485] [evidence ISS]; Fusion of the membrane of a transport vesicle with its target membrane [goid 6906…	Interacting selectively with any protein or protein complex (a complex of two or more proteins that may include other nonprotein molecules) [goid 5515] [pmid 14993220] [evidence ISS]	TI-VAMP; VAMP7; VAMP-7; SYBL1	0.0102203	0.581385	0.418567	10.061	9.9028	9.5767	9.5019	9.6114
ILMN_1690629	402693	LOC402693	XM_938753.1	XP_943846.1	1660445	A	66	CTCCAGAGAACAGCGCCACCTTCATCAGCAACACAACCATTCAGGAGTGG					PREDICTED: Homo sapiens similar to tubulin, beta, 2 (LOC402693), mRNA.					0.0394506	0.600497	0.177767	7.3385	7.4241	7.2647	7.1713	7.1746
ILMN_1690802	51504	TRMT112	NM_016404.1	NP_057488.1	5420398	S	134	CCCTGTGGAATTCAACCCCAACTTCGTGGCGCGTATGATACCTAAAGTGG	11	-	64084767-64084816	11q13.1b	Homo sapiens tRNA methyltransferase 11-2 homolog (S. cerevisiae) (TRMT112), mRNA.					0.0141709	0.590086	0.447834	12.272	12.063	11.752	11.747	11.66
ILMN_1690807	57496	MKL2	NM_014048.3	NP_054767.3	4920095	S	8280	GGAGAAAGATACCAATCTACAGAGCCCTGCTTGTTGAAGCACTAGTTTAA	16	+	14267468-14267517	16p13.12a	Homo sapiens MKL/myocardin-like 2 (MKL2), mRNA.	A membrane-bounded organelle of eukaryotic cells in which chromosomes are housed and replicated. In most cells, the nucleus contains all of the cell's chromosomes except the organellar chromosomes, and is the site of RNA synthesis and processing. In some species, or in specialized cell types, RNA metabolism or DNA replication may be absent [goid 5634] [pmid 14565952] [evidence IC ]; All of the co…	The synthesis of either RNA on a template of DNA or DNA on a template of RNA [goid 6350] [evidence IEA]; Any process that modulates the frequency, rate or extent of DNA-dependent transcription [goid 6355] [evidence IEA]; The biological process whose specific outcome is the progression of a multicellular organism over time from an initial condition (e.g. a zygote or a young adult) to a later condi…	Interacting selectively with any nucleic acid [goid 3676] [evidence IEA]; The function of a transcription cofactor that activates transcription from a RNA polymerase II promoter; does not bind DNA itself [goid 3713] [evidence IEA]; The function of a transcription cofactor that activates transcription from a RNA polymerase II promoter; does not bind DNA itself [goid 3713] [pmid 14565952] [evidence…	MRTF-B; DKFZp686J1745; FLJ31823; FLJ45623; NPD001	0.0332562	0.599144	0.733817	8.3727	8.2874	7.8437	7.6188	7.3262
ILMN_1690965	1660	DHX9	NM_001357.2	NP_001348.1	3930689	A	3812	ATTCCAGCGAGGAGGTGGTAGGGGGGCCTATGGAACTGGCTACTTGGACA	1	+	181123119-181123168	1q25.3d	Homo sapiens DEAH (Asp-Glu-Ala-His) box polypeptide 9 (DHX9), transcript variant 1, mRNA.	The living contents of a cell; the matter contained within (but not including) the plasma membrane, usually taken to exclude large vacuoles and masses of secretory or ingested material. In eukaryotes it includes the nucleus and cytoplasm [goid 5622] [evidence IEA]; A membrane-bounded organelle of eukaryotic cells in which chromosomes are housed and replicated. In most cells, the nucleus contains …	The joining together of exons from one or more primary transcripts of nuclear messenger RNA (mRNA) and the excision of intron sequences, via a spliceosomal mechanism, so that mRNA consisting only of the joined exons is produced [goid 398] [pmid 12226669] [evidence EXP]	Interacting selectively with a nucleotide, any compound consisting of a nucleoside that is esterified with (ortho)phosphate or an oligophosphate at any hydroxyl group on the ribose or deoxyribose moiety [goid 166] [evidence IEA]; Interacting selectively with DNA (deoxyribonucleic acid) [goid 3677] [evidence IEA]; Interacting selectively with double-stranded RNA [goid 3725] [evidence IEA]; Catalys…	NDH II; LKP; NDHII; DDX9; RHA	0.0364538	0.599144	-0.215067	7.8281	7.9269	8.0449	8.0691	8.1637
ILMN_1690982	1652	DDT	NM_001355.3	NP_001346.1	2360593	S	421	TCCGCTTTTTCCCCTTGGAGTCCTGGCAGATTGGCAAGATAGGGACGGTC	22	-	24313754-24313803	22q11.23b	Homo sapiens D-dopachrome tautomerase (DDT), transcript variant 1, mRNA.	All of the contents of a cell excluding the plasma membrane and nucleus, but including other subcellular structures [goid 5737] [evidence IEA]	The chemical reactions and pathways resulting in the formation of melanin from other compounds, including tyrosine [goid 6583] [evidence IEA]	Catalysis of the reaction: L-dopachrome = 5,6-dihydroxyindole-2-carboxylate [goid 4167] [pmid 9480844] [evidence TAS]; Interacting selectively with any protein or protein complex (a complex of two or more proteins that may include other nonprotein molecules) [goid 5515] [pmid 17353931] [evidence IPI]; Catalysis of the cleavage of C-C, C-O, C-N and other bonds by other means than by hydrolysis or …	DDCT	0.038261	0.600497	0.411001	11.645	11.541	11.016	11.236	11.294
ILMN_1691131	84316	LSMD1	NM_032356.3	NP_115732.2	6480184	S	691	AGCGCGCCCGACAGCAGCTAGAGGCGCTGCTCAACAAGACTATGCGCATT	17	-	7760432-7760481	17p13.1d	Homo sapiens LSM domain containing 1 (LSMD1), mRNA.				PFAAP2; MGC14151; MGC74837	0.0323718	0.599144	0.2869	10.094	9.9172	9.7127	9.6716	9.7718
ILMN_1691402	644162	LOC644162	XM_933956.1	XP_939049.1	6280706	A	598	GTAACAGGGTGCAGTGTTGTTTATACTTCATTGCTCCTTCAGGACATGGG	10	-	38712188-38712189:38720917-38720964		PREDICTED: Homo sapiens similar to septin 7, transcript variant 4 (LOC644162), mRNA.					0.0017147	0.538405	-0.57965	9.1837	9.1332	9.6691	9.7408	9.8044
ILMN_1691428	5718	PSMD12	XM_001134072.1	XP_001134072.1	4120047	I	2849	TGCAGTGGATCCCAGCACTTTGGGAGGCCAAGGCGGGTGGATCATCTAAG				17q24.2b	PREDICTED: Homo sapiens proteasome (prosome, macropain) 26S subunit, non-ATPase, 12 (PSMD12), mRNA.	That part of the cytoplasm that does not contain membranous or particulate subcellular components [goid 5829] [evidence IEA]; Any macromolecular complex composed of two or more polypeptide subunits, which may or may not be identical. Protein complexes may have other associated non-protein prosthetic groups, such as nucleotides, metal ions or carbohydrate groups [goid 43234] [evidence IEA]; That p…	The chemical reactions and pathways resulting in the breakdown of a protein or peptide by hydrolysis of its peptide bonds, initiated by the covalent attachment of ubiquitin, with ubiquitin-protein ligation catalyzed by the anaphase-promoting complex, and mediated by the proteasome [goid 31145] [pmid 11285280] [evidence EXP]; Any process that stops, prevents or reduces the frequency, rate or exten…	Interacting selectively with any protein or protein complex (a complex of two or more proteins that may include other nonprotein molecules) [goid 5515] [pmid 17353931] [evidence IPI]		0.0388894	0.600497	-0.983167	12.905	13.204	13.892	13.791	14.43
ILMN_1691507	3580	IL8RBP	XR_001023.1		6420707	A	1300	AAGGTGTCCACAAAGGTGCAGAGAAAGTGGAATTCTCGGGCATCGTGAGC	2	-	218632904-218632953	2q35d	PREDICTED: Homo sapiens interleukin 8 receptor, beta pseudogene (IL8RBP), misc RNA.					0.00315103	0.538405	0.0637002	7.0854	7.07	7.0113	7.0098	7.0209
ILMN_1691535	8450	CUL4B	NM_001079872.1	NP_001073341.1	5860368	S	2321	TGGGCTATTGGCCGACATATGTGCCTATGGAAGTTCATTTACCACCAGAG	X	-	119669798-119669798:119670782-119670830	Xq24d	Homo sapiens cullin 4B (CUL4B), transcript variant 2, mRNA.	Any ubiquitin ligase complex in which the catalytic core consists of a member of the cullin family and a RING domain protein; the core is associated with one or more additional proteins that confer substrate specificity [goid 31461] [evidence IEA]; The part of a cell or its extracellular environment in which a gene product is located. A gene product may be located in one or more parts of a cell a…	The chemical reactions and pathways resulting in the breakdown of a protein or peptide by hydrolysis of its peptide bonds, initiated by the covalent attachment of a ubiquitin moiety, or multiple ubiquitin moieties, to the protein [goid 6511] [evidence IEA]; The process of restoring DNA after damage. Genomes are subject to damage by chemical and physical agents in the environment (e.g. UV and ioni…	Interacting selectively with a ubiquitin protein ligase enzyme, any of the E3 proteins [goid 31625] [evidence IEA]; Elemental activities, such as catalysis or binding, describing the actions of a gene product at the molecular level. A given gene product may exhibit one or more molecular functions [goid 3674] [evidence ND ]; Interacting selectively with any protein or protein complex (a complex of…	SFM2; DKFZp686F1470; MRXSC; MRXHF2; KIAA0695	0.0343944	0.599144	0.16335	8.0935	8.0528	7.911	7.9649	7.8535
ILMN_1691747	10656	KHDRBS3	NM_006558.1	NP_006549.1	6270273	S	1374	AGGCACCTTCAGCGAGGACAGCAAAGGGCGTCTACAGAGACCAGCCATAT	8	+	136569717-136569766	8q24.23a	Homo sapiens KH domain containing, RNA binding, signal transduction associated 3 (KHDRBS3), mRNA.	A membrane-bounded organelle of eukaryotic cells in which chromosomes are housed and replicated. In most cells, the nucleus contains all of the cell's chromosomes except the organellar chromosomes, and is the site of RNA synthesis and processing. In some species, or in specialized cell types, RNA metabolism or DNA replication may be absent [goid 5634] [pmid 18029348] [evidence IDA]; A membrane-bo…	The synthesis of either RNA on a template of DNA or DNA on a template of RNA [goid 6350] [evidence IEA]; Any process that modulates the frequency, rate or extent of DNA-dependent transcription [goid 6355] [evidence IEA]; The process of formation of spermatozoa, including spermatocytogenesis and spermiogenesis [goid 7283] [pmid 10332027] [evidence TAS]	Interacting selectively with an RNA molecule or a portion thereof [goid 3723] [evidence IEA]; Interacting selectively with any protein or protein complex (a complex of two or more proteins that may include other nonprotein molecules) [goid 5515] [pmid 10332027] [evidence TAS]; Interacting selectively with a SH3 domain (Src homology 3) of a protein, small protein modules containing approximately 5…	T-STAR; SLM-2; SLM2; Etle; TSTAR; etoile; SALP	0.00745912	0.560685	-0.498183	8.7879	8.6952	9.2897	9.1334	9.2961
ILMN_1691843	10921	RNPS1	NM_080594.1	NP_542161.1	2630022	A	1634	GCACCGATGCACACACCGCACCCCACCACTGTACTCTGAAATTGGCGAGT	16	-	2303375-2303424	16p13.3d	Homo sapiens RNA binding protein S1, serine-rich domain (RNPS1), transcript variant 2, mRNA.	A membrane-bounded organelle of eukaryotic cells in which chromosomes are housed and replicated. In most cells, the nucleus contains all of the cell's chromosomes except the organellar chromosomes, and is the site of RNA synthesis and processing. In some species, or in specialized cell types, RNA metabolism or DNA replication may be absent [goid 5634] [pmid 9580558] [evidence TAS]; All of the con…	The nonsense-mediated decay pathway for nuclear-transcribed mRNAs degrades mRNAs in which an amino-acid codon has changed to a nonsense codon; this prevents the translation of such mRNAs into truncated, and potentially harmful, proteins [goid 184] [evidence IEA]; The joining together of exons from one or more primary transcripts of nuclear messenger RNA (mRNA) and the excision of intron sequences…	Interacting selectively with a nucleotide, any compound consisting of a nucleoside that is esterified with (ortho)phosphate or an oligophosphate at any hydroxyl group on the ribose or deoxyribose moiety [goid 166] [evidence IEA]; Interacting selectively with an RNA molecule or a portion thereof [goid 3723] [pmid 9580558] [evidence TAS]; Interacting selectively with any protein or protein complex …	MGC117332; E5.1	0.0450491	0.606213	-0.181967	9.6663	9.5997	9.888	9.7957	9.7612
ILMN_1692058	4692	NDN	NM_002487.2	NP_002478.1	60184	S	1461	GGCCCTTCATGACCTTGCTGGGCACAGAAAACACCCTCGTGGAGTACACT	15	-	23930940-23930989	15q11.2d	Homo sapiens necdin homolog (mouse) (NDN), mRNA.	A membrane-bounded organelle of eukaryotic cells in which chromosomes are housed and replicated. In most cells, the nucleus contains all of the cell's chromosomes except the organellar chromosomes, and is the site of RNA synthesis and processing. In some species, or in specialized cell types, RNA metabolism or DNA replication may be absent [goid 5634] [evidence IEA]; All of the contents of a cell…	Any process that modulates the frequency, rate or extent of cell growth [goid 1558] [evidence IEA]; The characteristic movement of immature neurons from germinal zones to specific positions where they will reside as they mature [goid 1764] [evidence IEA]; The synthesis of either RNA on a template of DNA or DNA on a template of RNA [goid 6350] [evidence IEA]; Any process that modulates the frequen…	Interacting selectively with DNA (deoxyribonucleic acid) [goid 3677] [evidence IEA]; Interacting selectively with any protein or protein complex (a complex of two or more proteins that may include other nonprotein molecules) [goid 5515] [pmid 17353931] [evidence IPI]; Interacting selectively with the microtubule constituent protein gamma-tubulin [goid 43015] [evidence IEA]	HsT16328	0.0229629	0.593765	-1.69143	8.8313	8.9345	10.437	11.153	10.133
ILMN_1692133	7769	ZNF226	NM_001032372.1	NP_001027544.1	830184	A	358	GAAAGAAATGAGCAGCTTTGGATAATGACGACAGCAACCCGAAGACAGGG	19	+	44677048-44677097	19q13.31b	Homo sapiens zinc finger protein 226 (ZNF226), transcript variant 1, mRNA.	The living contents of a cell; the matter contained within (but not including) the plasma membrane, usually taken to exclude large vacuoles and masses of secretory or ingested material. In eukaryotes it includes the nucleus and cytoplasm [goid 5622] [evidence IEA]; A membrane-bounded organelle of eukaryotic cells in which chromosomes are housed and replicated. In most cells, the nucleus contains …	The synthesis of either RNA on a template of DNA or DNA on a template of RNA [goid 6350] [evidence IEA]; Any process that modulates the frequency, rate or extent of DNA-dependent transcription [goid 6355] [evidence IEA]; Any process that modulates the frequency, rate or extent of DNA-dependent transcription [goid 6355] [evidence IEA]	Interacting selectively with DNA (deoxyribonucleic acid) [goid 3677] [evidence IEA]; Interacting selectively with zinc (Zn) ions [goid 8270] [evidence IEA]; Interacting selectively with any metal ion [goid 46872] [evidence IEA]; Interacting selectively with any nucleic acid [goid 3676] [evidence IEA]		0.0441609	0.606213	0.40745	7.8958	8.0727	7.4874	7.5081	7.7349
ILMN_1692163	50814	NSDHL	NM_015922.1	NP_057006.1	4260392	S	1331	TGGGCTCTCTCGACACGTTGCTCAGCCAGTCACTCCTTCCCCTGTGGATT	X	+	151788331-151788380	Xq28e	Homo sapiens NAD(P) dependent steroid dehydrogenase-like (NSDHL), mRNA.	The irregular network of unit membranes, visible only by electron microscopy, that occurs in the cytoplasm of many eukaryotic cells. The membranes form a complex meshwork of tubular channels, which are often expanded into slitlike cavities called cisternae. The ER takes two forms, rough (or granular), with ribosomes adhering to the outer surface, and smooth (with no ribosomes attached) [goid 5783…	The process whose specific outcome is the progression of the hair follicle over time, from its formation to the mature structure. A hair follicle is a tube-like opening in the epidermis where the hair shaft develops and into which the sebaceous glands open [goid 1942] [evidence IEA]; The chemical reactions and pathways resulting in the formation of cholesterol, cholest-5-en-3 beta-ol, the princip…	Catalysis of the reaction: 3-beta-hydroxy-4-beta-methyl-5-alpha-cholesta-8,24-dien-4-alpha-carboxylate + NAD(P)+ = 4-alpha-methyl-5-alpha-cholesta-8,24-dien-3-one + CO2 + NAD(P)H [goid 252] [pmid 14506130] [evidence EXP]; Catalysis of the reaction: 3-beta-hydroxy-delta(5)-steroid + NAD+ = 3-oxo-delta(5)-steroid + NADH + H+ [goid 3854] [pmid 10710235] [evidence TAS]; The selective, often stoichiom…	H105E3; XAP104	0.0455043	0.606213	-0.384067	8.9759	9.2755	9.5593	9.4865	9.4835
ILMN_1692199	7844	RNF103	NM_005667.2	NP_005658.1	6580332	S	2995	CACCAGCCCTTGTCAAATGATGTCCCATCTTAACCATGTGCAATTTGTCC	2	-	86830948-86830965:86830966-86830997	2p11.2e	Homo sapiens ring finger protein 103 (RNF103), mRNA.	Double layer of lipid molecules that encloses all cells, and, in eukaryotes, many organelles; may be a single or double lipid bilayer; also includes associated proteins [goid 16020] [evidence IEA]; Penetrating at least one phospholipid bilayer of a membrane. May also refer to the state of being buried in the bilayer with no exposure outside the bilayer. When used to describe a protein, indicates …	The process whose specific outcome is the progression of the central nervous system over time, from its formation to the mature structure. The central nervous system is the core nervous system that serves an integrating and coordinating function. In vertebrates it consists of the brain, spinal cord and spinal nerves. In those invertebrates with a central nervous system it typically consists of a …	Interacting selectively with any protein or protein complex (a complex of two or more proteins that may include other nonprotein molecules) [goid 5515] [evidence IEA]; Interacting selectively with zinc (Zn) ions [goid 8270] [evidence IEA]; Interacting selectively with any metal ion [goid 46872] [evidence IEA]	MGC41857; hkf-1; ZFP103; KF1; MGC102815	0.0429722	0.606213	0.481966	9.7301	9.4857	9.1055	8.9903	9.282
ILMN_1692267	8703	B4GALT3	NM_003779.2	NP_003770.1	1030044	S	1819	CCGGGAAGTTGTTTGGTGAAGGAAGCCCCTCCCTGGGCATTTTCTGCCTA	1	-	161141181-161141230	1q23.3a	Homo sapiens UDP-Gal:betaGlcNAc beta 1,4- galactosyltransferase, polypeptide 3 (B4GALT3), mRNA.	All of the contents of a cell excluding the plasma membrane and nucleus, but including other subcellular structures [goid 5737] [pmid 18029348] [evidence IDA]; A compound membranous cytoplasmic organelle of eukaryotic cells, consisting of flattened, ribosome-free vesicles arranged in a more or less regular stack. The Golgi apparatus differs from the endoplasmic reticulum in often having slightly …	The chemical reactions and pathways involving carbohydrates, any of a group of organic compounds based of the general formula Cx(H2O)y. Includes the formation of carbohydrate derivatives by the addition of a carbohydrate residue to another molecule [goid 5975] [evidence IEA]	Catalysis of the reaction: UDP-galactose + N-acetyl-beta-D-glucosaminylglycopeptide = UDP + beta-D-galactosyl-1,4-N-acetyl-beta-D-glucosaminylglycopeptide [goid 3831] [evidence IEA]; Catalysis of the reaction: UDP-galactose + N-acetyl-D-glucosamine = UDP + N-acetyllactosamine [goid 3945] [evidence IEA]; Catalysis of the transfer of a galactosyl group to an acceptor molecule, typically another car…	beta4Gal-T3	0.0496937	0.61168	0.0921664	9.4901	9.4359	9.3476	9.3634	9.4015
ILMN_1692352	51135	IRAK4	NM_016123.1	NP_057207.1	3310491	S	2366	GCTTCAGATGATAACCACAGCCTGGGCTGACACCTGGATTTCAGCTTTGC	12	+	42467719-42467768	12q12f	Homo sapiens interleukin-1 receptor-associated kinase 4 (IRAK4), mRNA.	A membrane-bounded organelle of eukaryotic cells in which chromosomes are housed and replicated. In most cells, the nucleus contains all of the cell's chromosomes except the organellar chromosomes, and is the site of RNA synthesis and processing. In some species, or in specialized cell types, RNA metabolism or DNA replication may be absent [goid 5634] [pmid 18029348] [evidence IDA]; All of the co…	The appearance of a cytokine due to biosynthesis or secretion following a cellular stimulus, resulting in an increase in its intracellular or extracellular levels [goid 1816] [evidence IEA]; The process of introducing a phosphate group on to a protein [goid 6468] [evidence IEA]; A series of reactions initiated by the activation of the transcription factor NF-kappaB. NF-kappaB is sequestered by th…	Interacting selectively with a nucleotide, any compound consisting of a nucleoside that is esterified with (ortho)phosphate or an oligophosphate at any hydroxyl group on the ribose or deoxyribose moiety [goid 166] [evidence IEA]; Interacting selectively with magnesium (Mg) ions [goid 287] [evidence IEA]; Catalysis of the reaction: ATP + a protein serine/threonine = ADP + protein serine/threonine …	NY-REN-64; REN64; IPD1	0.020643	0.590086	0.160817	7.5113	7.4258	7.2857	7.3297	7.3078
ILMN_1692473	3276	PRMT1	NM_198319.2	NP_938075.2	6400138	A	1176	CCCAACGCCAAGAACAACCGGGACCTGGACTTCACCATCGACCTGGACTT	19	+	50189966-50189983:50191419-50191450	19q13.33b	Homo sapiens protein arginine methyltransferase 1 (PRMT1), transcript variant 2, mRNA.	A membrane-bounded organelle of eukaryotic cells in which chromosomes are housed and replicated. In most cells, the nucleus contains all of the cell's chromosomes except the organellar chromosomes, and is the site of RNA synthesis and processing. In some species, or in specialized cell types, RNA metabolism or DNA replication may be absent [goid 5634] [pmid 10749851] [evidence IDA]; All of the co…	The addition of a methyl group to a protein amino acid. A methyl group is derived from methane by the removal of a hydrogen atom [goid 6479] [pmid 9545638] [evidence TAS]; Any series of molecular signals initiated by the binding of an extracellular ligand to a receptor on the surface of the target cell [goid 7166] [pmid 9029147] [evidence TAS]	Interacting selectively with any protein or protein complex (a complex of two or more proteins that may include other nonprotein molecules) [goid 5515] [pmid 8663146] [evidence IPI]; Catalysis of the transfer of a methyl group to the nitrogen atom of an acceptor molecule [goid 8170] [pmid 9029147] [evidence TAS]; Catalysis of the transfer of a group, e.g. a methyl group, glycosyl group, acyl grou…	IR1B4; ANM1; HRMT1L2; HCP1	0.0386694	0.600497	-0.407333	11.159	11.041	11.542	11.63	11.35
ILMN_1692535	1803	DPP4	NM_001935.3	NP_001926.2	4830255	S	3620	CCTAGTGAAAGAGGCAGCTTGAAACTGAGATGTGAACACATCAGCTTGCC	2	-	162848985-162849034	2q24.2d	Homo sapiens dipeptidyl-peptidase 4 (DPP4), mRNA.	The space external to the outermost structure of a cell. For cells without external protective or external encapsulating structures this refers to space outside of the plasma membrane. This term covers the host cell environment outside an intracellular parasite [goid 5576] [evidence IEA]; The membrane surrounding a cell that separates the cell from its external environment. It consists of a phosp…	A change in state or activity of a cell or an organism (in terms of movement, secretion, enzyme production, gene expression, etc.) as a result of a stimulus indicating lowered oxygen tension. Hypoxia, defined as a decline in O2 levels below normoxic levels of 20.8 - 20.95%, results in metabolic adaptation at both the cellular and organismal level [goid 1666] [pmid 16670267] [evidence IDA]; The hy…	Catalysis of the hydrolysis of N-terminal amino acid residues from in a polypeptide chain [goid 4177] [evidence IEA]; Catalysis of the hydrolysis of internal, alpha-peptide bonds in a polypeptide chain by a catalytic mechanism that involves a catalytic triad consisting of a serine nucleophile that is activated by a proton relay involving an acidic residue (e.g. aspartate or glutamate) and a basic…	CD26; DPPIV; ADCP2; ADABP; TP103	0.0207956	0.590086	0.599517	8.0999	7.787	7.3549	7.4264	7.2505
ILMN_1692707	391356	C2ORF79	NM_001013663.1	NP_001013685.1	3170725	S	366	CTCCGGCCCTACCCCAAGGAAGAAGTGGGCCAGTATTTGAAGAAGTTCCG	2	-	25013292-25013341	2p23.3c	Homo sapiens chromosome 2 open reading frame 79 (C2orf79), mRNA.					0.0188579	0.590086	0.360966	8.951	8.796	8.5238	8.4377	8.5761
ILMN_1693749	652	BMP4	NM_130851.1	NP_570912.1	5490035	I	64	GAGACGCAGACGCAGAGGTCGAGCGCAGGCCGAAAGCTGTTCACCGTTTT	14	-	53490907-53490956	14q22.2b	Homo sapiens bone morphogenetic protein 4 (BMP4), transcript variant 3, mRNA.	The space external to the outermost structure of a cell. For cells without external protective or external encapsulating structures this refers to space outside of the plasma membrane. This term covers the host cell environment outside an intracellular parasite [goid 5576] [evidence IEA]; A layer consisting mainly of proteins (especially collagen) and glycosaminoglycans (mostly as proteoglycans) …	Blood vessel formation when new vessels emerge from the proliferation of pre-existing blood vessels [goid 1525] [evidence IEA]; Branching of the ureteric bud [goid 1658] [evidence IEA]; Any process that activates or increases the frequency, rate or extent of addition of phosphate groups to amino acids within a protein [goid 1934] [pmid 14749725] [evidence IDA]; The biological process whose specif…	Mediates the transfer of a signal from the outside to the inside of a cell by means other than the introduction of the signal molecule itself into the cell [goid 4871] [pmid 9804553] [evidence TAS]; Functions to control the survival, growth, differentiation and effector function of tissues and cells [goid 5125] [pmid 14749725] [evidence IDA]; Interacting selectively with any protein or protein co…	BMP2B1; BMP2B; ZYME	0.00623551	0.560685	1.56147	8.8906	8.2888	6.9856	7.0655	7.0336
ILMN_1693766	9662	CEP135	NM_025009.3	NP_079285.2	270022	S	5242	GCCCTTTTTAGTGTGTATTAGGATGTGGGCTGGTTTGCTTTTCTACCACC	4	+	56593856-56593905	4q12d	Homo sapiens centrosomal protein 135kDa (CEP135), mRNA.	A structure comprised of a core structure (in most organisms, a pair of centrioles) and peripheral material from which a microtubule-based structure, such as a spindle apparatus, is organized. Centrosomes occur close to the nucleus during interphase in many eukaryotic cells, though in animal cells it changes continually during the cell-division cycle [goid 5813] [evidence IEA]		Interacting selectively with any protein or protein complex (a complex of two or more proteins that may include other nonprotein molecules) [goid 5515] [pmid 17353931] [evidence IPI]	KIAA0635; CEP4	0.0298666	0.596775	-0.3023	8.045	7.92	8.3048	8.356	8.1936
ILMN_1693882	202018	TAPT1	NM_153365.2	NP_699196.2	610768	S	3556	TGGGGAAAGCTTTGCCAAACACAACCCTGATTTCAGAGCAGGAACATGGT	4	-	16163110-16163159	4p15.32d	Homo sapiens transmembrane anterior posterior transformation 1 (TAPT1), mRNA.				CMVFR; FLJ90013	0.0345145	0.599144	0.1615	7.771	7.715	7.5684	7.6384	7.5377
ILMN_1694027	143686	SESN3	NM_144665.2	NP_653266.2	2480192	S	1649	TGCAAGCTGAACTTCTTTATGCTCTTCGTGCCATAACTCGGCATTTGACC	11	-	94906421-94906470	11q21c	Homo sapiens sestrin 3 (SESN3), mRNA.	A membrane-bounded organelle of eukaryotic cells in which chromosomes are housed and replicated. In most cells, the nucleus contains all of the cell's chromosomes except the organellar chromosomes, and is the site of RNA synthesis and processing. In some species, or in specialized cell types, RNA metabolism or DNA replication may be absent [goid 5634] [evidence IEA]	The process by which the cell cycle is halted during one of the normal phases (G1, S, G2, M) [goid 7050] [evidence IEA]		SEST3; MGC29667	0.0452915	0.606213	0.325683	7.952	7.7465	7.5907	7.4312	7.5488
ILMN_1694174	55128	TRIM68	NM_018073.5	NP_060543.5	2370328	S	3103	ACAGTCTGCATCTTATAGCAGTGCCTTTGTCTCAGGGCCTCTGCTGGCAG	11	-	4620049-4620098	11p15.4d	Homo sapiens tripartite motif-containing 68 (TRIM68), mRNA.	The living contents of a cell; the matter contained within (but not including) the plasma membrane, usually taken to exclude large vacuoles and masses of secretory or ingested material. In eukaryotes it includes the nucleus and cytoplasm [goid 5622] [evidence IEA]; All of the contents of a cell excluding the plasma membrane and nucleus, but including other subcellular structures [goid 5737] [evid…		Interacting selectively with any protein or protein complex (a complex of two or more proteins that may include other nonprotein molecules) [goid 5515] [evidence IEA]; Interacting selectively with zinc (Zn) ions [goid 8270] [evidence IEA]; Interacting selectively with any metal ion [goid 46872] [evidence IEA]	MGC126176; SS-56; RNF137; FLJ10369	0.00249128	0.538405	0.356617	8.4756	8.3915	8.082	8.0468	8.102
ILMN_1694305	6611	SMS	NM_004595.2	NP_004586.2	6020402	S	1071	GCACTGTCGCTCTATGAAGAACAGCTGGGGCGCCTGTATTGTCCTGTGGA	X	+	21920660-21920709	Xp22.11b	Homo sapiens spermine synthase (SMS), mRNA.		The chemical reactions and pathways involving methionine (2-amino-4-(methylthio)butanoic acid), a sulfur-containing, essential amino acid found in peptide linkage in proteins [goid 6555] [pmid 7546290] [evidence TAS]; The chemical reactions and pathways involving spermine, a polybasic amine found in human sperm, in ribosomes and in some viruses, which is involved in nucleic acid packaging. Synthe…	Catalysis of the reaction: S-adenosylmethioninamine + putrescine = 5'-methylthioadenosine + spermidine [goid 4766] [pmid 9299240] [evidence TAS]; Catalysis of the transfer of a group, e.g. a methyl group, glycosyl group, acyl group, phosphorus-containing, or other groups, from one compound (generally regarded as the donor) to another compound (generally regarded as the acceptor). Transferase is t…	SpS; SPMSY; MRSR; SRS	0.0327909	0.599144	-0.464834	10.571	10.69	10.976	11.27	11.04
ILMN_1694398	8665	EIF3F	NM_003754.2	NP_003745.1	7210082	S	704	CTGGGAGGACCATGGGAGTGATGTTCACGCCTCTGACAGTGAAATACGCG	11	+	7972566-7972615	11p15.4b	Homo sapiens eukaryotic translation initiation factor 3, subunit F (EIF3F), mRNA.	That part of the cytoplasm that does not contain membranous or particulate subcellular components [goid 5829] [pmid 12588972] [evidence EXP]; A complex of several polypeptides that plays at least two important roles in protein synthesis: First, eIF3 binds to the 40S ribosome and facilitates loading of the Met-tRNA/eIF2.GTP ternary complex to form the 43S preinitiation complex. Subsequently, eIF3 …	The chemical reactions and pathways resulting in the formation of a protein. This is a ribosome-mediated process in which the information in messenger RNA (mRNA) is used to specify the sequence of amino acids in the protein [goid 6412] [evidence IEA]; Any process that modulates the frequency, rate or extent of translational initiation [goid 6446] [pmid 9341143] [evidence TAS]	Functions in the initiation of ribosome-mediated translation of mRNA into a polypeptide [goid 3743] [pmid 9341143] [evidence TAS]; Interacting selectively with any protein or protein complex (a complex of two or more proteins that may include other nonprotein molecules) [goid 5515] [pmid 17353931] [evidence IPI]	EIF3S5; eIF3-p47; eIF3f	0.0266878	0.596775	0.601167	12.182	11.827	11.306	11.428	11.476
ILMN_1694603	6599	SMARCC1	NM_003074.2	NP_003065.2	620458	S	5354	CCCCTGGAGTCCGAGAAGGAAAATGGAATTCTGGTTCATACTGTGGTCCC	3	-	47602736-47602785	3p21.31g-p21.31f	Homo sapiens SWI/SNF related, matrix associated, actin dependent regulator of chromatin, subfamily c, member 1 (SMARCC1), mRNA.	The ordered and organized complex of DNA and protein that forms the chromosome [goid 785] [evidence IEA]; The living contents of a cell; the matter contained within (but not including) the plasma membrane, usually taken to exclude large vacuoles and masses of secretory or ingested material. In eukaryotes it includes the nucleus and cytoplasm [goid 5622] [evidence IEA]; A membrane-bounded organell…	The formation or destruction of chromatin structures [goid 6333] [evidence IEA]; Dynamic structural changes to eukaryotic chromatin occurring throughout the cell division cycle. These changes range from the local changes necessary for transcriptional regulation to global changes necessary for chromosome segregation [goid 6338] [pmid 11018012] [evidence IDA]; Dynamic structural changes to eukaryot…	Interacting selectively with DNA (deoxyribonucleic acid) [goid 3677] [evidence IEA]; Interacting selectively with chromatin, the network of fibers of DNA and protein that make up the chromosomes of the eukaryotic nucleus during interphase [goid 3682] [evidence IEA]; The function of a transcription cofactor that activates transcription from a RNA polymerase II promoter; does not bind DNA itself [g…	BAF155; CRACC1; SWI3; Rsc8; SRG3	0.026911	0.596775	-0.621933	9.5225	9.7023	10.394	10.032	10.277
ILMN_1695317	55213	RCBTB1	NM_018191.3	NP_060661.3	6760195	S	3358	GATACAAGCCTAGGAGCCCCAGCCCCCTTTTCTTGACCATATCACAAGTG	13	-	50106707-50106756	13q14.3a	Homo sapiens regulator of chromosome condensation (RCC1) and BTB (POZ) domain containing protein 1 (RCBTB1), mRNA.	A membrane-bounded organelle of eukaryotic cells in which chromosomes are housed and replicated. In most cells, the nucleus contains all of the cell's chromosomes except the organellar chromosomes, and is the site of RNA synthesis and processing. In some species, or in specialized cell types, RNA metabolism or DNA replication may be absent [goid 5634] [evidence IEA]; All of the contents of a cell…	The synthesis of either RNA on a template of DNA or DNA on a template of RNA [goid 6350] [evidence IEA]; Any process that modulates the frequency, rate or extent of DNA-dependent transcription [goid 6355] [evidence IEA]; The progression of biochemical and morphological phases and events that occur in a cell during successive cell replication or nuclear replication events. Canonically, the cell cy…	Interacting selectively with any protein or protein complex (a complex of two or more proteins that may include other nonprotein molecules) [goid 5515] [evidence IEA]	RP11-185C18.1; CLLD7; GLP; CLLL7; MGC33184	0.0212822	0.590086	0.166317	7.4264	7.4027	7.2986	7.2451	7.201
ILMN_1695422	4691	NCL	NM_005381.2	NP_005372.2	3120458	S	2066	TGGACTGGGCCAAACCTAAGGGTGAAGGTGGCTTCGGGGGTCGTGGTGGA	2	-	232320193-232320242	2q37.1b	Homo sapiens nucleolin (NCL), mRNA.	A membrane-bounded organelle of eukaryotic cells in which chromosomes are housed and replicated. In most cells, the nucleus contains all of the cell's chromosomes except the organellar chromosomes, and is the site of RNA synthesis and processing. In some species, or in specialized cell types, RNA metabolism or DNA replication may be absent [goid 5634] [evidence IEA]; A small, dense body one or mo…	Blood vessel formation when new vessels emerge from the proliferation of pre-existing blood vessels [goid 1525] [pmid 16403913] [evidence IDA]	Interacting selectively with a nucleotide, any compound consisting of a nucleoside that is esterified with (ortho)phosphate or an oligophosphate at any hydroxyl group on the ribose or deoxyribose moiety [goid 166] [evidence IEA]; Interacting selectively with any nucleic acid [goid 3676] [evidence IEA]; Interacting selectively with a nucleotide, any compound consisting of a nucleoside that is este…	FLJ45706; C23	0.0170779	0.590086	-0.180083	9.0671	9.149	9.2783	9.3208	9.2653
ILMN_1695645	1069	CETN2	NM_004344.1	NP_004335.1	2120707	S	827	GAGCACCTGCCATTTTGCCTTGCATCGTTTCCCTCGTCATGCATTTCCAC	X	-	151996074-151996123	Xq28e	Homo sapiens centrin, EF-hand protein, 2 (CETN2), mRNA.	The living contents of a cell; the matter contained within (but not including) the plasma membrane, usually taken to exclude large vacuoles and masses of secretory or ingested material. In eukaryotes it includes the nucleus and cytoplasm [goid 5622] [pmid 11256614] [evidence IDA]; A cellular organelle, found close to the nucleus in many eukaryotic cells, consisting of a small cylinder with microt…	The progression of biochemical and morphological phases and events that occur in a cell during successive cell replication or nuclear replication events. Canonically, the cell cycle comprises the replication and segregation of genetic material followed by the division of the cell, but in endocycles or syncytial cells nuclear replication or nuclear division may not be followed by cell division [go…	Interacting selectively with any nucleic acid [goid 3676] [evidence IEA]; Interacting selectively with calcium ions (Ca2+) [goid 5509] [pmid 8248209] [evidence NAS]; Interacting selectively with any protein or protein complex (a complex of two or more proteins that may include other nonprotein molecules) [goid 5515] [pmid 16760425] [evidence IPI]; Interacting selectively with ATP, adenosine 5'-tr…	CEN2; CALT	0.0119476	0.590086	0.263667	11.127	11.161	10.887	10.815	10.939
ILMN_1695658	10112	KIF20A	NM_005733.1	NP_005724.1	1050195	S	2640	GATCCTACGCTCACGGCGTTCCCCTTTACTCAAATCTGGGCCTTTTGGCA	5	+	137550940-137550989	5q31.2c	Homo sapiens kinesin family member 20A (KIF20A), mRNA.	That part of the nuclear content other than the chromosomes or the nucleolus [goid 5654] [pmid 12939256] [evidence EXP]; A compound membranous cytoplasmic organelle of eukaryotic cells, consisting of flattened, ribosome-free vesicles arranged in a more or less regular stack. The Golgi apparatus differs from the endoplasmic reticulum in often having slightly thicker membranes, appearing in section…	Movement of organelles, other microtubules and other particles along microtubules, mediated by motor proteins [goid 7018] [evidence IEA]; The directed movement of proteins into, out of, within or between cells [goid 15031] [evidence IEA]; The directed movement of substances, either within a vesicle or in the vesicle membrane, into, out of or within a cell [goid 16192] [pmid 9438855] [evidence TAS]	Interacting selectively with a nucleotide, any compound consisting of a nucleoside that is esterified with (ortho)phosphate or an oligophosphate at any hydroxyl group on the ribose or deoxyribose moiety [goid 166] [evidence IEA]; Catalysis of movement along a microtubule, coupled to the hydrolysis of a nucleoside triphosphate (usually ATP) [goid 3777] [evidence IEA]; Enables the directed movement…	RAB6KIFL; MKLP2; FLJ21151	0.0154605	0.590086	-1.04337	8.5607	8.9583	9.8271	9.9874	9.5941
ILMN_1695853	57396	CLK4	NM_020666.2	NP_065717.1	5820403	S	2086	GGGTGATGTCAGGGTGATAACCAGACATTCATGGAAAGGCATGCAGTTTG	5	-	178030036-178030085	5q35.3c	Homo sapiens CDC-like kinase 4 (CLK4), mRNA.	A membrane-bounded organelle of eukaryotic cells in which chromosomes are housed and replicated. In most cells, the nucleus contains all of the cell's chromosomes except the organellar chromosomes, and is the site of RNA synthesis and processing. In some species, or in specialized cell types, RNA metabolism or DNA replication may be absent [goid 5634] [evidence IEA]	The process of introducing a phosphate group on to a protein [goid 6468] [evidence IEA]	Interacting selectively with a nucleotide, any compound consisting of a nucleoside that is esterified with (ortho)phosphate or an oligophosphate at any hydroxyl group on the ribose or deoxyribose moiety [goid 166] [evidence IEA]; Catalysis of the reaction: ATP + a protein serine/threonine = ADP + protein serine/threonine phosphate [goid 4674] [evidence IEA]; Catalysis of the reaction: ATP + a pro…	DKFZp686A20267	0.0134586	0.590086	0.469167	7.7661	7.5463	7.2215	7.2073	7.1323
ILMN_1695899	648659	LOC648659	XM_944469.1	XP_949562.1	630669	A	654	ATGATGTCTTCTTTGAATTGGGAAGGCTCATGGAGCTTCATGGTGAAGGC					PREDICTED: Homo sapiens similar to ribosomal protein S3a, transcript variant 4 (LOC648659), mRNA.					0.00532735	0.543987	0.285267	8.001	8.0986	7.7762	7.7752	7.7422
ILMN_1696186	644889	LOC644889	XM_929985.1	XP_935078.1	290563	S	42	CATAGTATATATAAAAACCTGGCTTCTTTCCGCGCCGATAGCGCTCACGC	11	-	16953140-16953189		PREDICTED: Homo sapiens similar to large subunit ribosomal protein L36a (LOC644889), mRNA.					0.00302031	0.538405	0.3088	8.1896	8.103	7.8229	7.8569	7.8327
ILMN_1696254	124936	CYB5D2	NM_144611.2	NP_653212.1	2630333	S	1523	TCCCTTTGACCTACTGGCCATCTTCCTCACAGCCCTCAGATATCAACGGG	17	+	4007353-4007402	17p13.2c	Homo sapiens cytochrome b5 domain containing 2 (CYB5D2), mRNA.	Double layer of lipid molecules that encloses all cells, and, in eukaryotes, many organelles; may be a single or double lipid bilayer; also includes associated proteins [goid 16020] [evidence IEA]; Penetrating at least one phospholipid bilayer of a membrane. May also refer to the state of being buried in the bilayer with no exposure outside the bilayer. When used to describe a protein, indicates …		Interacting selectively with heme, any compound of iron complexed in a porphyrin (tetrapyrrole) ring [goid 20037] [evidence IEA]; Interacting selectively with a transition metal ions; a transition metal is an element whose atom has an incomplete d-subshell of extranuclear electrons, or which gives rise to a cation or cations with an incomplete d-subshell. Transition metals often have more than on…	MGC32124	0.0294145	0.596775	0.69655	9.3552	8.9919	8.6203	8.3144	8.4963
ILMN_1696316	1374	CPT1A	NM_001031847.1	NP_001027017.1	5290358	A	2187	GGTTGCTGATGACGGCTATGGTGTGTCGTACATCCTTGTGGGAGAGAACC	11	-	68283656-68283705	11q13.2b	Homo sapiens carnitine palmitoyltransferase 1A (liver) (CPT1A), nuclear gene encoding mitochondrial protein, transcript variant 2, mRNA.	A semiautonomous, self replicating organelle that occurs in varying numbers, shapes, and sizes in the cytoplasm of virtually all eukaryotic cells. It is notably the site of tissue respiration [goid 5739] [evidence IEA]; A semiautonomous, self replicating organelle that occurs in varying numbers, shapes, and sizes in the cytoplasm of virtually all eukaryotic cells. It is notably the site of tissue…	The chemical reactions and pathways involving lipids, compounds soluble in an organic solvent but not, or sparingly, in an aqueous solvent. Includes fatty acids; neutral fats, other fatty-acid esters, and soaps; long-chain (fatty) alcohols and waxes; sphingoids and other long-chain bases; glycolipids, phospholipids and sphingolipids; and carotenes, polyprenols, sterols, terpenes and other isopren…	Catalysis of the reaction: palmitoyl-CoA + L-carnitine = CoA + L-palmitoylcarnitine [goid 4095] [pmid 7892212] [evidence TAS]; Catalysis of the generalized reaction: acyl-carrier + reactant = acyl-reactant + carrier [goid 8415] [evidence IEA]; Catalysis of the transfer of a group, e.g. a methyl group, glycosyl group, acyl group, phosphorus-containing, or other groups, from one compound (generally…	CPT1-L; L-CPT1; CPT1	0.0273471	0.596775	0.287817	7.718	7.6471	7.4948	7.3251	7.3643
ILMN_1696556	9816	KIAA0133	NM_014777.1	NP_055592.1	7050075	S	5215	AGTTAGAGTCTGTGGCCTGAGGTGTCTGCTCTGGGTGGCGATAGTGGGCA	1	+	227862171-227862220	1q42.13e	Homo sapiens KIAA0133 (KIAA0133), mRNA.	Double layer of lipid molecules that encloses all cells, and, in eukaryotes, many organelles; may be a single or double lipid bilayer; also includes associated proteins [goid 16020] [evidence IEA]; Penetrating at least one phospholipid bilayer of a membrane. May also refer to the state of being buried in the bilayer with no exposure outside the bilayer. When used to describe a protein, indicates …			MGC138838; MGC138837	0.00300345	0.538405	-0.1655	7.4559	7.4375	7.5945	7.6036	7.6385
ILMN_1696657	10446	LRRN2	NM_201630.1	NP_963924.1	1410403	A	3084	CCTTTGTGGAGAAATGTGTCACCTCCCCCAACCCGATTCACTCTTTTCTC	1	-	204586363-204586412	1q32.1f	Homo sapiens leucine rich repeat neuronal 2 (LRRN2), transcript variant 2, mRNA.	Double layer of lipid molecules that encloses all cells, and, in eukaryotes, many organelles; may be a single or double lipid bilayer; also includes associated proteins [goid 16020] [evidence IEA]; Penetrating at least one phospholipid bilayer of a membrane. May also refer to the state of being buried in the bilayer with no exposure outside the bilayer. When used to describe a protein, indicates …	The attachment of a cell, either to another cell or to an underlying substrate such as the extracellular matrix, via cell adhesion molecules [goid 7155] [pmid 9662332] [evidence TAS]; The cascade of processes by which a signal interacts with a receptor, causing a change in the level or activity of a second messenger or other downstream target, and ultimately effecting a change in the functioning …	Combining with an extracellular or intracellular messenger to initiate a change in cell activity [goid 4872] [pmid 9662332] [evidence TAS]; Interacting selectively with any protein or protein complex (a complex of two or more proteins that may include other nonprotein molecules) [goid 5515] [evidence IEA]	FIGLER7; GAC1; LRRN5; LRANK1	0.0127565	0.590086	-0.14845	6.8856	6.8529	6.9961	7.0562	7.0008
ILMN_1696911	2501	FTHL8	NR_002203.1		1980594	S	465	CCAGACTGTGATGACTGGGAGCGGGCTGAATGAGATGGAGTGTGCATTAC	X	+	146941688-146941737	Xq28a	Homo sapiens ferritin, heavy polypeptide-like 8 (FTHL8) on chromosome X.					0.0204963	0.590086	1.13333	13.407	13.449	12.197	12.017	12.67
ILMN_1697118	93436	ARMC6	NM_033415.2	NP_219483.1	2060128	S	1974	GCACGGATGTTACTGTCCTGCTCCTTCCCCCAGCCCCACGCCCTACCAGA	19	+	19029665-19029714	19p13.11b	Homo sapiens armadillo repeat containing 6 (ARMC6), mRNA.			Interacting selectively with any protein or protein complex (a complex of two or more proteins that may include other nonprotein molecules) [goid 5515] [pmid 17353931] [evidence IPI]	R30923_1; MGC19595	0.0284767	0.596775	-0.113734	7.6969	7.6723	7.8291	7.8077	7.7582
ILMN_1697218	6837	MED22	NM_181491.1	NP_852468.1	6590661	A	3786	TGCCCACGCATGTGGAAGCTAGGTGGGACTCATTCCTAATTCTGCCGTTG	9	-	136207791-136207840	9q34.2a	Homo sapiens mediator complex subunit 22 (MED22), transcript variant c, mRNA.	A protein complex that enables the RNA polymerase II-general RNA polymerase II transcription factor complex to react to transcriptional activator proteins; also enhances the level of basal transcription [goid 119] [pmid 14638676] [evidence IDA]; That fraction of cells, prepared by disruptive biochemical methods, that is soluble in water [goid 5625] [pmid 8586415] [evidence TAS]; A membrane-bounde…	The synthesis of either RNA on a template of DNA or DNA on a template of RNA [goid 6350] [evidence IEA]; Any process that modulates the frequency, rate or extent of DNA-dependent transcription [goid 6355] [evidence IEA]	Interacting selectively with any protein or protein complex (a complex of two or more proteins that may include other nonprotein molecules) [goid 5515] [pmid 12584197] [evidence IPI]	SURF5; MED24; MGC48682; MED22	0.026121	0.596775	-0.3119	9.2415	9.4277	9.6567	9.601	9.6818
ILMN_1697267	5590	PRKCZ	NM_002744.4	NP_002735.3	130551	A	1828	CCGTGCAGCTGACCCCAGACGATGAGGATGCCATAAAGAGGATCGACCAG	1	+	2077371-2077391:2077466-2077494	1p36.33a	Homo sapiens protein kinase C, zeta (PRKCZ), transcript variant 1, mRNA.	All of the contents of a cell excluding the plasma membrane and nucleus, but including other subcellular structures [goid 5737] [evidence IEA]; A belt-like region of very close contact between the plasma membranes of adjacent cells so that the intercellular space is completely occluded. They occur in epithelia and brain endothelia [goid 5923] [evidence IEA]; The region of a cell that lies just be…	A process that is carried out at the cellular level which results in the formation, arrangement of constituent parts, or disassembly of cytoskeletal structures comprising microtubules and their associated proteins [goid 226] [evidence IEA]; The process of introducing a phosphate group on to a protein [goid 6468] [evidence IEA]; A series of reactions within the cell that occur as a result of a sin…	Catalysis of the phosphorylation of an amino acid residue in a protein, usually according to the reaction: a protein + ATP = a phosphoprotein + ADP [goid 4672] [evidence IEA]; Interacting selectively with a nucleotide, any compound consisting of a nucleoside that is esterified with (ortho)phosphate or an oligophosphate at any hydroxyl group on the ribose or deoxyribose moiety [goid 166] [evidence…	PKC2	0.0436374	0.606213	-0.156383	7.0728	7.0739	7.2451	7.1611	7.283
ILMN_1697493	23001	WDFY3	NM_178583.1	NP_848698.1	5220538	I	3144	GGGGGAATCCAGGGTTCTCAGGCAGATTGTAGGAGAGCCACTTCATCTAG	4	-	85949346-85949395	4q21.23b	Homo sapiens WD repeat and FYVE domain containing 3 (WDFY3), transcript variant 2, mRNA.	Double layer of lipid molecules that encloses all cells, and, in eukaryotes, many organelles; may be a single or double lipid bilayer; also includes associated proteins [goid 16020] [evidence IEA]		The selective, often stoichiometric, interaction of a molecule with one or more specific sites on another molecule [goid 5488] [evidence IEA]; Interacting selectively with zinc (Zn) ions [goid 8270] [evidence IEA]; Interacting selectively with any metal ion [goid 46872] [evidence IEA]	ALFY; KIAA0993; ZFYVE25; MGC16461	0.0105071	0.581412	-0.0918167	7.2442	7.2407	7.3272	7.3173	7.3583
ILMN_1697962	197370	NSMCE1	NM_145080.3	NP_659547.2	2940020	S	797	CTACTGGCCCCACGAGATCCCAAAAGTCTTCGACCCTGAGAAGGAGAGGG	16	-	27236530-27236557:27237047-27237068	16p12.1a	Homo sapiens non-SMC element 1 homolog (S. cerevisiae) (NSMCE1), mRNA.	A membrane-bounded organelle of eukaryotic cells in which chromosomes are housed and replicated. In most cells, the nucleus contains all of the cell's chromosomes except the organellar chromosomes, and is the site of RNA synthesis and processing. In some species, or in specialized cell types, RNA metabolism or DNA replication may be absent [goid 5634] [evidence IEA]	The process of restoring DNA after damage. Genomes are subject to damage by chemical and physical agents in the environment (e.g. UV and ionizing radiations, chemical mutagens, fungal and bacterial toxins, etc.) and by free radicals or alkylating agents endogenously generated in metabolism. DNA is also damaged because of errors during its replication. A variety of different DNA repair pathways ha…	Interacting selectively with any protein or protein complex (a complex of two or more proteins that may include other nonprotein molecules) [goid 5515] [evidence IEA]; Interacting selectively with zinc (Zn) ions [goid 8270] [evidence IEA]; Interacting selectively with any metal ion [goid 46872] [evidence IEA]	NSE1	0.0338716	0.599144	0.417367	9.4315	9.1559	8.8933	8.9269	8.8088
ILMN_1698185	197335	WDR90	NM_145294.4	NP_660337.3	5700431	S	5374	GCGCCAGGTTGTCAATGGCCTCATGCTGGGACAGGCCAGGATTCACGTAA	16	+	657663-657712	16p13.3f	Homo sapiens WD repeat domain 90 (WDR90), mRNA.				KIAA1924; C16orf17; C16orf15; FLJ36483; FLJ44660; C16orf16	0.0344113	0.599144	-0.24755	7.3747	7.3494	7.5942	7.7053	7.5293
ILMN_1698225	4644	MYO5A	NM_000259.2	NP_000250.2	1570056	S	6184	GAGCTGTTGTTAGGAAGGCACCAAAGAACCTCCTCTGCACTAAACAGGAG	15	-	50392763-50392812	15q21.2c	Homo sapiens myosin VA (heavy chain 12, myoxin) (MYO5A), mRNA.	Projection at the leading edge of a crawling cell; the protrusions are supported by a microfilament meshwork [goid 1726] [pmid 9852149] [evidence IDA]; The outer segment of a vertebrate photoreceptor that contains discs of photoreceptive membranes [goid 1750] [evidence IEA]; All of the contents of a cell excluding the plasma membrane and nucleus, but including other subcellular structures [goid 5…	The directed movement of substances (such as macromolecules, small molecules, ions) into, out of, within or between cells, or within a multicellular organism [goid 6810] [pmid 11980908] [evidence NAS]; A process of secretion by a cell that results in the release of intracellular molecules (e.g. hormones, matrix proteins) contained within a membrane-bounded vesicle by fusion of the vesicle with th…	Catalysis of movement along a microfilament, coupled to the hydrolysis of a nucleoside triphosphate (usually ATP) [goid 146] [evidence IEA]; Catalysis of movement along a microfilament, coupled to the hydrolysis of a nucleoside triphosphate (usually ATP) [goid 146] [pmid 10448864] [evidence NAS]; Interacting selectively with a nucleotide, any compound consisting of a nucleoside that is esterified…	MYR12; myosin Va; MYH12; myosin V; GS1; MYO5; MYOXIN	0.0473932	0.606866	1.04728	9.0312	9.0559	7.7678	7.7267	8.4943
ILMN_1698243	112770	C1ORF85	NM_144580.1	NP_653181.1	2640086	S	1439	GGGACAGGGCTATTGATAAGGTCCCCTTGGTGTTGCCTTCTTGCATCTCC	1	-	156262580-156262629	1q22d	Homo sapiens chromosome 1 open reading frame 85 (C1orf85), mRNA.	Double layer of lipid molecules that encloses all cells, and, in eukaryotes, many organelles; may be a single or double lipid bilayer; also includes associated proteins [goid 16020] [evidence IEA]; Penetrating at least one phospholipid bilayer of a membrane. May also refer to the state of being buried in the bilayer with no exposure outside the bilayer. When used to describe a protein, indicates …			NCU-G1; MGC31963; RP11-443G18.2	0.0390484	0.600497	0.4665	11.17	10.857	10.598	10.449	10.594
ILMN_1698259	55273	TMEM100	NM_018286.2	NP_060756.2	4120431	S	963	GGGGGTCATGGGAGTGCACAGCATTAGACAGTATTTGGTTCACCCTGTAA	17	-	53797730-53797779	17q22b	Homo sapiens transmembrane protein 100 (TMEM100), transcript variant 2, mRNA.	Double layer of lipid molecules that encloses all cells, and, in eukaryotes, many organelles; may be a single or double lipid bilayer; also includes associated proteins [goid 16020] [evidence IEA]; Penetrating at least one phospholipid bilayer of a membrane. May also refer to the state of being buried in the bilayer with no exposure outside the bilayer. When used to describe a protein, indicates …			FLJ10970; FLJ37856	0.0104017	0.581385	0.295383	7.4436	7.3205	7.0957	7.0524	7.1119
ILMN_1698367	8832	CD84	NM_003874.1	NP_003865.1	4060095	S	2718	TCACAGTCCCTTGCCTATGTGTGGCAGAGTGTCCCAGCCAGATGTGTGCC	1	-	158782927-158782976	1q23.2d-q23.3a	Homo sapiens CD84 molecule (CD84), mRNA.	The membrane surrounding a cell that separates the cell from its external environment. It consists of a phospholipid bilayer and associated proteins [goid 5886] [pmid 9310491] [evidence TAS]; Penetrating at least one phospholipid bilayer of a plasma membrane. May also refer to the state of being buried in the bilayer with no exposure outside the bilayer [goid 5887] [pmid 9310491] [evidence TAS]	Reactions, triggered in response to the presence of a foreign body or the occurrence of an injury, which result in restriction of damage to the organism attacked or prevention/recovery from the infection caused by the attack [goid 6952] [pmid 9310491] [evidence TAS]; The attachment of a cell, either to another cell or to an underlying substrate such as the extracellular matrix, via cell adhesion …	Combining with an extracellular or intracellular messenger to initiate a change in cell activity [goid 4872] [evidence IEA]; Interacting selectively with any protein or protein complex (a complex of two or more proteins that may include other nonprotein molecules) [goid 5515] [evidence IEA]	DKFZp781E2378; SLAMF5; mCD84; LY9B; hCD84	0.0464489	0.606213	0.0802832	7.164	7.2197	7.0928	7.1147	7.1272
ILMN_1698369	728127	LOC728127	XR_015281.1		6180692	I	1239	CCATCCCTTATGTGTCAGAGATGGCTTTGGATTCCCTGTTCTGTGTGCTC	10	-	46649124-46649163:46651004-46651013	10q11.22a	PREDICTED: Homo sapiens similar to centaurin, gamma-like family, member 1 (LOC728127), mRNA.					0.0152481	0.590086	-0.166617	7.1203	7.172	7.3397	7.3271	7.2715
ILMN_1698554	65985	AACS	NM_023928.3	NP_076417.2	1580504	S	3034	GTGCTGCCTCCACCTGAGAGTTGCTAGGGGGTTCTTGTCGAGATCATGTC	12	+	124193537-124193586	12q24.31f	Homo sapiens acetoacetyl-CoA synthetase (AACS), mRNA.				FLJ41251; SUR-5; FLJ12389; ACSF1	0.00883152	0.579622	0.0902999	7.7253	7.7583	7.6482	7.6425	7.6638
ILMN_1698653	4957	ODF2	NM_153437.1	NP_702915.1	1190066	I	2132	AGAAAGGGTCCCACGAACTGACCCGAGCAGGGGCCCGCATACCAAGATGA	9	+	130296782-130296831	9q34.11b	Homo sapiens outer dense fiber of sperm tails 2 (ODF2), transcript variant 2, mRNA.	A membrane-bounded organelle of eukaryotic cells in which chromosomes are housed and replicated. In most cells, the nucleus contains all of the cell's chromosomes except the organellar chromosomes, and is the site of RNA synthesis and processing. In some species, or in specialized cell types, RNA metabolism or DNA replication may be absent [goid 5634] [pmid 18029348] [evidence IDA]; All of the co…	The biological process whose specific outcome is the progression of a multicellular organism over time from an initial condition (e.g. a zygote or a young adult) to a later condition (e.g. a multicellular animal or an aged adult) [goid 7275] [evidence IEA]; The process of formation of spermatozoa, including spermatocytogenesis and spermiogenesis [goid 7283] [evidence IEA]; The process whereby rel…	The action of a molecule that contributes to the structural integrity of a complex or assembly within or outside a cell [goid 5198] [pmid 10072582] [evidence TAS]	ODF84; MGC9034; ODF2/1; MGC111096; ODF2/2; FLJ44866	0.0216252	0.590086	-0.132483	7.3968	7.3203	7.4872	7.4807	7.5052
ILMN_1699728	686	BTD	NM_000060.2	NP_000051.1	1410091	S	1720	GTATGAGAGGGACTAGGAAAAGTGTGTGGTCTGTGGGGCGGACTCTGGCC	3	+	15661837-15661886	3p24.3e	Homo sapiens biotinidase (BTD), mRNA.	A small, dense body one or more of which are present in the nucleus of eukaryotic cells. It is rich in RNA and protein, is not bounded by a limiting membrane, and is not seen during mitosis. Its prime function is the transcription of the nucleolar DNA into 45S ribosomal-precursor RNA, the processing of this RNA into 5.8S, 18S, and 28S components of ribosomal RNA, and the association of these comp…	The chemical reactions and pathways involving various organic and inorganic nitrogenous compounds; includes nitrogen fixation, nitrification, denitrification, assimilatory/dissimilatory nitrate reduction and the interconversion of nitrogenous organic matter and ammonium [goid 6807] [evidence IEA]; The chemical reactions and pathways involving various organic and inorganic nitrogenous compounds; i…	Catalysis of the hydrolysis of any non-peptide carbon-nitrogen bond in a linear amide [goid 16811] [evidence IEA]; Catalysis of the reaction: ATP + biotin-carboxyl-carrier protein + CO2 = ADP + phosphate + carboxybiotin-carboxyl-carrier protein [goid 4075] [pmid 7509806] [evidence TAS]; Catalysis of the reaction: biotin amide + H2O = biotin + NH3 [goid 47708] [evidence IEA]		0.0048153	0.538405	0.2131	7.8285	7.7729	7.5617	7.6131	7.588
ILMN_1699737	10131	TRAP1	NM_016292.1	NP_057376.1	4670092	S	1920	AGCCCACGCTGGAGATCAACCCCAGGCACGCGCTCATCAAGAAGCTGAAT	16	-	3648842-3648867:3651989-3652012	16p13.3c	Homo sapiens TNF receptor-associated protein 1 (TRAP1), mRNA.	The part of a cell or its extracellular environment in which a gene product is located. A gene product may be located in one or more parts of a cell and its location may be as specific as a particular macromolecular complex, that is, a stable, persistent association of macromolecules that function together [goid 5575] [evidence ND ]; A semiautonomous, self replicating organelle that occurs in var…	The process of assisting in the covalent and noncovalent assembly of single chain polypeptides or multisubunit complexes into the correct tertiary structure [goid 6457] [evidence IEA]; Any process specifically pertinent to the functioning of integrated living units: cells, tissues, organs, and organisms. A process is a collection of molecular events with a defined beginning and end [goid 8150] [e…	Interacting selectively with a nucleotide, any compound consisting of a nucleoside that is esterified with (ortho)phosphate or an oligophosphate at any hydroxyl group on the ribose or deoxyribose moiety [goid 166] [evidence IEA]; Interacting selectively with the tumor necrosis factor receptor [goid 5164] [pmid 7876093] [evidence NAS]; Interacting selectively with ATP, adenosine 5'-triphosphate, a…	HSP75; HSP90L	0.0077348	0.560685	-0.359	8.7882	8.7086	9.1125	9.1686	9.0411
ILMN_1700461	80755	AARSD1	NM_025267.2	NP_079543.1	60154	S	1511	ACTGTGGGCGATGAGAAAGGTGGTGGACTCTTCTTACTGGCAGGGCCACC	17	-	38357369-38357418	17q21.31a	Homo sapiens alanyl-tRNA synthetase domain containing 1 (AARSD1), mRNA.	All of the contents of a cell excluding the plasma membrane and nucleus, but including other subcellular structures [goid 5737] [evidence IEA]	The chemical reactions and pathways resulting in the formation of a protein. This is a ribosome-mediated process in which the information in messenger RNA (mRNA) is used to specify the sequence of amino acids in the protein [goid 6412] [evidence IEA]; The process of coupling alanine to alanyl-tRNA, catalyzed by alanyl-tRNA synthetase. In tRNA aminoacylation, the amino acid is first activated by l…	Catalysis of the reaction: ATP + L-alanine + tRNA(Ala) = AMP + diphosphate + L-alanyl-tRNA(Ala) [goid 4813] [evidence IEA]; Interacting selectively with ATP, adenosine 5'-triphosphate, a universally important coenzyme and enzyme regulator [goid 5524] [evidence IEA]; Catalysis of the ligation of two substances via a carbon-oxygen bond with concomitant breakage of a diphosphate linkage, usually in …	MGC2744	0.00986434	0.581385	-0.35515	8.4629	8.4294	8.843	8.7097	8.8512
ILMN_1700604	10432	RBM14	NM_006328.2	NP_006319.1	6660343	S	2667	GCGGCACAGTCCCACTTCCCCATCTCCCCAAGTAGGTGGTGTTAGAAAAC	11	+	66151277-66151326	11q13.1e	Homo sapiens RNA binding motif protein 14 (RBM14), mRNA.	A protein complex that enables the RNA polymerase II-general RNA polymerase II transcription factor complex to react to transcriptional activator proteins; also enhances the level of basal transcription [goid 119] [pmid 11443112] [evidence NAS]; A membrane-bounded organelle of eukaryotic cells in which chromosomes are housed and replicated. In most cells, the nucleus contains all of the cell's ch…	The process whereby new strands of DNA are synthesized. The template for replication can either be an existing DNA molecule or RNA [goid 6260] [pmid 11443112] [evidence NAS]; The process of restoring DNA after damage. Genomes are subject to damage by chemical and physical agents in the environment (e.g. UV and ionizing radiations, chemical mutagens, fungal and bacterial toxins, etc.) and by free …	Interacting selectively with a nucleotide, any compound consisting of a nucleoside that is esterified with (ortho)phosphate or an oligophosphate at any hydroxyl group on the ribose or deoxyribose moiety [goid 166] [evidence IEA]; Interacting selectively with an RNA molecule or a portion thereof [goid 3723] [pmid 11443112] [evidence NAS]; Functions to mediate the interaction of transcriptional act…	SYTIP1; COAA; SIP; DKFZp779J0927	0.0100959	0.581385	-0.369183	9.8773	9.951	10.277	10.363	10.21
ILMN_1700955	255758	TCTEX1D2	NM_152773.2	NP_689986.1	7150433	A	423	AGAGGTGAAGGAGTATTCATGGCTTCTCGCTGTTTCTGGGATGCTGACAC	3	-	197507304-197507337:197518211-197518226	3q29f	Homo sapiens Tctex1 domain containing 2 (TCTEX1D2), mRNA.				MGC33212	0.0145723	0.590086	0.633734	10.204	10.082	9.4826	9.676	9.3692
ILMN_1701551	23460	ABCA6	NM_080284.2	NP_525023.2	3400753	A	4809	CCTATAAGCTGCCCGTGGCAGACGTTTACCCTCTATCACAGACCTTTCAC	17	-	67077219-67077268	17q24.2c-q24.3a	Homo sapiens ATP-binding cassette, sub-family A (ABC1), member 6 (ABCA6), mRNA.	Double layer of lipid molecules that encloses all cells, and, in eukaryotes, many organelles; may be a single or double lipid bilayer; also includes associated proteins [goid 16020] [evidence IEA]; Penetrating at least one phospholipid bilayer of a membrane. May also refer to the state of being buried in the bilayer with no exposure outside the bilayer. When used to describe a protein, indicates …	The directed movement of substances (such as macromolecules, small molecules, ions) into, out of, within or between cells, or within a multicellular organism [goid 6810] [evidence IEA]	Interacting selectively with a nucleotide, any compound consisting of a nucleoside that is esterified with (ortho)phosphate or an oligophosphate at any hydroxyl group on the ribose or deoxyribose moiety [goid 166] [evidence IEA]; Interacting selectively with ATP, adenosine 5'-triphosphate, a universally important coenzyme and enzyme regulator [goid 5524] [evidence IEA]; Catalysis of the reaction:…	FLJ43498; EST155051	0.0303404	0.596775	0.74265	8.2089	7.7334	7.219	7.1364	7.3301
ILMN_1701644	56100	PCDHGB6	NM_018926.2	NP_061749.1	3610521	A	2337	GGTTTGCAGTGTTTCTCCTGGAGCCTTAATTCCACCTCATGGTGGGGAGG	5	+	140770290-140770339	5q31.3c	Homo sapiens protocadherin gamma subfamily B, 6 (PCDHGB6), transcript variant 1, mRNA.	The membrane surrounding a cell that separates the cell from its external environment. It consists of a phospholipid bilayer and associated proteins [goid 5886] [evidence IEA]; Penetrating at least one phospholipid bilayer of a membrane. May also refer to the state of being buried in the bilayer with no exposure outside the bilayer. When used to describe a protein, indicates that all or part of t…	The attachment of a cell, either to another cell or to an underlying substrate such as the extracellular matrix, via cell adhesion molecules [goid 7155] [evidence IEA]; The attachment of an adhesion molecule in one cell to an identical molecule in an adjacent cell [goid 7156] [evidence IEA]	Interacting selectively with calcium ions (Ca2+) [goid 5509] [evidence IEA]; Interacting selectively with any protein or protein complex (a complex of two or more proteins that may include other nonprotein molecules) [goid 5515] [evidence IEA]	PCDH-GAMMA-B6	0.0411572	0.606213	0.2689	8.0378	8.0224	7.6734	7.7334	7.8768
ILMN_1701655	80024	SLC24A6	NM_024959.2	NP_079235.2	2360376	S	2794	GGCCTGCGAGCTGGGAAAGGACAGATGAGGGGACCTCGTGCCTTCTTGCT	12	-	113736703-113736752	12q24.13b	Homo sapiens solute carrier family 24 (sodium/potassium/calcium exchanger), member 6 (SLC24A6), mRNA.	The membrane surrounding a cell that separates the cell from its external environment. It consists of a phospholipid bilayer and associated proteins [goid 5886] [evidence IEA]; Penetrating at least one phospholipid bilayer of a membrane. May also refer to the state of being buried in the bilayer with no exposure outside the bilayer. When used to describe a protein, indicates that all or part of t…	The directed movement of charged atoms or small charged molecules into, out of, within or between cells [goid 6811] [evidence IEA]; The directed movement of sodium ions (Na+) into, out of, within or between cells [goid 6814] [evidence IEA]; The directed movement of calcium (Ca) ions into, out of, within or between cells [goid 6816] [evidence IEA]; A change in state or activity of a cell or an org…	Interacting selectively with calcium ions (Ca2+) [goid 5509] [evidence IEA]; Enables the active transport of a solute across a membrane by a mechanism whereby two or more species are transported in opposite directions in a tightly coupled process not directly linked to a form of energy other than chemiosmotic energy [goid 15297] [evidence IEA]; Interacting selectively with sodium ions (Na+) [goid…	FLJ22233; NCLX; NCKX6	0.0148781	0.590086	0.450717	9.4895	9.2692	8.9444	8.8766	8.9649
ILMN_1701696	644863	LOC644863	XM_927955.1	XP_933048.1	5670445	S	1	ATGGTGTTGTTGGAGAGTGAGCAGTTCCTGACGGAGCTGACCAGACTTTT	17	+	45227704-45227753		PREDICTED: Homo sapiens similar to signal recognition particle 14kDa (homologous Alu RNA binding protein) (LOC644863), mRNA.					0.00290378	0.538405	0.3295	12.357	12.426	12.069	12.024	12.093
ILMN_1701731	231	AKR1B1	NM_001628.2	NP_001619.1	4260139	S	1027	GCTGTGGTTGCCTGCTCGTCCCCAAGTGACCTATACCTGTGTTTCTTGCC	7	-	134127428-134127477	7q33b	Homo sapiens aldo-keto reductase family 1, member B1 (aldose reductase) (AKR1B1), mRNA.	That part of a multicellular organism outside the cells proper, usually taken to be outside the plasma membranes, and occupied by fluid [goid 5615] [pmid 2112546] [evidence TAS]; All of the contents of a cell excluding the plasma membrane and nucleus, but including other subcellular structures [goid 5737] [evidence IEA]; That part of the cytoplasm that does not contain membranous or particulate s…	The chemical reactions and pathways involving carbohydrates, any of a group of organic compounds based of the general formula Cx(H2O)y. Includes the formation of carbohydrate derivatives by the addition of a carbohydrate residue to another molecule [goid 5975] [pmid 2112546] [evidence TAS]; A change in state or activity of a cell or an organism (in terms of movement, secretion, enzyme production,…	Catalysis of the reaction: an alditol + NADP+ = an aldose + NADPH + H+ [goid 4032] [pmid 8645003] [evidence EXP]; Catalysis of the reaction: an alditol + NADP+ = an aldose + NADPH + H+ [goid 4032] [pmid 2112546] [evidence TAS]; Interacting selectively with any protein or protein complex (a complex of two or more proteins that may include other nonprotein molecules) [goid 5515] [pmid 17353931] [ev…	ALDR1; MGC1804; ALR2; AR; ADR	0.00945555	0.579807	0.450833	11.084	11.001	10.638	10.652	10.485
ILMN_1702363	23213	SULF1	NM_015170.1	NP_055985.1	2570240	S	5258	CCTCACTGAGTCATCAGTACCCTCCTATTCAGCTCCCCAAGATGATGTGT	8	+	70735259-70735308	8q13.2c-q13.3a	Homo sapiens sulfatase 1 (SULF1), mRNA.	That part of a multicellular organism outside the cells proper, usually taken to be outside the plasma membranes, and occupied by fluid [goid 5615] [pmid 12368295] [evidence NAS]; The irregular network of unit membranes, visible only by electron microscopy, that occurs in the cytoplasm of many eukaryotic cells. The membranes form a complex meshwork of tubular channels, which are often expanded in…	A form of programmed cell death induced by external or internal signals that trigger the activity of proteolytic caspases, whose actions dismantle the cell and result in cell death. Apoptosis begins internally with condensation and subsequent fragmentation of the cell nucleus (blebbing) while the plasma membrane remains intact. Other characteristics of apoptosis include DNA fragmentation and the …	Catalysis of the reaction: a phenol sulfate + H2O = a phenol + SO4(2-) (sulfate) [goid 4065] [pmid 12368295] [evidence IDA]; Interacting selectively with calcium ions (Ca2+) [goid 5509] [evidence IEA]; Catalysis of the hydrolysis of various bonds, e.g. C-O, C-N, C-C, phosphoric anhydride bonds, etc. Hydrolase is the systematic name for any enzyme of EC class 3 [goid 16787] [evidence IEA]	SULF-1; FLJ30905; KIAA1077; HSULF-1; FLJ38022; FLJ41750	0.019183	0.590086	1.37612	9.0869	8.3166	7.3273	7.4341	7.2155
ILMN_1702447	10644	IGF2BP2	NM_006548.4	NP_006539.3	7040709	A	3303	ATATCAACTGCCAGCCTGGAGAAGGTGACAGTCCAAGTGTGCAACAGCTG	3	-	186844539-186844588	3q27.2b	Homo sapiens insulin-like growth factor 2 mRNA binding protein 2 (IGF2BP2), transcript variant 1, mRNA.	A membrane-bounded organelle of eukaryotic cells in which chromosomes are housed and replicated. In most cells, the nucleus contains all of the cell's chromosomes except the organellar chromosomes, and is the site of RNA synthesis and processing. In some species, or in specialized cell types, RNA metabolism or DNA replication may be absent [goid 5634] [pmid 15618018] [evidence IDA]; All of the co…	The process by which anatomical structures are generated and organized. Morphogenesis pertains to the creation of form [goid 9653] [pmid 9891060] [evidence TAS]; Any process that stops, prevents or reduces the frequency, rate or extent of the chemical reactions and pathways resulting in the formation of proteins by the translation of mRNA [goid 17148] [pmid 9891060] [evidence ISS]; Any process th…	Interacting selectively with a nucleotide, any compound consisting of a nucleoside that is esterified with (ortho)phosphate or an oligophosphate at any hydroxyl group on the ribose or deoxyribose moiety [goid 166] [evidence IEA]; Interacting selectively with an RNA molecule or a portion thereof [goid 3723] [evidence IEA]; Interacting selectively with any protein or protein complex (a complex of t…	IMP-2; VICKZ2; p62; IMP2	0.032416	0.599144	-0.673333	10.092	10.512	11.08	10.854	10.992
ILMN_1702534	51744	CD244	NM_016382.2	NP_057466.1	5860224	S	2227	CCAGACATTTCAACAAGGCTGTGGGGAGCAGGGCTGTGACTCTGGCTGAG	1	-	160800136-160800185	1q23.3a	Homo sapiens CD244 molecule, natural killer cell receptor 2B4 (CD244), mRNA.	The side of the plasma membrane that is opposite to the side that faces the cytoplasm [goid 9897] [evidence IEA]; Double layer of lipid molecules that encloses all cells, and, in eukaryotes, many organelles; may be a single or double lipid bilayer; also includes associated proteins [goid 16020] [evidence IEA]; Penetrating at least one phospholipid bilayer of a membrane. May also refer to the stat…	The cascade of processes by which a signal interacts with a receptor, causing a change in the level or activity of a second messenger or other downstream target, and ultimately effecting a change in the functioning of the cell [goid 7165] [pmid 10358138] [evidence TAS]	Combining with an extracellular or intracellular messenger to initiate a change in cell activity [goid 4872] [pmid 10358138] [evidence TAS]; Interacting selectively with any protein or protein complex (a complex of two or more proteins that may include other nonprotein molecules) [goid 5515] [pmid 10358138] [evidence TAS]	Nmrk; NAIL; 2B4; SLAMF4; NKR2B4	0.0300513	0.596775	0.0649998	6.9946	6.9886	6.9013	6.9357	6.9428
ILMN_1702911	11142	PKIG	NM_007066.3	NP_008997.1	6270088	A	751	ACCACAAGATGTTATTTATTGAGCTGGCGCCGGGACTTGGGCGGGGCCTG	20	+	42680662-42680711	20q13.12a	Homo sapiens protein kinase (cAMP-dependent, catalytic) inhibitor gamma (PKIG), transcript variant 2, mRNA.		Any process that stops, prevents or reduces the frequency, rate or extent of protein kinase activity [goid 6469] [evidence IEA]; Any process that stops, prevents or reduces the frequency, rate or extent of protein kinase activity [goid 6469] [evidence IEA]	Stops, prevents or reduces the activity of a protein kinase, an enzyme which phosphorylates a protein [goid 4860] [evidence IEA]; Stops, prevents or reduces the activity of a cAMP-dependent protein kinase [goid 4862] [pmid 9218452] [evidence TAS]; Interacting selectively with any protein or protein complex (a complex of two or more proteins that may include other nonprotein molecules) [goid 5515]…	MGC126459; MGC126458	0.0484126	0.606948	0.33795	8.4057	8.2134	8.0897	7.9206	7.9045
ILMN_1703108	9246	UBE2L6	NM_004223.3	NP_004214.1	7000368	I	53	TCGGTCCTGCTGGAGGCCACGGGTGCCACACACTCGGTCCCGACATGATG	11	-	57335078-57335084:57335085-57335127	11q12.1a	Homo sapiens ubiquitin-conjugating enzyme E2L 6 (UBE2L6), transcript variant 1, mRNA.	All of the contents of a cell excluding the plasma membrane and nucleus, but including other subcellular structures [goid 5737] [pmid 18029348] [evidence IDA]; All of the contents of a cell excluding the plasma membrane and nucleus, but including other subcellular structures [goid 5737] [pmid 18029348] [evidence IDA]	The chemical reactions and pathways resulting in the breakdown of a protein or peptide by hydrolysis of its peptide bonds, initiated by the covalent attachment of a ubiquitin moiety, or multiple ubiquitin moieties, to the protein [goid 6511] [evidence IEA]; The covalent alteration of one or more amino acids occurring in a protein after the protein has been completely translated and released from …	Catalysis of the reaction: ATP + ubiquitin + protein lysine = AMP + diphosphate + protein N-ubiquityllysine [goid 4842] [pmid 9153201] [evidence TAS]; Interacting selectively with any protein or protein complex (a complex of two or more proteins that may include other nonprotein molecules) [goid 5515] [pmid 10085091] [evidence IPI]; Catalysis of the ligation of two substances with concomitant bre…	UBCH8; RIG-B; MGC40331	0.0332906	0.599144	0.635967	8.8288	8.4206	7.9079	7.9555	8.1028
ILMN_1703337	441763	LOC441763	XM_930284.1	XP_935377.1	5870678	S	264	GGCGTCCCCCAACTTCTTAGAGGGACAAGTGGCCTTCAGCCACCCGAAAT	16	+	33871429-33871478		PREDICTED: Homo sapiens hypothetical LOC441763 (LOC441763), mRNA.					0.0141532	0.590086	1.08408	8.4023	8.9504	7.6251	7.6366	7.5151
ILMN_1703430	55702	FLJ10374	NM_018074.3	NP_060544.2	2370601	S	1323	GCTTCCAACACTACTTCAGGGTGGCAGTGTTTGGGGCACTGGGCGAGCCT	19	+	4219993-4220042	19p13.3d	Homo sapiens hypothetical protein FLJ10374 (FLJ10374), mRNA.					0.0388588	0.600497	-0.223817	8.5659	8.4102	8.7427	8.7187	8.6742
ILMN_1703891	23158	TBC1D9	NM_015130.2	NP_055945.2	1400070	S	5145	GTATGCTCTATTTCCTGAATGGATGTGGAAATGAAAGCTAGCGCACCTGC	4	-	141761677-141761726	4q31.21a	Homo sapiens TBC1 domain family, member 9 (with GRAM domain) (TBC1D9), mRNA.	The living contents of a cell; the matter contained within (but not including) the plasma membrane, usually taken to exclude large vacuoles and masses of secretory or ingested material. In eukaryotes it includes the nucleus and cytoplasm [goid 5622] [evidence IEA]	Any process that modulates the activity of a GTPase of the Rab family [goid 32313] [evidence IEA]	Increases the activity of a GTPase, an enzyme that catalyzes the hydrolysis of GTP [goid 5096] [evidence IEA]; Increases the rate of GTP hydrolysis by a GTPase of the Rab family [goid 5097] [evidence IEA]; Interacting selectively with calcium ions (Ca2+) [goid 5509] [evidence IEA]	KIAA0882; MDR1	0.0247361	0.596775	0.472016	9.426	9.5939	8.9311	9.0065	9.1762
ILMN_1703906	55355	HJURP	NM_018410.3	NP_060880.3	3180367	S	2171	ATGGGGTGGACAACACCGTCAGACCGGGAGACCAGGGCAGCTCTTCACAG	2	-	234749271-234749320	2q37.1e	Homo sapiens Holliday junction recognition protein (HJURP), mRNA.	A membrane-bounded organelle of eukaryotic cells in which chromosomes are housed and replicated. In most cells, the nucleus contains all of the cell's chromosomes except the organellar chromosomes, and is the site of RNA synthesis and processing. In some species, or in specialized cell types, RNA metabolism or DNA replication may be absent [goid 5634] [evidence IEA]		Interacting selectively with DNA (deoxyribonucleic acid) [goid 3677] [evidence IEA]	URLC9; FAKTS; hFLEG1; DKFZp762E1312	0.0375093	0.600497	-0.92585	7.6691	7.8902	8.6338	9.0652	8.4175
ILMN_1704537	26227	PHGDH	NM_006623.2	NP_006614.2	240086	S	1816	CCACATTCTTGGGCTGAACGCGGGCCTCTGACACTGCTTACACTGCACTC	1	+	120088264-120088313	1p12a	Homo sapiens phosphoglycerate dehydrogenase (PHGDH), mRNA.	The space external to the outermost structure of a cell. For cells without external protective or external encapsulating structures this refers to space outside of the plasma membrane. This term covers the host cell environment outside an intracellular parasite [goid 5576] [evidence IEA]	The chemical reactions and pathways resulting in the formation of L-serine, the levorotatory isomer of 2-amino-3-hydroxypropanoic acid [goid 6564] [evidence IEA]; The directed movement of substances (such as macromolecules, small molecules, ions) into, out of, within or between cells, or within a multicellular organism [goid 6810] [evidence IEA]; The process whose specific outcome is the progress…	Catalysis of the reaction: 3-phosphoglycerate + NAD+ = 3-phosphohydroxypyruvate + NADH + H+ [goid 4617] [pmid 8758134] [evidence TAS]; Enables the directed movement of substances (such as macromolecules, small molecules, ions) into, out of, within or between cells [goid 5215] [evidence IEA]; Any molecular entity that serves as an electron acceptor and electron donor in an electron transport syste…	PGD; 3-PGDH; PGDH; PDG; SERA; PGAD; MGC3017; 3PGDH	0.0357053	0.599144	-2.48053	8.6968	9.0388	11.562	12.12	10.363
ILMN_1704753	2034	EPAS1	NM_001430.3	NP_001421.2	7610131	S	4595	CCCAGAGCACTTTGCAACTCCCTGGGTAAGAGGGACGACACCTCTGGTTT	2	+	46466797-46466846	2p21b	Homo sapiens endothelial PAS domain protein 1 (EPAS1), mRNA.	A membrane-bounded organelle of eukaryotic cells in which chromosomes are housed and replicated. In most cells, the nucleus contains all of the cell's chromosomes except the organellar chromosomes, and is the site of RNA synthesis and processing. In some species, or in specialized cell types, RNA metabolism or DNA replication may be absent [goid 5634] [evidence IEA]; Any complex, distinct from RN…	Blood vessel formation when new vessels emerge from the proliferation of pre-existing blood vessels [goid 1525] [evidence IEA]; A change in state or activity of a cell or an organism (in terms of movement, secretion, enzyme production, gene expression, etc.) as a result of a stimulus indicating lowered oxygen tension. Hypoxia, defined as a decline in O2 levels below normoxic levels of 20.8 - 20.9…	Functions to initiate or regulate RNA polymerase II transcription by binding an enhancer region of DNA [goid 3705] [pmid 9079689] [evidence TAS]; The function of a transcription cofactor that activates transcription from a RNA polymerase II promoter; does not bind DNA itself [goid 3713] [pmid 9079689] [evidence TAS]; Mediates the transfer of a signal from the outside to the inside of a cell by me…	HLF; ECYT4; HIF2A; MOP2; PASD2	0.0454168	0.606213	0.953	12.636	12.246	11.846	11.432	11.186
ILMN_1704793	339344	MYPOP	NM_001012643.2	NP_001012661.1	3140202	S	1758	GCGCCGAGTTCTGATGGGAGAGGTACAGGTTGGGTTCTCTGCCTACCATT	19	-	51085200-51085249	19q13.32a	Homo sapiens Myb-related transcription factor, partner of profilin (MYPOP), mRNA.					0.0211327	0.590086	0.50385	9.4843	9.451	8.878	8.8752	9.1382
ILMN_1704876	84640	USP38	NM_032557.4	NP_115946.2	7000379	S	4350	CAGGGAGTATATCTTCTGTGGTTTTGAAGGAGGTGAGTTCTGTATGTGCC	4	+	144361774-144361823	4q31.21c	Homo sapiens ubiquitin specific peptidase 38 (USP38), mRNA.		The chemical reactions and pathways resulting in the breakdown of a protein or peptide by hydrolysis of its peptide bonds, initiated by the covalent attachment of a ubiquitin moiety, or multiple ubiquitin moieties, to the protein [goid 6511] [evidence IEA]	Catalysis of the reaction: ubiquitin C-terminal thiolester + H2O = ubiquitin + a thiol. Hydrolysis of esters, including those formed between thiols such as dithiothreitol or glutathione and the C-terminal glycine residue of the polypeptide ubiquitin, and AMP-ubiquitin [goid 4221] [evidence IEA]; Catalysis of the hydrolysis of a peptide bond. A peptide bond is a covalent bond formed when the carbo…	HP43.8KD; KIAA1891; FLJ35970	0.0213048	0.590086	0.30395	9.321	9.3451	9.1198	8.9375	9.03
ILMN_1705151	10946	SF3A3	NM_006802.2	NP_006793.1	1230747	S	2761	ACAGGATCCCCCAGAGACCCCATTTGCCTCTCAACACTCAGACCTTCAAC	1	-	38422677-38422726	1p34.3b	Homo sapiens splicing factor 3a, subunit 3, 60kDa (SF3A3), mRNA.	The living contents of a cell; the matter contained within (but not including) the plasma membrane, usually taken to exclude large vacuoles and masses of secretory or ingested material. In eukaryotes it includes the nucleus and cytoplasm [goid 5622] [evidence IEA]; A membrane-bounded organelle of eukaryotic cells in which chromosomes are housed and replicated. In most cells, the nucleus contains …	Recognition of the intron 3'-splice site by components of the assembling U2- or U12-type spliceosome [goid 389] [pmid 15647371] [evidence TAS]; The joining together of exons from one or more primary transcripts of nuclear messenger RNA (mRNA) and the excision of intron sequences, via a spliceosomal mechanism, so that mRNA consisting only of the joined exons is produced [goid 398] [pmid 9731529] […	Interacting selectively with any nucleic acid [goid 3676] [evidence IEA]; Interacting selectively with any protein or protein complex (a complex of two or more proteins that may include other nonprotein molecules) [goid 5515] [pmid 17353931] [evidence IPI]; Interacting selectively with zinc (Zn) ions [goid 8270] [evidence IEA]; An activity which assists splicing of substrate RNA(s) by facilitatin…	SAP61; PRPF9; SF3a60; PRP9	0.00329671	0.538405	-0.401667	10.24	10.35	10.691	10.67	10.729
ILMN_1705231	6578	SLCO2A1	NM_005630.1	NP_005621.1	430161	S	3831	GGTTCTGCTTGGAAAATGATGCCCTGCAACTAACCCTGGTCTTTCCCATG	3	-	135134380-135134429	3q22.1e	Homo sapiens solute carrier organic anion transporter family, member 2A1 (SLCO2A1), mRNA.	That fraction of cells, prepared by disruptive biochemical methods, that includes the plasma and other membranes [goid 5624] [pmid 8787677] [evidence TAS]; Penetrating at least one phospholipid bilayer of a plasma membrane. May also refer to the state of being buried in the bilayer with no exposure outside the bilayer [goid 5887] [pmid 8787677] [evidence TAS]; Double layer of lipid molecules that…	The directed movement of lipids into, out of, within or between cells. Lipids are compounds soluble in an organic solvent but not, or sparingly, in an aqueous solvent [goid 6869] [pmid 8787677] [evidence TAS]	Enables the directed movement of substances (such as macromolecules, small molecules, ions) into, out of, within or between cells [goid 5215] [evidence IEA]; Enables the directed movement of lipids into, out of, within or between cells [goid 5319] [pmid 8787677] [evidence TAS]	OATP2A1; PGT; SLC21A2	0.00740316	0.560685	2.29637	10.482	10.469	8.6082	7.6701	8.2591
ILMN_1705871	23259	DDHD2	NM_015214.1	NP_056029.1	2070010	S	2507	GCTGCGTCATTTCCTGCATGTTGCCTGCCACTTACTCACCACTGGGGTCT	8	+	38237340-38237389	8p12a	Homo sapiens DDHD domain containing 2 (DDHD2), mRNA.	All of the contents of a cell excluding the plasma membrane and nucleus, but including other subcellular structures [goid 5737] [evidence IEA]	The chemical reactions and pathways resulting in the breakdown of lipids, compounds soluble in an organic solvent but not, or sparingly, in an aqueous solvent [goid 16042] [evidence IEA]	Catalysis of the hydrolysis of various bonds, e.g. C-O, C-N, C-C, phosphoric anhydride bonds, etc. Hydrolase is the systematic name for any enzyme of EC class 3 [goid 16787] [evidence IEA]; Interacting selectively with any metal ion [goid 46872] [evidence IEA]	SAMWD1; KIAA0725	0.0487144	0.607904	-0.294417	8.7171	8.5776	9.0087	8.8255	8.9911
ILMN_1706057	1431	CS	NM_004077.2	NP_004068.2	2140408	A	2792	AAGATACACTCCTGCTGTGCCCCCATCTTTCCTCCAAACTCCTGCCTGTG	12	-	56665617-56665666	12q13.2c	Homo sapiens citrate synthase (CS), nuclear gene encoding mitochondrial protein, mRNA.	A semiautonomous, self replicating organelle that occurs in varying numbers, shapes, and sizes in the cytoplasm of virtually all eukaryotic cells. It is notably the site of tissue respiration [goid 5739] [evidence IEA]; The gel-like material, with considerable fine structure, that lies in the matrix space, or lumen, of a mitochondrion. It contains the enzymes of the tricarboxylic acid cycle and, …	A nearly universal metabolic pathway in which the acetyl group of acetyl coenzyme A is effectively oxidized to two CO2 and four pairs of electrons are transferred to coenzymes. The acetyl group combines with oxaloacetate to form citrate, which undergoes successive transformations to isocitrate, 2-oxoglutarate, succinyl-CoA, succinate, fumarate, malate, and oxaloacetate again, thus completing the …	Catalysis of the reaction: acetyl-CoA + H2O + oxaloacetate = citrate + CoA [goid 4108] [pmid 9543345] [evidence IDA]; Catalysis of the reaction: acetyl-CoA + H2O + oxaloacetate = citrate + CoA [goid 4108] [pmid 9809442] [evidence EXP]; Catalysis of the transfer of a group, e.g. a methyl group, glycosyl group, acyl group, phosphorus-containing, or other groups, from one compound (generally regarde…		0.0307245	0.596775	-0.0979997	11.291	11.359	11.423	11.425	11.421
ILMN_1706117	391656	LOC391656	XM_373027.4	XP_373027.3	6770315	S	62	GCAAACGCCAGGTGCTTCTTAGGCCGTGCTCCGAAGTCATCATCCGGTTT	4	-	62654251-62654300	4q13.1c	PREDICTED: Homo sapiens similar to hCG1640454 (LOC391656), mRNA.					0.00855906	0.578	0.370667	13.539	13.451	13.196	13.115	13.062
ILMN_1706305	51241	C14ORF112	NM_016468.4	NP_057552.1	3890397	S	321	CTGGAAGAATATTCGAGGACCCAGGCCTTGGGAAGATCCTGACCTCCTCC	14	-	69862843-69862892	14q24.2a	Homo sapiens chromosome 14 open reading frame 112 (C14orf112), mRNA.	A semiautonomous, self replicating organelle that occurs in varying numbers, shapes, and sizes in the cytoplasm of virtually all eukaryotic cells. It is notably the site of tissue respiration [goid 5739] [evidence IEA]; Double layer of lipid molecules that encloses all cells, and, in eukaryotes, many organelles; may be a single or double lipid bilayer; also includes associated proteins [goid 1602…			HSPC203	0.0131922	0.590086	0.323666	10.893	10.771	10.458	10.567	10.5
ILMN_1706687	51088	KLHL5	NM_001007075.1	NP_001007076.1	1410161	A	3159	CTCAAGTCTGTATCTGCCTCCCCTGCCTTATTTCTTATGTTTTGCCACAG	4	+	38799958-38800007	4p14c	Homo sapiens kelch-like 5 (Drosophila) (KLHL5), transcript variant 3, mRNA.	All of the contents of a cell excluding the plasma membrane and nucleus, but including other subcellular structures [goid 5737] [evidence IEA]; Any of the various filamentous elements that form the internal framework of cells, and typically remain after treatment of the cells with mild detergent to remove membrane constituents and soluble components of the cytoplasm. The term embraces intermediat…		Interacting selectively with monomeric or multimeric forms of actin, including actin filaments [goid 3779] [evidence IEA]; Interacting selectively with any protein or protein complex (a complex of two or more proteins that may include other nonprotein molecules) [goid 5515] [evidence IEA]; Interacting selectively with any protein or protein complex (a complex of two or more proteins that may incl…		0.0041892	0.538405	0.613333	10.682	10.886	10.192	10.154	10.166
ILMN_1706706	10238	WDR68	NM_001003725.1	NP_001003725.1	4220180	A	1188	CTCAGCCCGACTGGATCGCCATCTGCTACAACAACTGCCTGGAGATACTC	17	+	59020208-59020257	17q23.3a	Homo sapiens WD repeat domain 68 (WDR68), transcript variant 2, mRNA.	All of the contents of a cell excluding the plasma membrane and nucleus, but including other subcellular structures [goid 5737] [pmid 9192870] [evidence TAS]		Interacting selectively with any protein or protein complex (a complex of two or more proteins that may include other nonprotein molecules) [goid 5515] [pmid 14593110] [evidence IPI]	AN11; HAN11	0.00380648	0.538405	-0.1717	9.0732	9.0184	9.2248	9.2136	9.2141
ILMN_1707084	51619	UBE2D4	NM_015983.2	NP_057067.1	5260632	S	1243	GGGTCATGTTACTCCATTTGATGAAGATTCTCACTACCGCCCGCTCCTCC	7	+	43959533-43959582	7p13e	Homo sapiens ubiquitin-conjugating enzyme E2D 4 (putative) (UBE2D4), mRNA.		The chemical reactions and pathways resulting in the breakdown of a protein or peptide by hydrolysis of its peptide bonds, initiated by the covalent attachment of a ubiquitin moiety, or multiple ubiquitin moieties, to the protein [goid 6511] [evidence IEA]; The covalent alteration of one or more amino acids occurring in a protein after the protein has been completely translated and released from …	Catalysis of the reaction: ATP + ubiquitin + protein lysine = AMP + diphosphate + protein N-ubiquityllysine [goid 4842] [evidence IEA]; Interacting selectively with any protein or protein complex (a complex of two or more proteins that may include other nonprotein molecules) [goid 5515] [pmid 16189514] [evidence IPI]; Catalysis of the ligation of two substances with concomitant breaking of a diph…	HBUCE1	0.0111088	0.590086	0.413033	9.3509	9.2709	8.9735	8.7983	8.9218
ILMN_1707232	253738	EBF3	NM_001005463.1	NP_001005463.1	7160435	S	4124	CACTGAGAACGCCTGCCAGCTTCCCCATGCCCTCACTTGGTTTGTGTTTT	10	-	131634347-131634396	10q26.3b	Homo sapiens early B-cell factor 3 (EBF3), mRNA.	A membrane-bounded organelle of eukaryotic cells in which chromosomes are housed and replicated. In most cells, the nucleus contains all of the cell's chromosomes except the organellar chromosomes, and is the site of RNA synthesis and processing. In some species, or in specialized cell types, RNA metabolism or DNA replication may be absent [goid 5634] [evidence IEA]; A membrane-bounded organelle …	Any process that modulates the frequency, rate or extent of DNA-dependent transcription [goid 6355] [evidence IEA]; The biological process whose specific outcome is the progression of a multicellular organism over time from an initial condition (e.g. a zygote or a young adult) to a later condition (e.g. a multicellular animal or an aged adult) [goid 7275] [evidence IEA]; Any process that modulate…	Interacting selectively with DNA (deoxyribonucleic acid) [goid 3677] [evidence IEA]; Interacting selectively with zinc (Zn) ions [goid 8270] [evidence IEA]; Plays a role in regulating transcription; may bind a promoter or enhancer DNA sequence or interact with a DNA-binding transcription factor [goid 30528] [evidence IEA]; Interacting selectively with any metal ion [goid 46872] [evidence IEA]; In…	O/E-2; COE3	0.0429766	0.606213	0.971	8.4255	7.6611	7.0257	7.1186	7.0726
ILMN_1707464	4485	MST1	NM_020998.2	NP_066278.2	3710202	S	2108	GTGTTTGTGGACTGGATTCACAAGGTCATGAGACTGGGTTAGGCCCAGCC	3	-	49696456-49696464:49696465-49696505	3p21.31c	Homo sapiens macrophage stimulating 1 (hepatocyte growth factor-like) (MST1), mRNA.	The space external to the outermost structure of a cell. For cells without external protective or external encapsulating structures this refers to space outside of the plasma membrane. This term covers the host cell environment outside an intracellular parasite [goid 5576] [evidence IEA]	The hydrolysis of a peptide bond or bonds within a protein [goid 6508] [evidence IEA]; The sequential process by which the multiple coagulation factors of the blood interact, ultimately resulting in the formation of an insoluble fibrin clot; it may be divided into three stages: stage 1, the formation of intrinsic and extrinsic prothrombin converting principle; stage 2, the formation of thrombin; …	Catalysis of a biochemical reaction at physiological temperatures. In biologically catalyzed reactions, the reactants are known as substrates, and the catalysts are naturally occurring macromolecular substances known as enzymes. Enzymes possess specific binding sites for substrates, and are usually composed wholly or largely of protein, but RNA that has catalytic activity (ribozyme) is often also…	HGFL; NF15S2; MSP; DNF15S2; D3F15S2	0.0120276	0.590086	0.317983	7.9263	7.7816	7.5644	7.506	7.5375
ILMN_1707804	6818	SULT1A3	NM_003166.3	NP_003157.1	5560603	A	613	ATCAAGTCACACCTGCCCCTGGCTCTGCTCCCTCAGACTCTGTTGGATCA	16	+	30120056-30120105	16p11.2d	Homo sapiens sulfotransferase family, cytosolic, 1A, phenol-preferring, member 3 (SULT1A3), transcript variant 1, mRNA.	All of the contents of a cell excluding the plasma membrane and nucleus, but including other subcellular structures [goid 5737] [pmid 8363592] [evidence TAS]	The chemical reactions and pathways involving any of a group of physiologically important biogenic amines that possess a catechol (3,4-dihydroxyphenyl) nucleus and are derivatives of 3,4-dihydroxyphenylethylamine [goid 6584] [evidence IEA]; The chemical reactions and pathways involving lipids, compounds soluble in an organic solvent but not, or sparingly, in an aqueous solvent. Includes fatty aci…	Catalysis of the reaction: 3'-phosphoadenosine 5'-phosphosulfate + a phenol = adenosine 3',5'-bisphosphate + an aryl sulfate [goid 4062] [pmid 8117269] [evidence TAS]; Catalysis of the transfer of a group, e.g. a methyl group, glycosyl group, acyl group, phosphorus-containing, or other groups, from one compound (generally regarded as the donor) to another compound (generally regarded as the accep…	MGC117469; HAST3; STM; TL-PST; SULT1A4; HAST; ST1A5; M-PST	0.00794051	0.560685	0.289433	7.6245	7.5995	7.2797	7.2969	7.3911
ILMN_1708041	79156	PLEKHF1	NM_024310.4	NP_077286.3	2470161	S	1556	GGACTCTGTCCTGTGTCACCTCTCTCCAGGTGTCCAGCTGTCTCATGCCT	19	+	30166200-30166249	19q12c	Homo sapiens pleckstrin homology domain containing, family F (with FYVE domain) member 1 (PLEKHF1), mRNA.	A membrane-bounded organelle of eukaryotic cells in which chromosomes are housed and replicated. In most cells, the nucleus contains all of the cell's chromosomes except the organellar chromosomes, and is the site of RNA synthesis and processing. In some species, or in specialized cell types, RNA metabolism or DNA replication may be absent [goid 5634] [evidence IEA]; All of the contents of a cell…	A form of programmed cell death induced by external or internal signals that trigger the activity of proteolytic caspases, whose actions dismantle the cell and result in cell death. Apoptosis begins internally with condensation and subsequent fragmentation of the cell nucleus (blebbing) while the plasma membrane remains intact. Other characteristics of apoptosis include DNA fragmentation and the …	Interacting selectively with zinc (Zn) ions [goid 8270] [evidence IEA]; Interacting selectively with any metal ion [goid 46872] [evidence IEA]	APPD; ZFYVE15; PHAFIN1; MGC4090	0.00578339	0.558322	0.625383	8.4378	8.4577	7.9554	7.7814	7.7303
ILMN_1708101	84823	LMNB2	NM_032737.2	NP_116126.2	7570148	S	4421	CCTCTTCCAAGCCCTGCGTCCAGCGAGCGTCACAGCACAACCTGCAAAAA	19	-	2428328-2428377	19p13.3g	Homo sapiens lamin B2 (LMNB2), mRNA.	A membrane-bounded organelle of eukaryotic cells in which chromosomes are housed and replicated. In most cells, the nucleus contains all of the cell's chromosomes except the organellar chromosomes, and is the site of RNA synthesis and processing. In some species, or in specialized cell types, RNA metabolism or DNA replication may be absent [goid 5634] [evidence IEA]; The fibrous, electron-dense l…	Any process specifically pertinent to the functioning of integrated living units: cells, tissues, organs, and organisms. A process is a collection of molecular events with a defined beginning and end [goid 8150] [evidence ND ]	The action of a molecule that contributes to the structural integrity of a complex or assembly within or outside a cell [goid 5198] [evidence IEA]	LMN2; LAMB2; MGC2721	0.00994601	0.581385	-0.813333	9.4909	9.8611	10.484	10.514	10.47
ILMN_1708105	2146	EZH2	NM_152998.1	NP_694543.1	1710368	A	2260	CGGCATCGAAAGAGAAATGGAAATCCCTTGACATCTGCTACCTCCTCCCC	7	-	148504718-148504737:148504738-148504767	7q36.1a	Homo sapiens enhancer of zeste homolog 2 (Drosophila) (EZH2), transcript variant 2, mRNA.	A membrane-bounded organelle of eukaryotic cells in which chromosomes are housed and replicated. In most cells, the nucleus contains all of the cell's chromosomes except the organellar chromosomes, and is the site of RNA synthesis and processing. In some species, or in specialized cell types, RNA metabolism or DNA replication may be absent [goid 5634] [evidence IEA]; A membrane-bounded organelle …	The synthesis of either RNA on a template of DNA or DNA on a template of RNA [goid 6350] [evidence IEA]; Any process that modulates the frequency, rate or extent of DNA-dependent transcription [goid 6355] [pmid 8921387] [evidence TAS]; The alteration of DNA or protein in chromatin, which may result in changing the chromatin structure [goid 16568] [evidence IEA]	Interacting selectively with DNA (deoxyribonucleic acid) [goid 3677] [evidence IEA]; Interacting selectively with DNA (deoxyribonucleic acid) [goid 3677] [pmid 8954776] [evidence TAS]; Interacting selectively with any protein or protein complex (a complex of two or more proteins that may include other nonprotein molecules) [goid 5515] [pmid 16357870] [evidence IPI]; Interacting selectively with a…	EZH1; ENX-1; MGC9169; KMT6	0.0363965	0.599144	-0.38425	7.5346	7.6795	7.9961	8.1117	7.8661
ILMN_1708160	3838	KPNA2	NM_002266.2	NP_002257.1	6250609	S	1935	AGCATCCTGTAAATAAACATTCAAGTCCACCCTTTTCTTGACTTCAAAAA	17	+	63473387-63473432:66031848-66031851	17q24.2b	Homo sapiens karyopherin alpha 2 (RAG cohort 1, importin alpha 1) (KPNA2), mRNA. XM_001133262 XM_001133265 XM_001133267 XM_001133271	A membrane-bounded organelle of eukaryotic cells in which chromosomes are housed and replicated. In most cells, the nucleus contains all of the cell's chromosomes except the organellar chromosomes, and is the site of RNA synthesis and processing. In some species, or in specialized cell types, RNA metabolism or DNA replication may be absent [goid 5634] [evidence IEA]; Any of the numerous similar d…	The directed movement of a protein from the cytoplasm to the nucleus [goid 6606] [evidence IEA]; The directed movement of proteins in a cell, including the movement of proteins between specific compartments or structures within a cell, such as organelles of a eukaryotic cell [goid 6886] [evidence IEA]; Any process that modulates the frequency, rate or extent of DNA recombination, a process by whi…	The selective, often stoichiometric, interaction of a molecule with one or more specific sites on another molecule [goid 5488] [evidence IEA]; Enables the directed movement of proteins into, out of, within or between cells [goid 8565] [evidence IEA]; Interacting selectively with any protein or protein complex (a complex of two or more proteins that may include other nonprotein molecules) [goid 55…	RCH1; IPOA1; SRP1alpha; QIP2	0.0133035	0.590086	-0.746083	8.3006	8.6453	9.172	9.311	9.1741
ILMN_1708345	30836	DNTTIP2	NM_014597.3	NP_055412.2	150719	S	2222	CCGAAGGAAGTACTCAGAGATCATGGCTGAAAAAGCAGCAAATGCAGCAG	1	-	94335444-94335493	1p22.1a	Homo sapiens deoxynucleotidyltransferase, terminal, interacting protein 2 (DNTTIP2), mRNA.	A membrane-bounded organelle of eukaryotic cells in which chromosomes are housed and replicated. In most cells, the nucleus contains all of the cell's chromosomes except the organellar chromosomes, and is the site of RNA synthesis and processing. In some species, or in specialized cell types, RNA metabolism or DNA replication may be absent [goid 5634] [evidence IEA]	The synthesis of either RNA on a template of DNA or DNA on a template of RNA [goid 6350] [evidence IEA]; Any process that modulates the frequency, rate or extent of DNA-dependent transcription [goid 6355] [evidence IEA]		TdIF2; LPTS-RP2; RP4-561L24.1; ERBP; HSU15552; MGC163494; FCF2	0.0420284	0.606213	-0.25625	7.2633	7.462	7.6036	7.6168	7.6363
ILMN_1708672	39	ACAT2	NM_005891.2	NP_005882.2	7330753	S	955	CACCTTTAGCACGGATAGTTTCCTGGTCCCAAGTGGGTGTGGAGCCTTCC	6	+	160118390-160118439	6q25.3f	Homo sapiens acetyl-Coenzyme A acetyltransferase 2 (ACAT2), mRNA.	All of the contents of a cell excluding the plasma membrane and nucleus, but including other subcellular structures [goid 5737] [pmid 7911016] [evidence TAS]	The chemical reactions and pathways involving lipids, compounds soluble in an organic solvent but not, or sparingly, in an aqueous solvent. Includes fatty acids; neutral fats, other fatty-acid esters, and soaps; long-chain (fatty) alcohols and waxes; sphingoids and other long-chain bases; glycolipids, phospholipids and sphingolipids; and carotenes, polyprenols, sterols, terpenes and other isopren…	Catalysis of the reaction: 2 acetyl-CoA = CoA + acetoacetyl-CoA [goid 3985] [evidence IEA]; Interacting selectively with any protein or protein complex (a complex of two or more proteins that may include other nonprotein molecules) [goid 5515] [pmid 17353931] [evidence IPI]; Catalysis of the generalized reaction: acyl-carrier + reactant = acyl-reactant + carrier [goid 8415] [evidence IEA]; Cataly…		0.0262719	0.596775	-0.62595	9.3672	9.7669	10.177	10.244	10.158
ILMN_1709032	79443	FYCO1	NM_024513.1	NP_078789.1	6900278	S	8188	GAGACACTCTGCCTCTGGTGGCTGCAGAGCAATACCCAAGCCTCATTTGG	3	-	45934659-45934708	3p21.31i	Homo sapiens FYVE and coiled-coil domain containing 1 (FYCO1), mRNA.	Penetrating at least one phospholipid bilayer of a membrane. May also refer to the state of being buried in the bilayer with no exposure outside the bilayer. When used to describe a protein, indicates that all or part of the peptide sequence is embedded in the membrane [goid 16021] [evidence IEA]	The directed movement of substances (such as macromolecules, small molecules, ions) into, out of, within or between cells, or within a multicellular organism [goid 6810] [evidence IEA]	Interacting selectively with zinc (Zn) ions [goid 8270] [evidence IEA]; Interacting selectively with any metal ion [goid 46872] [evidence IEA]	FLJ13335; RUFY3; ZFYVE7; MGC126517; MGC126519	0.045469	0.606213	0.485167	8.9015	8.7695	8.5307	8.1603	8.36
ILMN_1709233	2153	F5	NM_000130.4	NP_000121.2	7610767	S	6413	TCTTGGTGGGGAGATTACTGGGAACCCTTCCGTGCCCGTCTGAATGCCCA	1	-	169487677-169487726	1q24.2b	Homo sapiens coagulation factor V (proaccelerin, labile factor) (F5), mRNA.	The space external to the outermost structure of a cell. For cells without external protective or external encapsulating structures this refers to space outside of the plasma membrane. This term covers the host cell environment outside an intracellular parasite [goid 5576] [pmid 14718574] [evidence NAS]; The space external to the outermost structure of a cell. For cells without external protectiv…	The attachment of a cell, either to another cell or to an underlying substrate such as the extracellular matrix, via cell adhesion molecules [goid 7155] [evidence IEA]; The sequential process by which the multiple coagulation factors of the blood interact, ultimately resulting in the formation of an insoluble fibrin clot; it may be divided into three stages: stage 1, the formation of intrinsic an…	Interacting selectively with copper (Cu) ions [goid 5507] [evidence IEA]; Catalysis of an oxidation-reduction (redox) reaction, a reversible chemical reaction in which the oxidation state of an atom or atoms within a molecule is altered. One substrate acts as a hydrogen or electron donor and becomes oxidized, while the other acts as hydrogen or electron acceptor and becomes reduced [goid 16491] […	PCCF; factor V; FVL	0.00708957	0.560685	0.08985	7.0194	7.0239	6.9358	6.9476	6.912
ILMN_1709486	8406	SRPX	NM_006307.3	NP_006298.1	4900133	S	1453	CCGAAATGAGCCAGACCTGTAACACCTGACATGATGGTTCCTCTCTTGGC	X	-	38008942-38008963:38008964-38008991	Xp11.4e	Homo sapiens sushi-repeat-containing protein, X-linked (SRPX), mRNA.	The external part of the cell wall and/or plasma membrane [goid 9986] [pmid 12493773] [evidence IDA]; Double layer of lipid molecules that encloses all cells, and, in eukaryotes, many organelles; may be a single or double lipid bilayer; also includes associated proteins [goid 16020] [pmid 8634708] [evidence TAS]	The attachment of a cell, either to another cell or to an underlying substrate such as the extracellular matrix, via cell adhesion molecules [goid 7155] [evidence IEA]	Interacting selectively with any protein or protein complex (a complex of two or more proteins that may include other nonprotein molecules) [goid 5515] [evidence IEA]	DRS; ETX1	0.0384499	0.600497	0.763834	13.019	12.602	12.222	11.827	12.091
ILMN_1709604	26784	SNORA64	NR_002326.1		7560731	S	82	GACCTCGGATGGGCCTTACTGTGGCCTCTCTTTCCTTGAGGGGTGCAACA	16	-	2012976-2013025	16p13.3e	Homo sapiens small nucleolar RNA, H/ACA box 64 (SNORA64), small nucleolar RNA.				U64; RNU64	0.0294313	0.596775	-0.31555	7.2457	7.2264	7.429	7.5965	7.6293
ILMN_1709734	652	BMP4	NM_001202.2	NP_001193.1	4200491	I	175	ACGCCGCTGCTGCTCCGGCTGAGTATCTAGCTTGTCTCCCCGATGGGATT	14	-	53493138-53493187	14q22.2b	Homo sapiens bone morphogenetic protein 4 (BMP4), transcript variant 1, mRNA.	The space external to the outermost structure of a cell. For cells without external protective or external encapsulating structures this refers to space outside of the plasma membrane. This term covers the host cell environment outside an intracellular parasite [goid 5576] [evidence IEA]; A layer consisting mainly of proteins (especially collagen) and glycosaminoglycans (mostly as proteoglycans) …	Blood vessel formation when new vessels emerge from the proliferation of pre-existing blood vessels [goid 1525] [evidence IEA]; Branching of the ureteric bud [goid 1658] [evidence IEA]; Any process that activates or increases the frequency, rate or extent of addition of phosphate groups to amino acids within a protein [goid 1934] [pmid 14749725] [evidence IDA]; The biological process whose specif…	Mediates the transfer of a signal from the outside to the inside of a cell by means other than the introduction of the signal molecule itself into the cell [goid 4871] [pmid 9804553] [evidence TAS]; Functions to control the survival, growth, differentiation and effector function of tissues and cells [goid 5125] [pmid 14749725] [evidence IDA]; Interacting selectively with any protein or protein co…	BMP2B1; BMP2B; ZYME	0.00175201	0.538405	0.86185	7.7029	7.8446	6.833	6.9064	6.9963
ILMN_1709800	22932	POMZP3	NM_152992.2	NP_694537.1	6290678	A	948	CCTTGATGGCCAGGAAAATAAAAGAAGCTGTCTTGTCGACGGTCTCACTG	7	-	76247594-76247617:76254839-76254864	7q11.23f	Homo sapiens POM (POM121 homolog, rat) and ZP3 fusion (POMZP3), transcript variant 2, mRNA.				POM-ZP3; MGC8359; POM121	0.017035	0.590086	0.43205	7.4726	7.6363	7.2242	7.0734	7.0696
ILMN_1709809	4809	NHP2L1	NM_005008.2	NP_004999.1	2360445	I	145	ACGCGTGGTATCCTCGCGGTGTCCGGCAAGAGACTACCAAGACAGACGCT	22	-	42078362-42078362:42078363-42078411	22q13.2a-q13.2b	Homo sapiens NHP2 non-histone chromosome protein 2-like 1 (S. cerevisiae) (NHP2L1), transcript variant 1, mRNA.	A macromolecular complex containing both protein and RNA molecules [goid 30529] [evidence IEA]; A membrane-bounded organelle of eukaryotic cells in which chromosomes are housed and replicated. In most cells, the nucleus contains all of the cell's chromosomes except the organellar chromosomes, and is the site of RNA synthesis and processing. In some species, or in specialized cell types, RNA metab…	The process of the formation of the constituents of the ribosome subunits, their assembly, and their transport to the sites of protein synthesis [goid 42254] [evidence IEA]; The joining together of exons from one or more primary transcripts of nuclear messenger RNA (mRNA) and the excision of intron sequences, via a spliceosomal mechanism, so that mRNA consisting only of the joined exons is produc…	Interacting selectively with an RNA molecule or a portion thereof [goid 3723] [pmid 10593953] [evidence TAS]	OTK27; SNU13; NHPX	0.0389948	0.600497	0.585883	10.065	9.9885	9.4455	9.2184	9.6587
ILMN_1709891	647074	LOC647074	XM_930080.1	XP_935173.1	1740142	S	9	CCATACCAAGCTGCAGAACAAGGCGCATGTGATTGAGGTCCTGCTCAGGG	2	-	61497703-61497752	2p15d	PREDICTED: Homo sapiens similar to ribosomal protein L10 (LOC647074), mRNA.					0.0397667	0.600716	0.0971333	7.5039	7.4751	7.3628	7.3841	7.4302
ILMN_1709937	3783	KCNN4	NM_002250.2	NP_002241.1	3610730	S	1806	TGGAGTGGGTTGGCTTGCTGATGGCTGCTGGAGGGGACGCTGGCTAAAGT	19	-	48962909-48962958	19q13.31b	Homo sapiens potassium intermediate/small conductance calcium-activated channel, subfamily N, member 4 (KCNN4), mRNA.	A protein complex that forms a transmembrane channel through which potassium ions may cross a cell membrane in response to changes in membrane potential [goid 8076] [pmid 9380751] [evidence TAS]; Double layer of lipid molecules that encloses all cells, and, in eukaryotes, many organelles; may be a single or double lipid bilayer; also includes associated proteins [goid 16020] [evidence IEA]; Penet…	The directed movement of charged atoms or small charged molecules into, out of, within or between cells [goid 6811] [evidence IEA]; The directed movement of potassium ions (K+) into, out of, within or between cells [goid 6813] [pmid 9380751] [evidence TAS]; Reactions, triggered in response to the presence of a foreign body or the occurrence of an injury, which result in restriction of damage to t…	Catalysis of facilitated diffusion of an ion (by an energy-independent process) by passage through a transmembrane aqueous pore or channel without evidence for a carrier-mediated mechanism [goid 5216] [evidence IEA]; Catalysis of the transmembrane transfer of a potassium ion by a voltage-gated channel [goid 5249] [evidence IEA]; Interacting selectively with calmodulin, a calcium-binding protein w…	hIKCa1; IK1; SK4; KCA4; KCa3.1; hSK4; IKCA1; hKCa4	0.0173361	0.590086	0.0733	7.3992	7.3944	7.343	7.3252	7.3023
ILMN_1709948	651453	LOC651453	XM_940610.1	XP_945703.1	4900402	S	34	CATGGCTCTAGGCTACCCTATGGCCATGGGCCTCTTCAAGGGCCACAAGG					PREDICTED: Homo sapiens similar to ribosomal protein L36 (LOC651453), mRNA.					0.00214404	0.538405	0.490216	8.8533	8.7944	8.3486	8.2686	8.3837
ILMN_1710000	92960	PEX11G	NM_080662.2	NP_542393.1	5270139	S	987	TCAAGATGAGGAAGAGGGGGCCTGTCGTGCCTTGAGAAAGCTGGAACGGG	19	-	7541786-7541835	19p13.2e	Homo sapiens peroxisomal biogenesis factor 11 gamma (PEX11G), mRNA.	A small, membrane-bounded organelle that uses dioxygen (O2) to oxidize organic molecules; contains some enzymes that produce and others that degrade hydrogen peroxide (H2O2) [goid 5777] [evidence IEA]; The lipid bilayer surrounding a peroxisome [goid 5778] [evidence IEA]; Double layer of lipid molecules that encloses all cells, and, in eukaryotes, many organelles; may be a single or double lipid …	The division of a mature peroxisome within a cell to form two or more separate peroxisome compartments [goid 16559] [evidence IEA]		MGC4281	0.0203007	0.590086	0.1294	7.8094	7.8164	7.7188	7.6889	7.6428
ILMN_1710170	8612	PPAP2C	NM_177526.1	NP_803545.1	4250626	A	869	TTGACCCTGGGCGAGGCTGACCACAACCACTATGGATACCCGCACTCCTC	19	-	281394-281443	19p13.3j	Homo sapiens phosphatidic acid phosphatase type 2C (PPAP2C), transcript variant 2, mRNA.	That part of the cytoplasm that does not contain membranous or particulate subcellular components [goid 5829] [pmid 9705349] [evidence EXP]; Double layer of lipid molecules that encloses all cells, and, in eukaryotes, many organelles; may be a single or double lipid bilayer; also includes associated proteins [goid 16020] [pmid 9607309] [evidence TAS]; Penetrating at least one phospholipid bilayer…		Catalysis of the reaction: a phosphoprotein + H2O = a protein + phosphate. Together with protein kinases, these enzymes control the state of phosphorylation of cell proteins and thereby provide an important mechanism for regulating cellular activity [goid 4721] [pmid 9607309] [evidence TAS]; Catalysis of the reaction: a 3-sn-phosphatidate + H2O = a 1,2-diacyl-sn-glycerol + phosphate [goid 8195] […	PAP2-g; LPP2; PAP-2c	0.026276	0.596775	0.4188	7.7132	7.8616	7.2699	7.3406	7.4953
ILMN_1710209	54842	MFSD6	NM_017694.3	NP_060164.3	3870291	S	4128	GTGAGGGCTTCTCCATGACACCATAGTTCTGCCCAATACTGCATTTGGGA	2	+	191074617-191074666	2q32.2b	Homo sapiens major facilitator superfamily domain containing 6 (MFSD6), mRNA.					0.00132483	0.538405	0.558517	7.8051	7.6978	7.2005	7.223	7.1553
ILMN_1710571	64282	PAPD5	NM_001040285.1	NP_001035375.1	520017	S	1496	GTGCAATGATCTCATGCTCAGGACAGTTGCGCAGGGACTCCTGGGAGATA	16	+	48820770-48820819	16q12.1c	Homo sapiens PAP associated domain containing 5 (PAPD5), transcript variant 2, mRNA.	The part of a cell or its extracellular environment in which a gene product is located. A gene product may be located in one or more parts of a cell and its location may be as specific as a particular macromolecular complex, that is, a stable, persistent association of macromolecules that function together [goid 5575] [evidence ND ]; A membrane-bounded organelle of eukaryotic cells in which chrom…	The process whereby new strands of DNA are synthesized. The template for replication can either be an existing DNA molecule or RNA [goid 6260] [evidence IEA]; The progression of biochemical and morphological phases and events that occur in a cell during successive cell replication or nuclear replication events. Canonically, the cell cycle comprises the replication and segregation of genetic mater…	Elemental activities, such as catalysis or binding, describing the actions of a gene product at the molecular level. A given gene product may exhibit one or more molecular functions [goid 3674] [evidence ND ]; Interacting selectively with DNA (deoxyribonucleic acid) [goid 3677] [evidence IEA]; Catalysis of the reaction: deoxynucleoside triphosphate + DNA(n) = diphosphate + DNA(n+1); the synthesis…	FLJ40270; TRF4-2	0.0472205	0.606491	-0.282667	7.862	8.083	8.2948	8.2225	8.2482
ILMN_1710668	3954	LETM1	NM_012318.1	NP_036450.1	130270	S	3610	TAAGGTCAGGTTGGTTCCTGGCAAAAATGTACCTCCAGGGGCCTCCAAGC	4	-	1784806-1784855	4p16.3b	Homo sapiens leucine zipper-EF-hand containing transmembrane protein 1 (LETM1), nuclear gene encoding mitochondrial protein, mRNA.	A semiautonomous, self replicating organelle that occurs in varying numbers, shapes, and sizes in the cytoplasm of virtually all eukaryotic cells. It is notably the site of tissue respiration [goid 5739] [evidence ISS]; The inner, i.e. lumen-facing, lipid bilayer of the mitochondrial envelope. It is highly folded to form cristae [goid 5743] [evidence IEA]; Penetrating at least one phospholipid bi…	The cascade of processes by which a signal interacts with a receptor, causing a change in the level or activity of a second messenger or other downstream target, and ultimately effecting a change in the functioning of the cell [goid 7165] [pmid 10486213] [evidence TAS]; The biological process whose specific outcome is the progression of a multicellular organism over time from an initial condition…	Interacting selectively with calcium ions (Ca2+) [goid 5509] [pmid 10486213] [evidence TAS]		0.0430811	0.606213	-0.352934	7.4884	7.6614	7.8304	8.0474	7.9057
ILMN_1710962	27346	TMEM97	NM_014573.2	NP_055388.2	3420541	S	2031	GCTCACAAGCCATATTGGCCCGATTAGTGGTACTGTCTGACTCACGTGTG	17	+	23679301-23679350	17q11.2a	Homo sapiens transmembrane protein 97 (TMEM97), mRNA.	The part of a cell or its extracellular environment in which a gene product is located. A gene product may be located in one or more parts of a cell and its location may be as specific as a particular macromolecular complex, that is, a stable, persistent association of macromolecules that function together [goid 5575] [evidence ND ]; Double layer of lipid molecules that encloses all cells, and, i…	Any process that modulates the frequency, rate or extent of cell growth [goid 1558] [pmid 7694637] [evidence NAS]	Elemental activities, such as catalysis or binding, describing the actions of a gene product at the molecular level. A given gene product may exhibit one or more molecular functions [goid 3674] [evidence ND ]	MAC30	0.00684265	0.560685	-1.22612	8.7813	8.8948	10.198	10.207	9.7875
ILMN_1710979	51239	ANKRD39	NM_016466.4	NP_057550.2	6220553	S	557	GGGACCTGCTATCCAGCTGAGCCGCCACCCTATCTCCAGCTGCCTTTAAA	2	-	96877734-96877764:96877765-96877783	2q11.2a	Homo sapiens ankyrin repeat domain 39 (ANKRD39), mRNA.				MGC41816	0.0149897	0.590086	-0.256817	7.7063	7.8314	8.047	7.9949	8.0351
ILMN_1711156	645895	LOC645895	XM_928866.1	XP_933959.1	1940709	S	83	TGTGGCGCGCGCCTGTAGTCCCAGCTACTTTGGAGGCTGAGGCAAGAGGA	8	-	67689479-67689528	8q13.1b	PREDICTED: Homo sapiens hypothetical protein LOC645895 (LOC645895), mRNA.					0.0207444	0.590086	-0.819667	13.217	13.399	14.125	13.901	14.357
ILMN_1711189	5394	EXOSC10	NM_001001998.1	NP_001001998.1	7610468	I	2149	GACACCGTGCTCCCGTCTCTCAGGCAGCGAAGTTCGATCCATCAACCAAA	1	-	11133999-11134048	1p36.22b	Homo sapiens exosome component 10 (EXOSC10), transcript variant 1, mRNA.	Complex of 3'-5' exoribonucleases found in the nucleus [goid 176] [evidence IEA]; The living contents of a cell; the matter contained within (but not including) the plasma membrane, usually taken to exclude large vacuoles and masses of secretory or ingested material. In eukaryotes it includes the nucleus and cytoplasm [goid 5622] [evidence IEA]; A membrane-bounded organelle of eukaryotic cells in…	The nonsense-mediated decay pathway for nuclear-transcribed mRNAs degrades mRNAs in which an amino-acid codon has changed to a nonsense codon; this prevents the translation of such mRNAs into truncated, and potentially harmful, proteins [goid 184] [evidence IEA]; The chemical reactions and pathways involving nucleobases, nucleosides, nucleotides and nucleic acids [goid 6139] [evidence IEA]; Any p…	Interacting selectively with an RNA molecule or a portion thereof [goid 3723] [evidence IEA]; Catalysis of the reaction: ATP + a protein serine/threonine = ADP + protein serine/threonine phosphate [goid 4674] [pmid 1383382] [evidence TAS]; Catalysis of the hydrolysis of ester linkages within nucleic acids by removing nucleotide residues from the 3' end [goid 8408] [evidence IEA]; Catalysis of the…	PMSCL2; PM-Scl; PM/Scl-100; PMSCL; RRP6; p4; Rrp6p; p2; p3	0.00287105	0.538405	-0.544583	8.4307	8.4472	9.0765	8.9383	8.9358
ILMN_1711227	2762	GMDS	NM_001500.2	NP_001491.1	6840156	S	1496	CCTCCAGGGTTTGGGTCGCTTTGCGTTTGTCGAAGCCTCCTCTGAATGGC	6	-	1906150-1906199	6p25.3a	Homo sapiens GDP-mannose 4,6-dehydratase (GMDS), mRNA.	The living contents of a cell; the matter contained within (but not including) the plasma membrane, usually taken to exclude large vacuoles and masses of secretory or ingested material. In eukaryotes it includes the nucleus and cytoplasm [goid 5622] [evidence IEA]; All of the contents of a cell excluding the plasma membrane and nucleus, but including other subcellular structures [goid 5737] [pmid…	The chemical reactions and pathways involving carbohydrates, any of a group of organic compounds based of the general formula Cx(H2O)y. Includes the formation of carbohydrate derivatives by the addition of a carbohydrate residue to another molecule [goid 5975] [pmid 9525924] [evidence TAS]; The attachment of a leukocyte to another cell via adhesion molecules [goid 7159] [pmid 11698403] [evidence …	The selective, often stoichiometric, interaction of a molecule with one or more specific sites on another molecule [goid 5488] [evidence IEA]; Catalysis of the reaction: GDP-mannose = GDP-4-dehydro-6-deoxy-D-mannose + H2O [goid 8446] [pmid 11698403] [evidence TAS]; Catalysis of an oxidation-reduction (redox) reaction, a reversible chemical reaction in which the oxidation state of an atom or atoms…	GMD	0.0272409	0.596775	0.597533	9.9508	9.643	9.3279	9.0781	9.1921
ILMN_1711327	4591	TRIM37	NM_001005207.1	NP_001005207.1	4640348	A	3149	GCAGGAAGAGCATACCAGTGTGGGCGGGTTTCACGACTCCTTCATGGTCA	17	-	54433761-54433810	17q22d	Homo sapiens tripartite motif-containing 37 (TRIM37), transcript variant 2, mRNA.	The living contents of a cell; the matter contained within (but not including) the plasma membrane, usually taken to exclude large vacuoles and masses of secretory or ingested material. In eukaryotes it includes the nucleus and cytoplasm [goid 5622] [evidence IEA]; All of the contents of a cell excluding the plasma membrane and nucleus, but including other subcellular structures [goid 5737] [evid…		Interacting selectively with any protein or protein complex (a complex of two or more proteins that may include other nonprotein molecules) [goid 5515] [pmid 16189514] [evidence IPI]; Interacting selectively with zinc (Zn) ions [goid 8270] [evidence IEA]; Interacting selectively with any metal ion [goid 46872] [evidence IEA]; Interacting selectively with any protein or protein complex (a complex …	TEF3; POB1; KIAA0898; MUL	0.00664148	0.560685	0.20125	7.5456	7.5689	7.3223	7.3976	7.3481
ILMN_1711766	6500	SKP1A	NM_006930.2	NP_008861.2	2480739	A	1774	GGAGCTACTAGGATGTCTTCCAGCCTCCTGCAGTCAAGGAGTACCACTGT	5	-	133520816-133520865	5q31.1d	Homo sapiens S-phase kinase-associated protein 1A (p19A) (SKP1A), transcript variant 1, mRNA.				TCEB1L; MGC34403; EMC19; SKP1; OCP-II; OCP2	0.0420333	0.606213	0.2925	10.188	10.089	9.9497	9.8461	9.7422
ILMN_1711838	29957	SLC25A24	NM_013386.3	NP_037518.3	3890402	I	344	CTGCAGGAGGGGCTCAGGAACCTGGGCATCCCTCTGGGCCAGGACGCCGA	1	-	108742581-108742630	1p13.3c	Homo sapiens solute carrier family 25 (mitochondrial carrier; phosphate carrier), member 24 (SLC25A24), nuclear gene encoding mitochondrial protein, transcript variant 1, mRNA.	A semiautonomous, self replicating organelle that occurs in varying numbers, shapes, and sizes in the cytoplasm of virtually all eukaryotic cells. It is notably the site of tissue respiration [goid 5739] [evidence IEA]; The inner, i.e. lumen-facing, lipid bilayer of the mitochondrial envelope. It is highly folded to form cristae [goid 5743] [evidence IEA]; Double layer of lipid molecules that enc…	The directed movement of substances (such as macromolecules, small molecules, ions) into, out of, within or between cells, or within a multicellular organism [goid 6810] [evidence IEA]	The selective, often stoichiometric, interaction of a molecule with one or more specific sites on another molecule [goid 5488] [evidence IEA]; Interacting selectively with calcium ions (Ca2+) [goid 5509] [evidence IEA]	DKFZp586G0123; APC1; SCAMC-1	0.0354137	0.599144	-0.705933	7.7884	8.268	8.6456	8.8403	8.7165
ILMN_1712046	56265	CPXM1	NM_019609.3	NP_062555.1	730577	S	2235	GGCGCCTGGAGCGGCTAAGGGGACAGAAGGATTGATACCTGCGGTTTAAG	20	-	2774820-2774835:2774836-2774869	20p13c	Homo sapiens carboxypeptidase X (M14 family), member 1 (CPXM1), mRNA.	The space external to the outermost structure of a cell. For cells without external protective or external encapsulating structures this refers to space outside of the plasma membrane. This term covers the host cell environment outside an intracellular parasite [goid 5576] [evidence IEA]; That part of a multicellular organism outside the cells proper, usually taken to be outside the plasma membra…	The hydrolysis of a peptide bond or bonds within a protein [goid 6508] [evidence IEA]; The attachment of a cell, either to another cell or to an underlying substrate such as the extracellular matrix, via cell adhesion molecules [goid 7155] [evidence IEA]	Catalysis of the hydrolysis of C-terminal amino acid residues from a polypeptide chain by a mechanism in which water acts as a nucleophile, one or two metal ions hold the water molecule in place, and charged amino acid side chains are ligands for the metal ions [goid 4181] [evidence IEA]; Catalysis of the hydrolysis of a peptide bond. A peptide bond is a covalent bond formed when the carbon atom …	CPX1; CPXM	0.043051	0.606213	-0.30315	7.6912	7.7933	7.9246	8.0755	8.1361
ILMN_1712305	79901	CYBRD1	NM_024843.2	NP_079119.2	2370300	S	3633	CGGCTTCCTGTGCTGCTTGTGTCAAATGGAACCTGCCCTCTAAAGCACTT	2	+	172122282-172122331	2q31.1c	Homo sapiens cytochrome b reductase 1 (CYBRD1), mRNA.	Double layer of lipid molecules that encloses all cells, and, in eukaryotes, many organelles; may be a single or double lipid bilayer; also includes associated proteins [goid 16020] [evidence IEA]; Penetrating at least one phospholipid bilayer of a membrane. May also refer to the state of being buried in the bilayer with no exposure outside the bilayer. When used to describe a protein, indicates …	The directed movement of substances (such as macromolecules, small molecules, ions) into, out of, within or between cells, or within a multicellular organism [goid 6810] [evidence IEA]; A process whereby a series of electron carriers operate together to transfer electrons from donors to any of several different terminal electron acceptors to generate a transmembrane electrochemical gradient [goid…	Catalysis of the reaction: 2 Fe2+ + NAD+ = 2 Fe3+ + NADH + H+ [goid 293] [pmid 14499595] [evidence IDA]; Interacting selectively with iron (Fe) ions [goid 5506] [evidence IEA]; Catalysis of an oxidation-reduction (redox) reaction, a reversible chemical reaction in which the oxidation state of an atom or atoms within a molecule is altered. One substrate acts as a hydrogen or electron donor and bec…	FLJ23462; FRRS3; DCYTB	0.0427977	0.606213	0.9865	9.0878	9.1714	8.5037	8.1935	7.7321
ILMN_1712803	891	CCNB1	NM_031966.2	NP_114172.1	4590040	S	1811	ACTTCCATAGGACATACTGCATGTAAGCCAAGTCATGGAGAATCTGCTGC	5	+	68473790-68473839	5q13.2a	Homo sapiens cyclin B1 (CCNB1), mRNA.	The part of a cell or its extracellular environment in which a gene product is located. A gene product may be located in one or more parts of a cell and its location may be as specific as a particular macromolecular complex, that is, a stable, persistent association of macromolecules that function together [goid 5575] [evidence ND ]; A membrane-bounded organelle of eukaryotic cells in which chrom…	Progression from G2 phase to M phase of the mitotic cell cycle [goid 86] [evidence NAS]; The progression of biochemical and morphological phases and events that occur in a cell during successive cell replication or nuclear replication events. Canonically, the cell cycle comprises the replication and segregation of genetic material followed by the division of the cell, but in endocycles or syncyti…	Interacting selectively with any protein or protein complex (a complex of two or more proteins that may include other nonprotein molecules) [goid 5515] [pmid 9001210] [evidence IPI]; Interacting selectively with any protein or protein complex (a complex of two or more proteins that may include other nonprotein molecules) [goid 5515] [pmid 10373560] [evidence IPI]; Interacting selectively with any…	CCNB	0.0479032	0.606948	-0.740084	8.2319	8.5826	8.9382	9.4264	9.0774
ILMN_1712936	94104	C21ORF66	NM_013329.3	NP_037461.2	6770753	I	2536	CCCATTCCAGAGAGGGTCCTGCCCCATACCCAGAAGGAAAGAATGCTGCT	21	-	34113872-34113921	21q22.11b	Homo sapiens chromosome 21 open reading frame 66 (C21orf66), transcript variant 2, mRNA.				FLJ90561; GCFC; BM-020	0.0239362	0.596775	-0.205917	7.1601	7.2202	7.3307	7.4175	7.44
ILMN_1713124	8644	AKR1C3	NM_003739.4	NP_003730.4	7210632	S	1111	GCCGGTGACTGGACATATCACCTCTACTTAAATCCGTCCTGTTTAGCGAC	10	+	5137829-5137869:5138602-5138610	10p15.1c	Homo sapiens aldo-keto reductase family 1, member C3 (3-alpha hydroxysteroid dehydrogenase, type II) (AKR1C3), mRNA.	The living contents of a cell; the matter contained within (but not including) the plasma membrane, usually taken to exclude large vacuoles and masses of secretory or ingested material. In eukaryotes it includes the nucleus and cytoplasm [goid 5622] [pmid 11256614] [evidence IDA]; All of the contents of a cell excluding the plasma membrane and nucleus, but including other subcellular structures […	The chemical reactions and pathways involving prostaglandins, any of a group of biologically active metabolites which contain a cyclopentane ring due to the formation of a bond between two carbons of a fatty acid. They have a wide range of biological activities [goid 6693] [pmid 9792917] [evidence TAS]; The process of removal or addition of one or more electrons with or without the concomitant re…	Catalysis of the NADPH-dependent reduction of carbonyl compounds [goid 4033] [pmid 9792917] [evidence TAS]; Catalysis of an oxidation-reduction (redox) reaction, a reversible chemical reaction in which the oxidation state of an atom or atoms within a molecule is altered. One substrate acts as a hydrogen or electron donor and becomes oxidized, while the other acts as hydrogen or electron acceptor …	HAKRB; hluPGFS; DD3; HSD17B5; HAKRe; KIAA0119; HA1753; DDX	0.0235178	0.593765	2.40607	10.492	10.412	7.8256	7.4264	8.8858
ILMN_1713249	26147	PHF19	NM_015651.1	NP_056466.1	2570091	I	4058	GGGGTGTCTGCACCACCTGGGAAGATAGCACAAGGCCTAATGAGGTCACC	9	-	123618110-123618159	9q33.2a	Homo sapiens PHD finger protein 19 (PHF19), transcript variant 1, mRNA.	A membrane-bounded organelle of eukaryotic cells in which chromosomes are housed and replicated. In most cells, the nucleus contains all of the cell's chromosomes except the organellar chromosomes, and is the site of RNA synthesis and processing. In some species, or in specialized cell types, RNA metabolism or DNA replication may be absent [goid 5634] [evidence IEA]	The synthesis of either RNA on a template of DNA or DNA on a template of RNA [goid 6350] [evidence IEA]; Any process that modulates the frequency, rate or extent of DNA-dependent transcription [goid 6355] [evidence IEA]	Interacting selectively with any nucleic acid [goid 3676] [evidence IEA]; Interacting selectively with any protein or protein complex (a complex of two or more proteins that may include other nonprotein molecules) [goid 5515] [evidence IEA]; Interacting selectively with zinc (Zn) ions [goid 8270] [evidence IEA]; Interacting selectively with any nucleic acid [goid 3676] [evidence IEA]; Interacting…	MGC131698; PCL3; MGC23929; MGC149713; MGC149712	0.0272944	0.596775	-0.484016	8.5793	8.593	9.2137	9.1001	8.8967
ILMN_1713369	23521	RPL13A	NM_012423.2	NP_036555.1	6060356	S	729	TGCCACAGGCAGCCCTGGGACATAGGAAGCTGGGAGCAAGGAAAGGGTCT	19	+	49995167-49995216	19q13.33b	Homo sapiens ribosomal protein L13a (RPL13A), mRNA.	The living contents of a cell; the matter contained within (but not including) the plasma membrane, usually taken to exclude large vacuoles and masses of secretory or ingested material. In eukaryotes it includes the nucleus and cytoplasm [goid 5622] [evidence IEA]; An intracellular organelle, about 200 A in diameter, consisting of RNA and protein. It is the site of protein biosynthesis resulting …	The chemical reactions and pathways resulting in the formation of a protein. This is a ribosome-mediated process in which the information in messenger RNA (mRNA) is used to specify the sequence of amino acids in the protein [goid 6412] [evidence IEA]; The successive addition of amino acid residues to a nascent polypeptide chain during protein biosynthesis [goid 6414] [pmid 15189156] [evidence EXP]	The action of a molecule that contributes to the structural integrity of the ribosome [goid 3735] [evidence IEA]; The action of a molecule that contributes to the structural integrity of the ribosome [goid 3735] [pmid 10580157] [evidence TAS]		0.00713763	0.560685	0.694334	13.003	13.119	12.412	12.221	12.467
ILMN_1714393	53917	RAB24	NM_001031677.2	NP_001026847.1	2360022	I	1419	CACCCGGCTGGCCTCACTGCTTATATTAAGGCTCCTCCCAACTCTCATTT	5	-	176728342-176728391	5q35.3a	Homo sapiens RAB24, member RAS oncogene family (RAB24), transcript variant 1, mRNA.	A prelysosomal endocytic organelle differentiated from early endosomes by lower lumenal pH and different protein composition. Late endosomes are more spherical than early endosomes and are mostly juxtanuclear, being concentrated near the microtubule organizing center [goid 5770] [evidence IEA]; The irregular network of unit membranes, visible only by electron microscopy, that occurs in the cytopl…	The process by which cells digest parts of their own cytoplasm; allows for both recycling of macromolecular constituents under conditions of cellular stress and remodeling the intracellular structure for cell differentiation [goid 6914] [evidence IEA]; Any series of molecular signals in which a small monomeric GTPase relays one or more of the signals [goid 7264] [evidence IEA]; The directed movem…	Interacting selectively with a nucleotide, any compound consisting of a nucleoside that is esterified with (ortho)phosphate or an oligophosphate at any hydroxyl group on the ribose or deoxyribose moiety [goid 166] [evidence IEA]; Interacting selectively with GTP, guanosine triphosphate [goid 5525] [evidence IEA]; Interacting selectively with a nucleotide, any compound consisting of a nucleoside t…		0.0252728	0.596775	0.175417	7.558	7.5319	7.4328	7.3325	7.3433
ILMN_1714444	11278	KLF12	NM_007249.4	NP_009180.3	1430711	I	10251	CCAGAGGAGGTCCTACACATTAAAGGATAAAGCCCCCCAGTGATGCTGGC	13	-	74260757-74260806	13q22.1b	Homo sapiens Kruppel-like factor 12 (KLF12), mRNA.	The living contents of a cell; the matter contained within (but not including) the plasma membrane, usually taken to exclude large vacuoles and masses of secretory or ingested material. In eukaryotes it includes the nucleus and cytoplasm [goid 5622] [evidence IEA]; A membrane-bounded organelle of eukaryotic cells in which chromosomes are housed and replicated. In most cells, the nucleus contains …	Any process that stops, prevents or reduces the frequency, rate or extent of transcription from an RNA polymerase II promoter [goid 122] [pmid 16615998] [evidence IDA]; The synthesis of either RNA on a template of DNA or DNA on a template of RNA [goid 6350] [evidence IEA]; Any process that modulates the frequency, rate or extent of DNA-dependent transcription [goid 6355] [evidence IEA]; Any proce…	The function of binding to a specific DNA sequence in order to modulate transcription. The transcription factor may or may not also interact selectively with a protein or macromolecular complex [goid 3700] [evidence IEA]; The function of binding to a specific DNA sequence in order to modulate transcription. The transcription factor may or may not also interact selectively with a protein or macrom…	AP-2rep; AP2REP; HSPC122	0.0210597	0.590086	0.345816	7.6175	7.6246	7.394	7.2319	7.1998
ILMN_1714730	11065	UBE2C	NM_181803.1	NP_861519.1	5310471	A	202	CCCTCATGAACCCAACATTGATAGTCCCTTGAACACACATGCTGCCGAGC	20	+	43875503-43875510:43877900-43877923:43877924-43877941	20q13.12b	Homo sapiens ubiquitin-conjugating enzyme E2C (UBE2C), transcript variant 6, mRNA.	That part of the nuclear content other than the chromosomes or the nucleolus [goid 5654] [pmid 15029244] [evidence EXP]; That part of the nuclear content other than the chromosomes or the nucleolus [goid 5654] [pmid 10548110] [evidence EXP]; That part of the nuclear content other than the chromosomes or the nucleolus [goid 5654] [pmid 11340163] [evidence EXP]; That part of the cytoplasm that does…	The covalent alteration of one or more amino acids occurring in a protein after the protein has been completely translated and released from the ribosome [goid 43687] [evidence IEA]; Any process that modulates the frequency, rate or extent of the chemical reactions and pathways involving a protein [goid 51246] [evidence IEA]; The chemical reactions and pathways resulting in the breakdown of a pro…	Catalysis of ATP-dependent isopeptide bond formation between the carboxy-terminal residues of a small conjugating protein such as ubiquitin or a ubiquitin-like protein, and a substrate lysine residue. This function may be performed alone or in conjunction with an E3, ubiquitin-like protein ligase [goid 19787] [evidence IEA]; Catalysis of the ligation of two substances with concomitant breaking of…	UBCH10; dJ447F3.2	0.0444927	0.606213	-1.25022	9.5486	9.7483	10.692	11.461	10.543
ILMN_1714741	346887	LOC346887	XM_943533.1	XP_948626.1	7150491	A	1424	GTCCCGTGGAGGGACACAAGAGCGAGGACAGCATGGTTCTAATGGCCAGG					PREDICTED: Homo sapiens similar to solute carrier family 16 (monocarboxylic acid transporters), member 14 (LOC346887), mRNA.					0.0437235	0.606213	-0.190933	8.3458	8.2294	8.5342	8.4607	8.4407
ILMN_1714805	79882	ZC3H14	NM_024824.3	NP_079100.2	7550678	A	3652	CCTACATGTGCAAAGGCTCACGTTTAAGATTGTCAAGCCAGCAGTCTACT	14	+	88149133-88149182	14q31.3d	Homo sapiens zinc finger CCCH-type containing 14 (ZC3H14), transcript variant 1, mRNA.	A membrane-bounded organelle of eukaryotic cells in which chromosomes are housed and replicated. In most cells, the nucleus contains all of the cell's chromosomes except the organellar chromosomes, and is the site of RNA synthesis and processing. In some species, or in specialized cell types, RNA metabolism or DNA replication may be absent [goid 5634] [evidence IEA]		Interacting selectively with an RNA molecule or a portion thereof [goid 3723] [evidence IEA]; Interacting selectively with zinc (Zn) ions [goid 8270] [evidence IEA]; Interacting selectively with any metal ion [goid 46872] [evidence IEA]	MGC26892; UKp68; FLJ11806; NY-REN-37	0.0463559	0.606213	0.157417	7.7425	7.639	7.5745	7.5266	7.4989
ILMN_1714990	1629	DBT	NM_001918.2	NP_001909.2	4060768	S	3473	GCCCAGGAGTTCAAAGCTGTAGTGAGCTGTCATTGTGCCACTATCCTCCA	1	-	100659770-100659819	1p21.2a	Homo sapiens dihydrolipoamide branched chain transacylase E2 (DBT), nuclear gene encoding mitochondrial protein, mRNA.	A semiautonomous, self replicating organelle that occurs in varying numbers, shapes, and sizes in the cytoplasm of virtually all eukaryotic cells. It is notably the site of tissue respiration [goid 5739] [evidence IEA]; A semiautonomous, self replicating organelle that occurs in varying numbers, shapes, and sizes in the cytoplasm of virtually all eukaryotic cells. It is notably the site of tissue…	The chemical reactions and pathways, including anabolism and catabolism, by which living organisms transform chemical substances. Metabolic processes typically transform small molecules, but also include macromolecular processes such as DNA repair and replication, and protein synthesis and degradation [goid 8152] [evidence IEA]; The chemical reactions and pathways, including anabolism and catabol…	Interacting selectively with any protein or protein complex (a complex of two or more proteins that may include other nonprotein molecules) [goid 5515] [evidence IEA]; Catalysis of the generalized reaction: acyl-carrier + reactant = acyl-reactant + carrier [goid 8415] [evidence IEA]; Catalysis of the transfer of a group, e.g. a methyl group, glycosyl group, acyl group, phosphorus-containing, or o…	BCATE2; MGC9061; E2B; E2	0.0246557	0.596775	0.238817	9.0602	9.2003	8.893	8.9209	8.8604
ILMN_1715374	3645	INSRR	NM_014215.1	NP_055030.1	1580711	S	3776	TGTCTGGTCCTTTGGCGTGGTACTCTGGGAGATTGTGACCCTGGCAGAAC	1	-	156811275-156811320:156811457-156811460	1q23.1a	Homo sapiens insulin receptor-related receptor (INSRR), mRNA.	Penetrating at least one phospholipid bilayer of a plasma membrane. May also refer to the state of being buried in the bilayer with no exposure outside the bilayer [goid 5887] [pmid 10226785] [evidence NAS]; Double layer of lipid molecules that encloses all cells, and, in eukaryotes, many organelles; may be a single or double lipid bilayer; also includes associated proteins [goid 16020] [evidence…	The process of introducing a phosphate group on to a protein [goid 6468] [evidence IEA]; The series of molecular signals generated as a consequence of a transmembrane receptor tyrosine kinase binding to its physiological ligand [goid 7169] [pmid 10226785] [evidence NAS]	Interacting selectively with a nucleotide, any compound consisting of a nucleoside that is esterified with (ortho)phosphate or an oligophosphate at any hydroxyl group on the ribose or deoxyribose moiety [goid 166] [evidence IEA]; Catalysis of the reaction: ATP + a protein-L-tyrosine = ADP + a protein-L-tyrosine phosphate, to initiate a change in cell activity [goid 4714] [pmid 10226785] [evidence…	IRR	0.0400981	0.600926	0.104333	7.4336	7.3746	7.2986	7.273	7.3277
ILMN_1715417	6403	SELP	NM_003005.2	NP_002996.1	4810468	S	3060	TGGATGGCACCAGAGGCTGCAGAAGGCCAAGAATCAAGCTAGAAGGCCAC	1	-	167824803-167824852	1q24.2b	Homo sapiens selectin P (granule membrane protein 140kDa, antigen CD62) (SELP), mRNA.	The side of the plasma membrane that is opposite to the side that faces the cytoplasm [goid 9897] [evidence IEA]; Double layer of lipid molecules that encloses all cells, and, in eukaryotes, many organelles; may be a single or double lipid bilayer; also includes associated proteins [goid 16020] [evidence IEA]; Double layer of lipid molecules that encloses all cells, and, in eukaryotes, many organ…	The immediate defensive reaction (by vertebrate tissue) to infection or injury caused by chemical or physical agents. The process is characterized by local vasodilation, extravasation of plasma into intercellular spaces and accumulation of white blood cells and macrophages [goid 6954] [evidence IEA]; The attachment of a cell, either to another cell or to an underlying substrate such as the extrac…	Interacting selectively with a glycoprotein, a protein that contains covalently bound glycose (monosaccharide) residues. These also include proteoglycans [goid 1948] [evidence IEA]; Interacting selectively with any mono-, di- or trisaccharide carbohydrate [goid 5529] [evidence IEA]; Interacting selectively with sialic acid, any of a variety of N- or O- substituted derivatives of neuraminic acid, …	PSEL; CD62P; CD62; GRMP; GMP140; FLJ45155; PADGEM	0.0244259	0.596775	0.870933	7.5682	8.1078	6.9815	7.0228	6.8969
ILMN_1715543	641371	ACOT1	NM_001037161.1	NP_001032238.1	4900438	S	831	TGTGAACTACTTGCTCAGTCATCCTGAGGTAAAAGGTCCAGGAGTTGGGC	14	+	73078125-73078152:73079507-73079528	14q24.3a	Homo sapiens acyl-CoA thioesterase 1 (ACOT1), mRNA.	All of the contents of a cell excluding the plasma membrane and nucleus, but including other subcellular structures [goid 5737] [evidence IEA]; That part of the cytoplasm that does not contain membranous or particulate subcellular components [goid 5829] [pmid 16940157] [evidence IDA]	The chemical reactions and pathways involving fatty acids with a chain length of C18 or greater [goid 38] [pmid 16940157] [evidence IDA]; The chemical reactions and pathways involving long-chain fatty acids, aliphatic compounds having a terminal carboxyl group and with a chain length of C12-18 [goid 1676] [pmid 16940157] [evidence IDA]; The chemical reactions and pathways involving lipids, compou…	Catalysis of the reaction: a carboxylic ester + H2O = an alcohol + a carboxylic anion [goid 4091] [evidence IEA]; Catalysis of the reaction: palmitoyl-CoA + H2O = CoA + palmitate [goid 16290] [evidence IEA]; Catalysis of the hydrolysis of various bonds, e.g. C-O, C-N, C-C, phosphoric anhydride bonds, etc. Hydrolase is the systematic name for any enzyme of EC class 3 [goid 16787] [evidence IEA]; C…	LACH2; ACH2; CTE-1	0.0289599	0.596775	0.330283	7.7511	7.5748	7.2549	7.3884	7.3547
ILMN_1715661	7019	TFAM	NM_003201.1	NP_003192.1	650326	S	1772	GCCAACTATGGCCTGTGGATCAAATCCAGCCTGCTGCCTGCTTTTTATGG	10	+	59825739-59825788	10q21.1e	Homo sapiens transcription factor A, mitochondrial (TFAM), nuclear gene encoding mitochondrial protein, mRNA.	A semiautonomous, self replicating organelle that occurs in varying numbers, shapes, and sizes in the cytoplasm of virtually all eukaryotic cells. It is notably the site of tissue respiration [goid 5739] [pmid 8333869] [evidence TAS]; The gel-like material, with considerable fine structure, that lies in the matrix space, or lumen, of a mitochondrion. It contains the enzymes of the tricarboxylic a…	Any process that modulates the frequency, rate or extent of DNA-dependent transcription [goid 6355] [evidence IEA]; The process whereby new strands of DNA are synthesized, using parental DNA as a template for the DNA-dependent DNA polymerases that synthesize the new strands [goid 6261] [pmid 8333869] [evidence TAS]; The synthesis of either RNA on a template of DNA or DNA on a template of RNA [goi…	Interacting selectively with DNA (deoxyribonucleic acid) [goid 3677] [evidence IEA]; The function of binding to a specific DNA sequence in order to modulate transcription. The transcription factor may or may not also interact selectively with a protein or macromolecular complex [goid 3700] [pmid 8333869] [evidence TAS]	MtTF1; mtTFA; TCF6; TCF6L2	0.0107501	0.583221	-0.3594	9.1922	9.1248	9.5301	9.5888	9.4348
ILMN_1715715	1050	CEBPA	NM_004364.2	NP_004355.2	1430280	S	2050	GCCCCAGCAGTGCCTTGTGCAATGTGAATGTGCGCGTCTCTGCTAAACCA	19	-	38483061-38483110	19q13.11b	Homo sapiens CCAAT/enhancer binding protein (C/EBP), alpha (CEBPA), mRNA.	A membrane-bounded organelle of eukaryotic cells in which chromosomes are housed and replicated. In most cells, the nucleus contains all of the cell's chromosomes except the organellar chromosomes, and is the site of RNA synthesis and processing. In some species, or in specialized cell types, RNA metabolism or DNA replication may be absent [goid 5634] [pmid 7575576] [evidence NAS]	The chemical reactions and pathways resulting in the formation of precursor metabolites, substances from which energy is derived, and any process involved in the liberation of energy from these substances [goid 6091] [pmid 8643605] [evidence TAS]; The synthesis of either RNA on a template of DNA or DNA on a template of RNA [goid 6350] [pmid 15664994] [evidence IDA]; The synthesis of either RNA on…	Functions to initiate or regulate RNA polymerase II transcription by binding an enhancer region of DNA [goid 3705] [pmid 7575576] [evidence NAS]; Interacting selectively with a transcription factor, any protein required to initiate or regulate transcription [goid 8134] [pmid 15664994] [evidence IPI]; Interacting selectively with DNA of a specific nucleotide composition, e.g. GC-rich DNA binding, …	CEBP; C/EBP-alpha	0.0286978	0.596775	-0.0960167	6.851	6.8981	6.9514	6.9651	6.9952
ILMN_1715908	29781	NCAPH2	NM_152299.2	NP_689512.2	2000661	I	1784	GGCCTCCCTGCAGCTGGCCAATGACTACACAGTGGAGATAACCCAGCAGC	22	+	49308446-49308461:49308530-49308563	22q13.33b	Homo sapiens non-SMC condensin II complex, subunit H2 (NCAPH2), transcript variant 2, mRNA.	A membrane-bounded organelle of eukaryotic cells in which chromosomes are housed and replicated. In most cells, the nucleus contains all of the cell's chromosomes except the organellar chromosomes, and is the site of RNA synthesis and processing. In some species, or in specialized cell types, RNA metabolism or DNA replication may be absent [goid 5634] [evidence IEA]	The cell cycle process whereby chromatin structure is compacted prior to mitosis in eukaryotic cells [goid 7076] [evidence IEA]		MGC18000; CAP-H2; MGC8640; MGC5305; hCAP-H2; MGC2455; 384D8-2; MGC15858; 384D8_6; MGC4133	0.023967	0.596775	-0.40115	7.5323	7.5344	7.9091	8.0721	7.8223
ILMN_1716014	653232	LOC653232	XM_944104.2	XP_949197.1	5050541	A	370	AGGGTCCTGAATTCTTACTGGGTTGGTGAAGATTCCACATACAAATTTTT				6p24.1b	PREDICTED: Homo sapiens hypothetical LOC653232, transcript variant 4 (LOC653232), mRNA.					0.0307642	0.596775	0.279833	12.5	12.439	12.245	12.241	12.083
ILMN_1716086	55339	WDR33	NM_001006623.1	NP_001006624.1	150070	A	659	CTCACGACAGCCCAGTGAGGGCCATGACGTGGTCACATAATGACATGTGG	2	-	128522502-128522551	2q14.3e	Homo sapiens WD repeat domain 33 (WDR33), transcript variant 3, mRNA.	A membrane-bounded organelle of eukaryotic cells in which chromosomes are housed and replicated. In most cells, the nucleus contains all of the cell's chromosomes except the organellar chromosomes, and is the site of RNA synthesis and processing. In some species, or in specialized cell types, RNA metabolism or DNA replication may be absent [goid 5634] [pmid 11162572] [evidence IDA]; A membrane-bo…	Pathways for DNA repair which occur after DNA has replicated, e.g. mismatch repair, and which involve translesion synthesis (TLS-type) DNA polymerases [goid 6301] [pmid 11162572] [evidence NAS]; The directed movement of substances (such as macromolecules, small molecules, ions) into, out of, within or between cells, or within a multicellular organism [goid 6810] [evidence IEA]; The process of for…	Enables the directed movement of substances (such as macromolecules, small molecules, ions) into, out of, within or between cells [goid 5215] [evidence IEA]; Interacting selectively with any protein or protein complex (a complex of two or more proteins that may include other nonprotein molecules) [goid 5515] [pmid 17353931] [evidence IPI]	WDC146; FLJ11294	0.00792935	0.560685	0.19755	7.9802	7.9777	7.7444	7.8267	7.7731
ILMN_1716246	2487	FRZB	NM_001463.2	NP_001454.2	3370113	S	1840	GCCTGATTGAGAAGCACAACTGAAACCAGTAGCCGCTGGGGTGTTAATGG	2	-	183698882-183698931	2q32.1a	Homo sapiens frizzled-related protein (FRZB), mRNA.	The space external to the outermost structure of a cell. For cells without external protective or external encapsulating structures this refers to space outside of the plasma membrane. This term covers the host cell environment outside an intracellular parasite [goid 5576] [pmid 9096311] [evidence TAS]; Double layer of lipid molecules that encloses all cells, and, in eukaryotes, many organelles; …	The process whose specific outcome is the progression of the skeleton over time, from its formation to the mature structure. The skeleton is the bony framework of the body in vertebrates (endoskeleton) or the hard outer envelope of insects (exoskeleton or dermoskeleton) [goid 1501] [pmid 8824257] [evidence TAS]; The biological process whose specific outcome is the progression of a multicellular o…	Interacting selectively with Wnt-protein, a secreted growth factor involved in signaling [goid 17147] [evidence ISS]	FRZB-1; FRZB-PEN; SRFP3; FRP-3; FZRB; hFIZ; FRITZ; SFRP3; FRE; FRZB1	0.0144769	0.590086	-0.4178	7.2794	7.062	7.5987	7.5722	7.5946
ILMN_1716400	2305	FOXM1	NM_202003.1	NP_973732.1	2650364	A	3067	ACAAGTGGATCTGCTTGCCAGAGTCCTTTTTGCCCCTCCCTGCCACCTCC	12	-	2967199-2967248	12p13.33a	Homo sapiens forkhead box M1 (FOXM1), transcript variant 3, mRNA.	A membrane-bounded organelle of eukaryotic cells in which chromosomes are housed and replicated. In most cells, the nucleus contains all of the cell's chromosomes except the organellar chromosomes, and is the site of RNA synthesis and processing. In some species, or in specialized cell types, RNA metabolism or DNA replication may be absent [goid 5634] [evidence IEA]	Any process that modulates the frequency, rate or extent of cell growth [goid 1558] [pmid 10523841] [evidence TAS]; The differentiation of endothelial cells from progenitor cells during blood vessel development, and the de novo formation of blood vessels and tubes [goid 1570] [evidence IEA]; The process whose specific outcome is the progression of the liver over time, from its formation to the ma…	The function of binding to a specific DNA sequence in order to modulate transcription. The transcription factor may or may not also interact selectively with a protein or macromolecular complex [goid 3700] [pmid 9032290] [evidence IDA]; The function of binding to a specific DNA sequence in order to modulate transcription. The transcription factor may or may not also interact selectively with a pr…	MPP-2; INS-1; HFH11; TGT3; MPP2; PIG29; TRIDENT; HFH-11; FKHL16; MPHOSPH2; HNF-3; FOXM1B	0.0296398	0.596775	-0.335934	7.4318	7.457	7.8543	7.8382	7.6485
ILMN_1716790	323	APBB2	NM_173075.2	NP_775098.2	990392	S	4276	ATGAAGTACCGAGAGGCTAAACCCACTGGCCTAAGATCTCACCAAAGTTC	4	-	40511234-40511283	4p14a-p13d	Homo sapiens amyloid beta (A4) precursor protein-binding, family B, member 2 (Fe65-like) (APBB2), mRNA.	A membrane-bounded organelle of eukaryotic cells in which chromosomes are housed and replicated. In most cells, the nucleus contains all of the cell's chromosomes except the organellar chromosomes, and is the site of RNA synthesis and processing. In some species, or in specialized cell types, RNA metabolism or DNA replication may be absent [goid 5634] [evidence ISS]; Double layer of lipid molecul…	The process by which the cell cycle is halted during one of the normal phases (G1, S, G2, M) [goid 7050] [evidence ISS]; A series of reactions within the cell that occur as a result of a single trigger reaction or compound [goid 7242] [pmid 8855266] [evidence NAS]; Any process that stops, prevents or reduces the frequency, rate or extent of cell growth [goid 30308] [evidence ISS]; Any process tha…	Interacting selectively with beta-amyloid peptide/protein and/or its precursor [goid 1540] [evidence ISS]; Interacting selectively with a transcription factor, any protein required to initiate or regulate transcription [goid 8134] [evidence ISS]	FE65L; FE65L1; MGC35575	0.0340623	0.599144	0.299983	7.5197	7.4274	7.1103	7.2867	7.1237
ILMN_1716797	9936	CD302	NM_014880.3	NP_055695.2	4640630	S	2753	TGGGCAGTGCTGCTCTTAAATCCTACCTTCCACTCAACTCCCATACAACT	2	-	160334548-160334597	2q24.2a	Homo sapiens CD302 molecule (CD302), mRNA.	Double layer of lipid molecules that encloses all cells, and, in eukaryotes, many organelles; may be a single or double lipid bilayer; also includes associated proteins [goid 16020] [evidence IEA]; Penetrating at least one phospholipid bilayer of a membrane. May also refer to the state of being buried in the bilayer with no exposure outside the bilayer. When used to describe a protein, indicates …		The selective, often stoichiometric, interaction of a molecule with one or more specific sites on another molecule [goid 5488] [evidence IEA]; Interacting selectively with any mono-, di- or trisaccharide carbohydrate [goid 5529] [evidence IEA]	BIMLEC; CLEC13A; KIAA0022; DCL-1	0.0396423	0.600497	0.53205	8.215	7.9375	7.7026	7.5255	7.4045
ILMN_1717793	64073	C19ORF33	NM_033520.1	NP_277055.1	630470	S	273	TCCAGCGATTCGGACACGGATGTGAAGTCCCACGCTGCTGGCTCCAAGCA	19	+	38795300-38795326:38795485-38795507	19q13.2a	Homo sapiens chromosome 19 open reading frame 33 (C19orf33), mRNA.				MGC39135; IMUP-1; H2RSP; IMUP; MGC75180; IMUP-2	0.0428115	0.606213	0.628534	7.6567	8.0495	7.0837	7.387	7.203
ILMN_1718044	60528	ELAC2	NM_018127.5	NP_060597.4	60202	S	2664	AAGAGCACGGTCCCCCAGGAGGCAGCTCAGGATAGGTGGTATGGAGCTGT	17	-	12836722-12836771	17p12c	Homo sapiens elaC homolog 2 (E. coli) (ELAC2), mRNA.	A membrane-bounded organelle of eukaryotic cells in which chromosomes are housed and replicated. In most cells, the nucleus contains all of the cell's chromosomes except the organellar chromosomes, and is the site of RNA synthesis and processing. In some species, or in specialized cell types, RNA metabolism or DNA replication may be absent [goid 5634] [evidence IEA]	The process by which a pre-tRNA molecule is converted to a mature tRNA, ready for addition of an aminoacyl group [goid 8033] [evidence IEA]	Catalysis of the hydrolysis of ester linkages within nucleic acids by creating internal breaks [goid 4519] [evidence IEA]; Interacting selectively with any protein or protein complex (a complex of two or more proteins that may include other nonprotein molecules) [goid 5515] [pmid 17353931] [evidence IPI]; Interacting selectively with zinc (Zn) ions [goid 8270] [evidence IEA]; Catalysis of the hyd…	ELC2; FLJ10530; FLJ36693; HPC2; FLJ42848	0.00754355	0.560685	-0.401583	7.9256	7.9667	8.3384	8.4329	8.2719
ILMN_1718354	25896	INTS7	NM_015434.2	NP_056249.1	6220010	S	2971	CGCAATGCCTACACACGGTTTTAACCATGGAATGAATGCACTGCAGACTC	1	-	212115139-212115165:212115166-212115188	1q32.3b	Homo sapiens integrator complex subunit 7 (INTS7), mRNA.	A membrane-bounded organelle of eukaryotic cells in which chromosomes are housed and replicated. In most cells, the nucleus contains all of the cell's chromosomes except the organellar chromosomes, and is the site of RNA synthesis and processing. In some species, or in specialized cell types, RNA metabolism or DNA replication may be absent [goid 5634] [evidence IEA]; A protein complex that stably…	Any process involved in the conversion of a primary small nuclear RNA (snRNA) transcript into a mature snRNA molecule [goid 16180] [pmid 16239144] [evidence IDA]	Interacting selectively with any protein or protein complex (a complex of two or more proteins that may include other nonprotein molecules) [goid 5515] [pmid 16239144] [evidence IPI]	DKFZP434B168; INT7; C1orf73	0.0242781	0.596775	-0.2276	7.336	7.447	7.6326	7.6572	7.5675
ILMN_1718629	8204	NRIP1	NM_003489.2	NP_003480.2	7510408	S	6771	GTGATTACCTGCTGCATGAAAAGTGCATGGGGGACCCTGTGCATCTGTGC	21	-	15255898-15255947	21q11.2d	Homo sapiens nuclear receptor interacting protein 1 (NRIP1), mRNA.	A protein complex that possesses histone deacetylase activity [goid 118] [evidence IEA]; A membrane-bounded organelle of eukaryotic cells in which chromosomes are housed and replicated. In most cells, the nucleus contains all of the cell's chromosomes except the organellar chromosomes, and is the site of RNA synthesis and processing. In some species, or in specialized cell types, RNA metabolism o…	Any process that stops, prevents or reduces the frequency, rate or extent of transcription from an RNA polymerase II promoter [goid 122] [pmid 10364267] [evidence IDA]; Disruption of theca cell layer releasing follicular fluid and/or the oocyte [goid 1543] [evidence IEA]; The synthesis of either RNA on a template of DNA or DNA on a template of RNA [goid 6350] [evidence IEA]; The accumulation and …	The function of a transcription cofactor that activates transcription from a RNA polymerase II promoter; does not bind DNA itself [goid 3713] [pmid 7641693] [evidence IDA]; The function of a transcription cofactor that activates transcription from a RNA polymerase II promoter; does not bind DNA itself [goid 3713] [pmid 10364267] [evidence IDA]; The function of a transcription cofactor that activa…	RIP140	0.00983963	0.581385	-0.783133	8.4912	8.4568	9.3724	9.3469	9.0521
ILMN_1718961	665	BNIP3L	NM_004331.2	NP_004322.1	2640192	S	2795	GTGCATTGTGCTCTTTCCAAGTTCAGCAGCAGTTCTATCAGTGGTGCCAC	8	+	26269939-26269988	8p21.2b	Homo sapiens BCL2/adenovirus E1B 19kDa interacting protein 3-like (BNIP3L), mRNA.	A membrane-bounded organelle of eukaryotic cells in which chromosomes are housed and replicated. In most cells, the nucleus contains all of the cell's chromosomes except the organellar chromosomes, and is the site of RNA synthesis and processing. In some species, or in specialized cell types, RNA metabolism or DNA replication may be absent [goid 5634] [evidence IEA]; The double lipid bilayer encl…	A process that directly activates any of the steps required for cell death by apoptosis [goid 6917] [pmid 9973195] [evidence IDA]; Any process that stops, prevents or reduces the frequency, rate or extent of survival gene product expression; survival gene products are those that antagonize the apoptotic program. Regulation can be at the transcriptional, translational, or posttranslational level […	Interacting selectively with lamin; any of a group of intermediate-filament proteins that form the fibrous matrix on the inner surface of the nuclear envelope [goid 5521] [pmid 10381623] [evidence IDA]; Interacting selectively with an identical protein to form a homodimer [goid 42803] [pmid 10381623] [evidence IDA]; Interacting selectively with a nonidentical protein to form a heterodimer [goid 4…	BNIP3a; NIX	0.0344801	0.599144	0.724083	9.7814	9.6581	9.0843	8.7073	9.1954
ILMN_1718972	113655	MFSD3	NM_138431.1	NP_612440.1	1510703	S	1338	GCTCCTGCTCATCCTCTCTGCCTTTCCCGTTCTGTACCTGGACCTAGCAC	8	+	145707289-145707338	8q24.3h	Homo sapiens major facilitator superfamily domain containing 3 (MFSD3), mRNA.	Double layer of lipid molecules that encloses all cells, and, in eukaryotes, many organelles; may be a single or double lipid bilayer; also includes associated proteins [goid 16020] [evidence IEA]; Penetrating at least one phospholipid bilayer of a membrane. May also refer to the state of being buried in the bilayer with no exposure outside the bilayer. When used to describe a protein, indicates …	The directed movement of substances (such as macromolecules, small molecules, ions) into, out of, within or between cells, or within a multicellular organism [goid 6810] [evidence IEA]			0.0149842	0.590086	0.486967	8.7423	8.9005	8.3812	8.217	8.4051
ILMN_1719204	26121	PRPF31	NM_015629.2	NP_056444.2	1190707	S	1802	GCATGGCTGAGTTCCTCAAGGTCAAGGGCGAGAAGAGTGGCCTTATGTCC	19	+	59326628-59326675:59326676-59326677	19q13.42a	Homo sapiens PRP31 pre-mRNA processing factor 31 homolog (S. cerevisiae) (PRPF31), mRNA.	A membrane-bounded organelle of eukaryotic cells in which chromosomes are housed and replicated. In most cells, the nucleus contains all of the cell's chromosomes except the organellar chromosomes, and is the site of RNA synthesis and processing. In some species, or in specialized cell types, RNA metabolism or DNA replication may be absent [goid 5634] [evidence IEA]; A ribonucleoprotein complex, …	The formation of a tri-snRNP complex containing U4 and U6 (or U4atac and U6atac) snRNAs and U5 snRNAs and associated proteins. This includes reannealing of U4 and U6 (or U4atac and U6atac) snRNAs released from previous rounds of splicing to reform the U4/U6 snRNP (or U4atac/U6atac snRNP) as well as the subsequent association of the U5 snRNP with the U4/U6 snRNP (or U4atac/U6atac snRNP) to form a …	Interacting selectively with any protein or protein complex (a complex of two or more proteins that may include other nonprotein molecules) [goid 5515] [pmid 11867543] [evidence IDA]; Interacting selectively with any complex of RNA and protein [goid 43021] [pmid 11867543] [evidence IDA]	PRP31; RP11; DKFZp566J153; NY-BR-99	0.014369	0.590086	-0.29915	9.7742	9.8495	10.182	10.045	10.106
ILMN_1719205	2091	FBL	NM_001436.2	NP_001427.2	4880360	S	980	CGTGGTCGTGGGAGTGTACAGGCCACCCCCCAAGGTGAAGAACTGAAGTT	19	-	45016987-45017017:45017018-45017036	19q13.2b	Homo sapiens fibrillarin (FBL), mRNA.	A membrane-bounded organelle of eukaryotic cells in which chromosomes are housed and replicated. In most cells, the nucleus contains all of the cell's chromosomes except the organellar chromosomes, and is the site of RNA synthesis and processing. In some species, or in specialized cell types, RNA metabolism or DNA replication may be absent [goid 5634] [evidence IEA]; A small, dense body one or mo…	Any process involved in the conversion of a primary ribosomal RNA (rRNA) transcript into one or more mature rRNA molecules [goid 6364] [pmid 1846968] [evidence TAS]; The chemical reactions and pathways involving snoRNA, small nucleolar RNA, any of a class of small RNAs that are associated with the eukaryotic nucleus as components of small nucleolar ribonucleoproteins. They participate in the proc…	Interacting selectively with an RNA molecule or a portion thereof [goid 3723] [pmid 1846968] [evidence TAS]; Interacting selectively with any protein or protein complex (a complex of two or more proteins that may include other nonprotein molecules) [goid 5515] [pmid 17353931] [evidence IPI]; Catalysis of the transfer of a methyl group to an acceptor molecule [goid 8168] [evidence IEA]; Catalysis …	RNU3IP1; FLRN; FIB	0.0353553	0.599144	-0.3375	10.812	10.597	10.971	11.08	11.075
ILMN_1719290	9946	CRYZL1	NM_145311.1	NP_660354.1	4220379	I	1774	AGGCCAGTTCCCTCCAGGAGCAATGACAGTCTTTATTCGGAGCTTTAAGG	21	-	33888994-33889043	21q22.11c	Homo sapiens crystallin, zeta (quinone reductase)-like 1 (CRYZL1), transcript variant 2, mRNA.	All of the contents of a cell excluding the plasma membrane and nucleus, but including other subcellular structures [goid 5737] [pmid 16780588] [evidence IDA]	The chemical reactions and pathways, including anabolism and catabolism, by which living organisms transform chemical substances. Metabolic processes typically transform small molecules, but also include macromolecular processes such as DNA repair and replication, and protein synthesis and degradation [goid 8152] [evidence IEA]; The chemical reactions and pathways, including anabolism and catabol…	The selective, often stoichiometric, interaction of a molecule with one or more specific sites on another molecule [goid 5488] [evidence IEA]; Interacting selectively with zinc (Zn) ions [goid 8270] [evidence IEA]; Catalysis of an oxidation-reduction (redox) reaction, a reversible chemical reaction in which the oxidation state of an atom or atoms within a molecule is altered. One substrate acts a…	QOH-1; 4P11	0.0234592	0.593765	-0.327683	7.4721	7.3678	7.6609	7.8379	7.7441
ILMN_1719343	80232	WDR26	NM_025160.4	NP_079436.3	2030358	S	5833	CTCGTGCACATGTGAAGTGCCCTCTGAGTTTAAGGTTTGGTTAATACTGG	1	-	222640168-222640217	1q42.11b	Homo sapiens WD repeat domain 26 (WDR26), mRNA.	All of the contents of a cell excluding the plasma membrane and nucleus, but including other subcellular structures [goid 5737] [pmid 15378603] [evidence IDA]			FLJ21016; MIP2; CDW2	0.0430296	0.606213	0.3715	8.8729	9.0237	8.5967	8.4414	8.6923
ILMN_1719392	2271	FH	NM_000143.2	NP_000134.2	1780348	S	1515	GAGCAGTTTGACGAATGGGTAAAACCTAAGGACATGCTGGGTCCAAAGTG	1	-	241661128-241661177	1q43e	Homo sapiens fumarate hydratase (FH), nuclear gene encoding mitochondrial protein, mRNA.	All of the contents of a cell excluding the plasma membrane and nucleus, but including other subcellular structures [goid 5737] [pmid 8200987] [evidence TAS]; A semiautonomous, self replicating organelle that occurs in varying numbers, shapes, and sizes in the cytoplasm of virtually all eukaryotic cells. It is notably the site of tissue respiration [goid 5739] [evidence IEA]; A semiautonomous, se…	A nearly universal metabolic pathway in which the acetyl group of acetyl coenzyme A is effectively oxidized to two CO2 and four pairs of electrons are transferred to coenzymes. The acetyl group combines with oxaloacetate to form citrate, which undergoes successive transformations to isocitrate, 2-oxoglutarate, succinyl-CoA, succinate, fumarate, malate, and oxaloacetate again, thus completing the …	Catalysis of the reaction: (S)-malate = fumarate + H2O [goid 4333] [pmid 8200987] [evidence EXP]; Catalysis of the reaction: (S)-malate = fumarate + H2O [goid 4333] [pmid 3828494] [evidence TAS]; Catalysis of the cleavage of C-C, C-O, C-N and other bonds by other means than by hydrolysis or oxidation, or conversely adding a group to a double bond. They differ from other enzymes in that two substr…	MCUL1; MCL; HLRCC; LRCC	0.0228494	0.593765	-0.501	10.646	10.808	11.122	11.377	11.185
[truncated: 970 more rows]
