# Supplementary material for: Molecular Analysis of Fetal and Adult Primary Human Liver Sinusoidal Endothelial Cells: A Comparison to Other Endothelial Cells
Source: Int J Mol Sci. 2020 Oct 21;21(20):7776. doi: 10.3390/ijms21207776 (PMC7589710; doi:10.3390/ijms21207776)
Supplement: Supplementary file 1 [file ijms-21-07776-s001.zip › Supplementary table 1 DEGs f-LSECs vs f-ECs.xls]

## Sheet: Supplementary table 1
Probe_Id	Accession	EntrezID	ILMN_Gene	Source_Reference_ID	Protein_Product	Probe_Type	Probe_Start	SEQUENCE	Chromosome	Probe_Chr_Orientation	Probe_Coordinates	Cytoband	Definition	Ontology_Component	Ontology_Process	Ontology_Function	Synonyms	p.value	q.value	log2(foldchange) or mean.difference	HPMEC	HPMEC	HPMEC	HPAEC	HPAEC	HPAEC	HCMEC	HCMEC	HCMEC	f-LSECs	f-LSECs	f-LSECs
ILMN_1651228	NM_001031	6234	RPS28	NM_001031.4	NP_001022.1	S	329	CGCCACACGTAACTGAGATGCTCCTTTAAATAAAGCGTTTGTGTTTCAAG	19	+	8293227-8293276	19p13.2d	Homo sapiens ribosomal protein S28 (RPS28), mRNA.	The living contents of a cell; the matter contained within (but not including) the plasma membrane, usually taken to exclude large vacuoles and masses of secretory or ingested material. In eukaryotes it includes the nucleus and cytoplasm [goid 5622] [evidence IEA]; That part of the cytoplasm that does not contain membranous or particulate subcellular components [goid 5829] [pmid 12588972] [eviden…	The successive addition of amino acid residues to a nascent polypeptide chain during protein biosynthesis [goid 6414] [pmid 15189156] [evidence EXP]	The action of a molecule that contributes to the structural integrity of the ribosome [goid 3735] [pmid 15883184] [evidence IDA]; Interacting selectively with any protein or protein complex (a complex of two or more proteins that may include other nonprotein molecules) [goid 5515] [pmid 17353931] [evidence IPI]		0.003714	0.116089	-0.358	13.802	13.866	13.891	13.675	13.766	13.907	13.978	13.681	13.895	13.737	13.407	13.269
ILMN_1651315	NM_006339	10362	HMG20B	NM_006339.1	NP_006330.1	S	1153	GGACCCTGGTGGGGGTGGCTCCTTCTCACTGCTGGATCCGGACTTTTTAA	19	+	3530006-3530055	19p13.3e	Homo sapiens high-mobility group 20B (HMG20B), mRNA.	The ordered and organized complex of DNA and protein that forms the chromosome [goid 785] [evidence IEA]; A membrane-bounded organelle of eukaryotic cells in which chromosomes are housed and replicated. In most cells, the nucleus contains all of the cell's chromosomes except the organellar chromosomes, and is the site of RNA synthesis and processing. In some species, or in specialized cell types,…	The synthesis of either RNA on a template of DNA or DNA on a template of RNA [goid 6350] [evidence IEA]; Any process that modulates the frequency, rate or extent of DNA-dependent transcription [goid 6355] [evidence NAS]; The synthesis of aminoacyl tRNA by the formation of an ester bond between the 3'-hydroxyl group of the most 3' adenosine of the tRNA, to be used in ribosome-mediated polypeptide …	Interacting selectively with a nucleotide, any compound consisting of a nucleoside that is esterified with (ortho)phosphate or an oligophosphate at any hydroxyl group on the ribose or deoxyribose moiety [goid 166] [evidence IEA]; The function of binding to a specific DNA sequence in order to modulate transcription. The transcription factor may or may not also interact selectively with a protein o…	SMARCE1r; FLJ26127; HMGX2; pp8857; PP7706; BRAF35; SOXL; BRAF25	0.0454969	0.308769	0.216377	9.5014	9.6078	9.4553	9.3393	9.6835	9.6542	9.4729	9.533	9.56	9.8705	9.4801	9.901
ILMN_1651328	XR_001385	81893	LAT1-3TM	XR_001385.1		I	654	CCTTGGATCGTTTCTGCCCAGCCCCAGCATTGGCCCTTTGGACAGACTCT				16p11.2d	PREDICTED: Homo sapiens SLC7A5 pseudogene, transcript variant 2 (LAT1-3TM), misc RNA.					0.0349533	0.275141	0.170333	7.1304	7.0969	7.1672	7.0987	6.957	7.0684	7.0105	7.2078	7.1418	7.2467	7.1041	7.4531
ILMN_1651354	NM_000582	6696	SPP1	NM_000582.2	NP_000573.1	S	806	GTCAGCTGGATGACCAGAGTGCTGAAACCCACAGCCACAAGCAGTCCAGA	4	+	88903786-88903835	4q22.1b	Homo sapiens secreted phosphoprotein 1 (SPP1), transcript variant 2, mRNA.	The space external to the outermost structure of a cell. For cells without external protective or external encapsulating structures this refers to space outside of the plasma membrane. This term covers the host cell environment outside an intracellular parasite [goid 5576] [evidence IEA]; That part of a multicellular organism outside the cells proper, usually taken to be outside the plasma membra…	The formation of bone or of a bony substance, or the conversion of fibrous tissue or of cartilage into bone or a bony substance [goid 1503] [evidence IEA]; The attachment of a cell, either to another cell or to an underlying substrate such as the extracellular matrix, via cell adhesion molecules [goid 7155] [evidence IEA]; The formation of bone or of a bony substance, or the conversion of fibrous…	Functions to control the survival, growth, differentiation and effector function of tissues and cells [goid 5125] [evidence IEA]; Interacting selectively with any protein or protein complex (a complex of two or more proteins that may include other nonprotein molecules) [goid 5515] [evidence IEA]	BNSP; BSPI; OPN; MGC110940; ETA-1	0.016492	0.205882	0.459478	7.0131	7.0009	7.0392	6.9931	7.0189	7.0523	6.9751	7.0406	7.0251	7.1423	8.0923	7.1966
ILMN_1651499	NM_020462	57222	ERGIC1	NM_020462.1	NP_065195.1	I	3650	TGTAGTCACAGCTACTCGGGAGGCCGAGGTGGGAGGGTCTTCTGAGCCCA	5	+	172277642-172277691	5q35.1e-q35.2a	Homo sapiens endoplasmic reticulum-golgi intermediate compartment (ERGIC) 1 (ERGIC1), transcript variant 2, mRNA.	The lipid bilayer surrounding any of the compartments of the Golgi apparatus [goid 139] [evidence IEA]; The irregular network of unit membranes, visible only by electron microscopy, that occurs in the cytoplasm of many eukaryotic cells. The membranes form a complex meshwork of tubular channels, which are often expanded into slitlike cavities called cisternae. The ER takes two forms, rough (or gra…	The directed movement of substances from the endoplasmic reticulum (ER) to the Golgi, mediated by COP II vesicles. Small COP II coated vesicles form from the ER and then fuse directly with the cis-Golgi. Larger structures are transported along microtubules to the cis-Golgi [goid 6888] [pmid 15308636] [evidence IDA]; The directed movement of substances, either within a vesicle or in the vesicle me…	Interacting selectively with any protein or protein complex (a complex of two or more proteins that may include other nonprotein molecules) [goid 5515] [pmid 15308636] [evidence IPI]	ERGIC32; MGC14345; KIAA1181; ERGIC-32	0.0264809	0.247762	0.526956	7.1921	7.2174	7.3061	7.0273	7.1206	7.3241	7.1672	7.1149	7.04	7.3954	7.2519	8.4368
ILMN_1651554	NM_003617	8490	RGS5	NM_003617.2	NP_003608.1	S	5097	CCTGGCTTTGAATGGAAACTTACAGCAGAGAGTCACAGGCCACGGCAACA	1	-	163112778-163112827	1q23.3c	Homo sapiens regulator of G-protein signaling 5 (RGS5), mRNA.	All of the contents of a cell excluding the plasma membrane and nucleus, but including other subcellular structures [goid 5737] [pmid 18029348] [evidence IDA]; All of the contents of a cell excluding the plasma membrane and nucleus, but including other subcellular structures [goid 5737] [pmid 18029348] [evidence IDA]	Any process that modulates the frequency, rate or extent of G-protein coupled receptor protein signaling pathway activity [goid 8277] [pmid 10471929] [evidence TAS]; Any process that stops, prevents or reduces the frequency, rate or extent of signal transduction [goid 9968] [evidence IEA]	Mediates the transfer of a signal from the outside to the inside of a cell by means other than the introduction of the signal molecule itself into the cell [goid 4871] [evidence IEA]; Increases the activity of a GTPase, an enzyme that catalyzes the hydrolysis of GTP [goid 5096] [pmid 10471929] [evidence TAS]; Mediates the transfer of a signal from the outside to the inside of a cell by means othe…	MSTP092; MST129; MST092; MSTP129; MST106; MSTP032; MSTP106	0.0397509	0.290906	-0.865744	9.3995	7.5226	7.4532	8.026	8.4326	8.4404	7.5446	8.0574	8.0118	7.2676	7.0973	7.3339
ILMN_1651680	XR_019269	649150	LOC649150	XR_019269.1		I	674	TCGTCCAACTGACAAGCCCTTGCACCTGCCTCTCCAGGATGTCTACAAAA					PREDICTED: Homo sapiens similar to eukaryotic translation elongation factor 1 alpha 2 (LOC649150), mRNA.					0.00305919	0.106119	-0.431778	14.378	14.455	14.36	14.516	14.378	14.481	14.162	14.373	14.456	13.608	14.18	14.103
ILMN_1651899	NM_001080544	653314	LOC653314	NM_001080544.2	NP_001074013.1	A	448	TAGGTGAGCAGAAGGGTACAGCCAATGCCCGAATGCCAGAGAAGGTCACA	5	+	177415443-177415492	5q35.3b	Homo sapiens similar to ribosomal protein L19 (LOC653314), mRNA.					0.00204554	0.0927272	-0.271222	14.038	14.124	14.234	14.062	14.161	14.139	14.26	14.103	14.102	13.962	13.957	13.675
ILMN_1651958	NM_000900	4256	MGP	NM_000900.2	NP_000891.2	S	44	GGAGCCTCTCTCCCTACTGCTGCTACACAAGACCCTGAGACTGACCTGCA	12	-	15038735-15038784	12p12.3e	Homo sapiens matrix Gla protein (MGP), mRNA.	The space external to the outermost structure of a cell. For cells without external protective or external encapsulating structures this refers to space outside of the plasma membrane. This term covers the host cell environment outside an intracellular parasite [goid 5576] [evidence IEA]; A layer consisting mainly of proteins (especially collagen) and glycosaminoglycans (mostly as proteoglycans) …	The condensation of mesenchymal cells that have been committed to differentiate into chondrocytes [goid 1502] [pmid 9916809] [evidence TAS]; The formation of bone or of a bony substance, or the conversion of fibrous tissue or of cartilage into bone or a bony substance [goid 1503] [pmid 9916809] [evidence TAS]; The biological process whose specific outcome is the progression of a multicellular org…	The action of a molecule that contributes to the structural integrity of the extracellular matrix [goid 5201] [pmid 9916809] [evidence TAS]; Interacting selectively with calcium ions (Ca2+) [goid 5509] [evidence IEA]; The action of a molecule that contributes to the structural integrity of bone [goid 8147] [pmid 9916809] [evidence TAS]	NTI; GIG36; MGLAP	0.00226467	0.0948044	-3.56008	10.229	13.806	11.16	12.045	12.764	13.27	13.079	11.107	13.424	7.8896	7.8275	10.564
ILMN_1652073	XM_939687	653658	LOC653658	XM_939687.2	XP_944780.2	S	236	GTGTAAGGGTCCAGCTGATCAAGAATGGCAAGAAAATCACAGCCTTTGTA				Xq13.1c	PREDICTED: Homo sapiens similar to ribosomal protein S23 (LOC653658), mRNA.					0.000542836	0.0518466	-0.339444	13.723	13.702	13.997	13.71	13.767	13.722	13.833	13.827	13.947	13.534	13.471	13.386
ILMN_1652160	NM_006726	987	LRBA	NM_006726.2	NP_006717.2	S	9391	CCATGCATCTACAAGCTTGAGAAATAGGATTTTCACAGTGGGGAAGTGGG	4	-	151789335-151789384	4q31.3a-q31.3b	Homo sapiens LPS-responsive vesicle trafficking, beach and anchor containing (LRBA), mRNA.	The part of a cell or its extracellular environment in which a gene product is located. A gene product may be located in one or more parts of a cell and its location may be as specific as a particular macromolecular complex, that is, a stable, persistent association of macromolecules that function together [goid 5575] [evidence ND ]; A membrane-bounded vesicle found in the cytoplasm of the cell […	Any process specifically pertinent to the functioning of integrated living units: cells, tissues, organs, and organisms. A process is a collection of molecular events with a defined beginning and end [goid 8150] [evidence ND ]	Interacting selectively with any protein or protein complex (a complex of two or more proteins that may include other nonprotein molecules) [goid 5515] [pmid 17353931] [evidence IPI]	BGL; CDC4L; DKFZp686A09128; DKFZp686P2258; LBA; FLJ25686; MGC72098; LAB300; FLJ16600; DKFZp686K03100	0.00401271	0.120602	-0.225678	7.8348	7.7909	7.7903	7.8999	7.8681	8.0658	7.9465	7.7486	7.785	7.622	7.5995	7.6781
ILMN_1652215	XM_938150	644310	LOC644310	XM_938150.2	XP_943243.2	S	7	ATGCCGACGTTGACTGCGAAACTGTACTCCCTGCTGTTCCGCAGGACTTC				Xp11.22b	PREDICTED: Homo sapiens similar to ubiquinol-cytochrome c reductase complex (LOC644310), mRNA.					0.0113812	0.177872	-0.340889	8.8211	8.6565	9.0589	9.0493	8.962	8.8025	8.7575	9.0035	9.1227	8.3674	8.6314	8.7232
ILMN_1652379	NM_003848	8801	SUCLG2	NM_003848.1	NP_003839.1	S	2139	ACTCCTCATCCTCCCAGAATCTACCAGTTTATGGTAGAAAGATGGGAACC	3	-	67507966-67508015	3p14.1c-p14.1b	Homo sapiens succinate-CoA ligase, GDP-forming, beta subunit (SUCLG2), mRNA.	A semiautonomous, self replicating organelle that occurs in varying numbers, shapes, and sizes in the cytoplasm of virtually all eukaryotic cells. It is notably the site of tissue respiration [goid 5739] [evidence IEA]; The gel-like material, with considerable fine structure, that lies in the matrix space, or lumen, of a mitochondrion. It contains the enzymes of the tricarboxylic acid cycle and, …	A nearly universal metabolic pathway in which the acetyl group of acetyl coenzyme A is effectively oxidized to two CO2 and four pairs of electrons are transferred to coenzymes. The acetyl group combines with oxaloacetate to form citrate, which undergoes successive transformations to isocitrate, 2-oxoglutarate, succinyl-CoA, succinate, fumarate, malate, and oxaloacetate again, thus completing the …	Catalysis of the reaction: GTP + succinate + CoA = GDP + succinyl-CoA + phosphate [goid 4776] [pmid 9765291] [evidence NAS]; Interacting selectively with ATP, adenosine 5'-triphosphate, a universally important coenzyme and enzyme regulator [goid 5524] [evidence IEA]; Catalysis of the ligation of two substances with concomitant breaking of a diphosphate linkage, usually in a nucleoside triphosphat…	G-BETA	0.0328548	0.268549	0.354678	9.5686	9.6292	9.3977	9.6506	9.8927	9.7205	9.0738	9.4982	9.3713	9.873	9.9868	9.8051
ILMN_1652412	NM_001031835	5257	PHKB	NM_001031835.1	NP_001027005.1	I	2515	AAGTAGTGGACAGCCTGGCCCCATCCATTACTAATGTTTTAGTGCAGGGC	16	+	46257403-46257444:46260627-46260634	16q12.1a	Homo sapiens phosphorylase kinase, beta (PHKB), transcript variant 2, mRNA.	The membrane surrounding a cell that separates the cell from its external environment. It consists of a phospholipid bilayer and associated proteins [goid 5886] [evidence IEA]	The chemical reactions and pathways involving carbohydrates, any of a group of organic compounds based of the general formula Cx(H2O)y. Includes the formation of carbohydrate derivatives by the addition of a carbohydrate residue to another molecule [goid 5975] [evidence IEA]; The chemical reactions and pathways involving glycogen, a polydisperse, highly branched glucan composed of chains of D-glu…	Catalysis of a biochemical reaction at physiological temperatures. In biologically catalyzed reactions, the reactants are known as substrates, and the catalysts are naturally occurring macromolecular substances known as enzymes. Enzymes possess specific binding sites for substrates, and are usually composed wholly or largely of protein, but RNA that has catalytic activity (ribozyme) is often also…	DKFZp781E15103; FLJ41698	0.00019858	0.0334398	-0.274545	7.5155	7.504	7.5055	7.4804	7.5896	7.4027	7.3397	7.5113	7.4729	7.1348	7.2829	7.1992
ILMN_1652456	NM_015544	26022	TMEM98	NM_015544.2	NP_056359.2	I	352	GTGGAGGAACCTAGCACCTGCCATCCTCTTCCCCAATTTGCCACTTCCAG	17	+	28282481-28282530	17q11.2e	Homo sapiens transmembrane protein 98 (TMEM98), transcript variant 1, mRNA.	The irregular network of unit membranes, visible only by electron microscopy, that occurs in the cytoplasm of many eukaryotic cells. The membranes form a complex meshwork of tubular channels, which are often expanded into slitlike cavities called cisternae. The ER takes two forms, rough (or granular), with ribosomes adhering to the outer surface, and smooth (with no ribosomes attached) [goid 5783…			DKFZP564K1964	0.0316631	0.264827	-0.472222	7.7986	7.9799	7.6801	8.3309	8.1686	8.423	7.9638	7.847	7.9925	7.0843	7.7547	7.8058
ILMN_1652490	NM_018050	54682	MANSC1	NM_018050.2	NP_060520.2	S	1446	CCTGGTGATAGGCCTCGTCCTCCTGGGTAGAATCCTCTCGGAATCACTCC	12	-	12483019-12483068	12p13.2a	Homo sapiens MANSC domain containing 1 (MANSC1), mRNA.	A membrane-bounded organelle of eukaryotic cells in which chromosomes are housed and replicated. In most cells, the nucleus contains all of the cell's chromosomes except the organellar chromosomes, and is the site of RNA synthesis and processing. In some species, or in specialized cell types, RNA metabolism or DNA replication may be absent [goid 5634] [pmid 18029348] [evidence IDA]; All of the co…		Catalysis of the random hydrolysis of N-acetyl-beta-D-glucosaminide 1,4-beta-linkages in chitin and chitodextrins [goid 4568] [evidence IEA]	FLJ10298; LOH12CR3; 9130403P13Rik	0.0187359	0.213067	-0.536167	8.1264	8.8332	8.3505	8.8293	8.7574	9.0305	8.384	8.6767	8.262	7.8683	8.0731	8.2001
ILMN_1652505	NM_014481	27301	APEX2	NM_014481.2	NP_055296.2	S	1785	CCTAGCTCCTTGTTGGTGAGCTTCTTGTGCCTTAATCCTGTGACCCAGCC	X	+	55034020-55034069	Xp11.21a	Homo sapiens APEX nuclease (apurinic/apyrimidinic endonuclease) 2 (APEX2), nuclear gene encoding mitochondrial protein, mRNA.	The living contents of a cell; the matter contained within (but not including) the plasma membrane, usually taken to exclude large vacuoles and masses of secretory or ingested material. In eukaryotes it includes the nucleus and cytoplasm [goid 5622] [evidence IEA]; A membrane-bounded organelle of eukaryotic cells in which chromosomes are housed and replicated. In most cells, the nucleus contains …	The process of restoring DNA after damage. Genomes are subject to damage by chemical and physical agents in the environment (e.g. UV and ionizing radiations, chemical mutagens, fungal and bacterial toxins, etc.) and by free radicals or alkylating agents endogenously generated in metabolism. DNA is also damaged because of errors during its replication. A variety of different DNA repair pathways ha…	Interacting selectively with DNA (deoxyribonucleic acid) [goid 3677] [evidence IEA]; Catalysis of the cleavage of the C-O-P bond 3' to the apurinic or apyrimidinic site in DNA by a beta-elimination reaction, leaving a 3'-terminal unsaturated sugar and a product with a terminal 5'-phosphate [goid 3906] [evidence IEA]; Catalysis of the hydrolysis of ester linkages within nucleic acids by creating i…	XTH2; APEXL2; APE2	0.044658	0.306447	-0.236478	8.939	8.8542	9.1916	9.023	9.125	8.7928	8.9606	9.183	9.0053	8.6935	9.004	8.6179
ILMN_1652533	NM_001029950	29797	DKFZP434K191	NM_001029950.1	NP_001025121.1	S	4795	GAGCGGAGATCGCCCCACTACACTCCAGCCTGGTCAACAGAAACAAAAAA	22	+	17227437-17227477	22q11.21f	Homo sapiens hypothetical protein DKFZp434K191 (DKFZp434K191), mRNA.					0.0371705	0.283179	0.594	7.9812	7.6701	7.6686	7.4598	7.6507	7.9392	7.8107	7.6837	7.5635	7.9728	7.7761	9.1756
ILMN_1652722	NM_004894	9556	C14ORF2	NM_004894.1	NP_004885.1	S	398	GTACTGCTTTCAGTGTGTTCCCCCTCAGCCCCTCCGGCGTGTCAGGCATA	14	-	103448545-103448594	14q32.33a	Homo sapiens chromosome 14 open reading frame 2 (C14orf2), mRNA.				PLPM; MP68	0.00389024	0.117784	-0.167277	9.999	9.7865	9.8702	9.9816	9.8324	9.9527	9.8573	9.8959	9.857	9.7039	9.6927	9.7791
ILMN_1652763	XM_001131316	389203	LOC389203	XM_001131316.1	XP_001131316.1	S	329	TCATTTTCGGCGGCTTCATCTCCCTGATCGGCGCCGCCTTCTATCCCATC				4p15.2b	PREDICTED: Homo sapiens hypothetical gene supported by BC032431 (LOC389203), mRNA.					0.0203744	0.221831	-0.166156	7.4852	7.3681	7.3213	7.5566	7.4268	7.4502	7.2741	7.3948	7.4107	7.1354	7.357	7.2384
ILMN_1652768	XM_942424	440589	LOC440589	XM_942424.2	XP_947517.1	A	345	GTTTGTTGCTATCGGGGACTACAATGGCCACGTCGGTCTGGGTGTTAAGT				1p32.3e	PREDICTED: Homo sapiens similar to ribosomal protein S2, transcript variant 3 (LOC440589), mRNA.					0.00327133	0.110458	-0.144	14.431	14.56	14.522	14.494	14.516	14.549	14.401	14.52	14.462	14.377	14.4	14.276
ILMN_1652787	NM_152309	118788	PIK3AP1	NM_152309.2	NP_689522.2	S	4576	GGGCTGGGAAAAATATTCAATAACTGTAAGCCCCCTTTTGGATGCCAAAC	10	-	98362041-98362090	10q24.1a	Homo sapiens phosphoinositide-3-kinase adaptor protein 1 (PIK3AP1), mRNA.	All of the contents of a cell excluding the plasma membrane and nucleus, but including other subcellular structures [goid 5737] [evidence IEA]; The membrane surrounding a cell that separates the cell from its external environment. It consists of a phospholipid bilayer and associated proteins [goid 5886] [evidence IEA]		[goid 5066] [evidence IEA]; Interacting selectively with any protein or protein complex (a complex of two or more proteins that may include other nonprotein molecules) [goid 5515] [evidence IEA]	BCAP; RP11-34E5.3	0.0121913	0.182116	0.1323	7.0068	7.0001	7.0376	6.9804	7.0283	7.048	7.0487	7.0889	7.0105	7.1998	7.2655	7.0147
ILMN_1652955	XM_937691	648622	LOC648622	XM_937691.1	XP_942784.1	S	168	TGTTGGCTGCTCCACTGTCCTCCACTTGCCTACAGGAGGAAAAGCAAGAT					PREDICTED: Homo sapiens similar to ribosomal protein S27 (LOC648622), mRNA.					0.00326024	0.11031	-0.395889	12.225	12.597	12.313	12.255	12.077	12.622	12.38	12.348	12.395	11.985	11.957	11.941
ILMN_1653026	NM_016619	51316	PLAC8	NM_016619.1	NP_057703.1	S	84	TAAGGCCCTGCACTGAAAATGCAAGCTCAGGCGCCGGTGGTCGTTGTGAC	4	-	84248065-84248098:84248099-84248114	4q21.22a	Homo sapiens placenta-specific 8 (PLAC8), mRNA.				C15; onzin	6.95e-05	0.0217181	1.02656	6.9241	6.9244	7.1369	7.0685	7.0219	7.1684	7.1225	7.2142	7.1215	8.5007	8.2546	7.5585
ILMN_1653047	NM_024612	79665	DHX40	NM_024612.3	NP_078888.3	I	1613	TTCCTTTGCCTCCACATCTGACATGTGCAGTAATAAAAGCTGCTTCCCTG	17	+	55020080-55020129	17q23.1a	Homo sapiens DEAH (Asp-Glu-Ala-His) box polypeptide 40 (DHX40), mRNA.			Interacting selectively with a nucleotide, any compound consisting of a nucleoside that is esterified with (ortho)phosphate or an oligophosphate at any hydroxyl group on the ribose or deoxyribose moiety [goid 166] [evidence IEA]; Interacting selectively with any nucleic acid [goid 3676] [evidence IEA]; Interacting selectively with ATP, adenosine 5'-triphosphate, a universally important coenzyme a…	FLJ22060; FLJ34015; DDX40; PAD; ARG147	0.021302	0.224739	-0.200544	7.4781	7.3654	7.4232	7.585	7.6513	7.7373	7.4499	7.47	7.4161	7.3321	7.2895	7.3022
ILMN_1653165	NM_001087	14	AAMP	NM_001087.3	NP_001078.2	S	1483	AGGAGGGTGGGGCCCTGGATGACTTTCCAGCCTCTTCAACTGACTTGCTC	2	-	219129112-219129161	2q35e	Homo sapiens angio-associated, migratory cell protein (AAMP), mRNA.			Interacting selectively with heparin, any member of a group of glycosaminoglycans found mainly as an intracellular component of mast cells and which consist predominantly of alternating alpha1-4-linked D-galactose and N-acetyl-D-glucosamine-6-sulfate residues [goid 8201] [pmid 7743515] [evidence TAS]		0.0196683	0.219333	-0.390156	8.4469	8.3935	8.7459	8.5191	8.5752	8.3453	8.6947	8.582	9.1069	8.3236	8.1378	8.1713
ILMN_1653205	NM_001099672	401466	C8ORF59	NM_001099672.1	NP_001093142.1	A	162	GAACAAATTAAGAGGGCCGAAGTCCAGGAATGTATTTCACATAGCCAGCC	8	-	86316922-86316971	8q21.2b	Homo sapiens chromosome 8 open reading frame 59 (C8orf59), transcript variant 3, mRNA.					0.0176372	0.209069	-0.263555	11.514	11.164	11.563	11.481	11.568	11.544	11.497	11.438	11.667	11.341	11.274	11.073
ILMN_1653412	NM_032753	84839	RAXL1	NM_032753.2	NP_116142.1	S	2182	TTGAGACCAGCCTGGGTGACACAGCAAGACCCCATCTCCACAAACGTTTT	19	-	3720269-3720318	19p13.3e	Homo sapiens retina and anterior neural fold homeobox like 1 (RAXL1), mRNA.				QRX; MGC15631; ARMD6; CORD11	0.0221613	0.229109	0.919345	7.9671	8.2055	8.2827	7.8184	7.9779	8.4209	8.2244	7.99	7.8348	8.5805	8.2131	10.205
ILMN_1653466	NM_021170	57801	HES4	NM_021170.2	NP_066993.1	S	817	CCCCGTTCTAGGGCCGTGGCCTTTGCCGAGACTGTAGCAGAGAAAACGTA	1	-	924218-924267	1p36.33b	Homo sapiens hairy and enhancer of split 4 (Drosophila) (HES4), mRNA.	A membrane-bounded organelle of eukaryotic cells in which chromosomes are housed and replicated. In most cells, the nucleus contains all of the cell's chromosomes except the organellar chromosomes, and is the site of RNA synthesis and processing. In some species, or in specialized cell types, RNA metabolism or DNA replication may be absent [goid 5634] [evidence IEA]	Any process that modulates the frequency, rate or extent of DNA-dependent transcription [goid 6355] [evidence IEA]; The biological process whose specific outcome is the progression of a multicellular organism over time from an initial condition (e.g. a zygote or a young adult) to a later condition (e.g. a multicellular animal or an aged adult) [goid 7275] [evidence IEA]; The process whose specifi…	Interacting selectively with DNA (deoxyribonucleic acid) [goid 3677] [evidence IEA]; Plays a role in regulating transcription; may bind a promoter or enhancer DNA sequence or interact with a DNA-binding transcription factor [goid 30528] [evidence IEA]		0.0198314	0.219888	1.19957	9.6439	10.831	10.479	9.2158	9.181	8.9708	10.513	9.3724	10.108	11.027	11.494	10.516
ILMN_1653646	NM_032907	84993	UBL7	NM_032907.3	NP_116296.1	I	81	TGGGCAGCGCGGGCTCGATGTGTGTCAGCCAAGTAGCTGGTCCCACTGGA	15	-	74753380-74753429	15q24.1b	Homo sapiens ubiquitin-like 7 (bone marrow stromal cell-derived) (UBL7), transcript variant 1, mRNA.		The covalent alteration of one or more amino acids occurring in proteins, peptides and nascent polypeptides (co-translational, post-translational modifications). Includes the modification of charged tRNAs that are destined to occur in a protein (pre-translation modification) [goid 6464] [evidence IEA]; The chemical reactions and pathways resulting in the breakdown of a protein or peptide by hydro…	Interacting selectively with any protein or protein complex (a complex of two or more proteins that may include other nonprotein molecules) [goid 5515] [pmid 14667819] [evidence IPI]	TCBA1; MGC14421; BMSC-UbP	0.000574049	0.0526265	-0.271089	7.3309	7.4698	7.5527	7.445	7.4508	7.5832	7.4202	7.3563	7.4284	7.0848	7.2507	7.197
ILMN_1653711	NM_001466	2535	FZD2	NM_001466.2	NP_001457.1	S	1774	TGGAGGAAGTTCTACACTCGCCTCACCAACAGCCGACACGGTGAGACCAC	17	+	39992224-39992273	17q21.31c	Homo sapiens frizzled homolog 2 (Drosophila) (FZD2), mRNA.	Penetrating at least one phospholipid bilayer of a plasma membrane. May also refer to the state of being buried in the bilayer with no exposure outside the bilayer [goid 5887] [pmid 8626800] [evidence TAS]; Double layer of lipid molecules that encloses all cells, and, in eukaryotes, many organelles; may be a single or double lipid bilayer; also includes associated proteins [goid 16020] [evidence …	Coordinated organization of groups of cells in a tissue, such that they all orient to similar coordinates [goid 7164] [pmid 8626800] [evidence TAS]; The series of molecular signals generated as a consequence of a G-protein coupled receptor binding to its physiological ligand [goid 7186] [evidence IEA]; Any process that mediates the transfer of information from one cell to another [goid 7267] [evi…	Combining with an extracellular or intracellular messenger to initiate a change in cell activity [goid 4872] [pmid 8626800] [evidence TAS]; [goid 4926] [evidence IEA]; A receptor that binds an extracellular ligand and transmits the signal to a heterotrimeric G-protein complex. These receptors are characteristically seven-transmembrane receptors and are made up of hetero- or homodimers [goid 4930]…		0.0408062	0.293892	0.3569	6.8856	7.3137	7.1078	6.9751	7.0076	7.1319	7.2087	6.8998	7.128	7.2931	7.904	7.093
ILMN_1654187	XM_927518	644360	LOC644360	XM_927518.1	XP_932611.1	S	276	GGTAGAAGAGTTGGTTGGGGCGATGGAGGTAGAAGAGTTGGTTGGGGCGA	14	-	33744430-33744479		PREDICTED: Homo sapiens similar to retinitis pigmentosa GTPase regulator isoform C (LOC644360), mRNA.					0.020245	0.221038	-0.118145	7.4317	7.5549	7.4495	7.5426	7.641	7.4127	7.5437	7.4908	7.5028	7.381	7.3837	7.4041
ILMN_1654289	NM_005229	2002	ELK1	NM_005229.2	NP_005220.1	S	2619	GGCAAGAGAGAGTGGGTTCAAAAGACTCCTGGGCTCACCTGTTAGCGCTG	X	-	47380023-47380072	Xp11.23f	Homo sapiens ELK1, member of ETS oncogene family (ELK1), mRNA.	A membrane-bounded organelle of eukaryotic cells in which chromosomes are housed and replicated. In most cells, the nucleus contains all of the cell's chromosomes except the organellar chromosomes, and is the site of RNA synthesis and processing. In some species, or in specialized cell types, RNA metabolism or DNA replication may be absent [goid 5634] [pmid 14970218] [evidence IC ]	The synthesis of either RNA on a template of DNA or DNA on a template of RNA [goid 6350] [evidence IEA]; Any process that modulates the frequency, rate or extent of DNA-dependent transcription [goid 6355] [evidence IEA]; Any process that activates or increases the frequency, rate or extent of transcription from the RNA polymerase II promoter [goid 45944] [pmid 14970218] [evidence IDA]	The function of binding to a specific DNA sequence in order to modulate transcription. The transcription factor may or may not also interact selectively with a protein or macromolecular complex [goid 3700] [pmid 14970218] [evidence IDA]; Interacting selectively with any protein or protein complex (a complex of two or more proteins that may include other nonprotein molecules) [goid 5515] [pmid 165…		0.00766914	0.152236	0.281	8.8248	8.9091	8.7753	8.6662	8.8978	8.7214	8.9482	8.8286	8.9745	9.2558	9.2029	8.8996
ILMN_1654313	XM_001130291	730995	LOC730995	XM_001130291.1	XP_001130291.1	S	281	CCTCAGGGACCGCTTGTGCTCGGATGGCTTCTTATTTCCCCAATACCCCA					PREDICTED: Homo sapiens similar to ankyrin repeat domain 36 (LOC730995), mRNA.					0.0143301	0.195195	0.175611	7.2031	7.308	7.4035	7.3829	7.3094	7.3506	7.2963	7.2415	7.2958	7.3753	7.421	7.6609
ILMN_1654320	XM_929199	644250	LOC644250	XM_929199.1	XP_934292.1	S	259	AAGTGGAGGTTGCAGTGAGATCGCGACACTGCACTCTAGCCTGGGCAGTA	13	-	47980580-47980629		PREDICTED: Homo sapiens hypothetical protein LOC644250 (LOC644250), mRNA.					0.0376758	0.284997	0.915522	9.4276	9.7028	9.5264	8.9801	9.3061	9.8452	9.5228	9.0015	9.2288	9.8713	9.4537	11.602
ILMN_1654324	NM_014571	26508	HEYL	NM_014571.3	NP_055386.1	S	3294	GTGTTTCTATCCCCAAGCCTTCCTGGTGTCTCCAACTCCTACCCCATTGC	1	-	40089873-40089922	1p34.2d	Homo sapiens hairy/enhancer-of-split related with YRPW motif-like (HEYL), mRNA.	A membrane-bounded organelle of eukaryotic cells in which chromosomes are housed and replicated. In most cells, the nucleus contains all of the cell's chromosomes except the organellar chromosomes, and is the site of RNA synthesis and processing. In some species, or in specialized cell types, RNA metabolism or DNA replication may be absent [goid 5634] [evidence IEA]	Any process that modulates the frequency, rate or extent of DNA-dependent transcription [goid 6355] [evidence IEA]; The series of molecular signals initiated by binding of an extracellular ligand to a Notch receptor on the surface of the target cell [goid 7219] [evidence IEA]; The biological process whose specific outcome is the progression of a multicellular organism over time from an initial co…	The function of binding to a specific DNA sequence in order to modulate transcription. The transcription factor may or may not also interact selectively with a protein or macromolecular complex [goid 3700] [pmid 10415358] [evidence NAS]; Interacting selectively with any protein or protein complex (a complex of two or more proteins that may include other nonprotein molecules) [goid 5515] [evidence…	MGC12623; HRT3	0.00114074	0.073123	0.669567	7.0472	7.1833	7.3769	7.0065	7.0791	7.039	7.306	7.0703	7.4526	7.9163	8.1747	7.438
ILMN_1654396	NM_000211	3689	ITGB2	NM_000211.1	NP_000202.1	S	2592	GGAGACTTGAGGAGGGCTTGAGGTTGGTGAGGTTAGGTGCGTGTTTCCTG	21	-	45130451-45130500	21q22.3e	Homo sapiens integrin, beta 2 (antigen CD18 (p95), lymphocyte function-associated antigen 1; macrophage antigen 1 (mac-1) beta subunit) (ITGB2), mRNA.	A protein complex that is composed of one alpha subunit and one beta subunit, both of which are members of the integrin superfamily of cell adhesion receptors; the complex spans the plasma membrane and binds to extracellular matrix ligands, cell-surface ligands, and soluble ligands [goid 8305] [evidence IEA]; Double layer of lipid molecules that encloses all cells, and, in eukaryotes, many organe…	The attachment of a cell, either to another cell or to an underlying substrate such as the extracellular matrix, via cell adhesion molecules [goid 7155] [evidence IEA]; The binding of a cell to the extracellular matrix via adhesion molecules [goid 7160] [evidence IEA]; Any series of molecular signals generated as a consequence of an integrin binding to one of its physiological ligands [goid 7229]…	Combining with an extracellular or intracellular messenger to initiate a change in cell activity [goid 4872] [evidence IEA]; The selective, often stoichiometric, interaction of a molecule with one or more specific sites on another molecule [goid 5488] [evidence IEA]; Combining with an extracellular or intracellular messenger to initiate a change in cell activity [goid 4872] [evidence IEA]; Intera…	MAC-1; LFA-1; MF17; LCAMB; MFI7; LAD; CD18	0.0372863	0.283535	0.861355	7.5907	7.4826	7.6281	7.4713	7.624	7.5556	7.5027	7.4708	7.4737	7.7766	9.7733	7.634
ILMN_1654445	XM_294581	347292	LOC347292	XM_294581.3	XP_294581.1	S	214	TTTATCAAGAAAAGGGTGGGGATGCACATCCGCGCCAAGAGGAAGCAGGA	9	+	110429147-110429196	9q31.3a	PREDICTED: Homo sapiens similar to ribosomal protein L36 (LOC347292), mRNA.					0.0111797	0.177085	-0.416255	10.172	10.221	10.564	10.379	10.431	10.606	10.597	10.481	10.781	10.298	9.8469	10.017
ILMN_1654629	NM_032326	84286	TMEM175	NM_032326.2	NP_115702.1	S	1685	AGCCAAGTCACGGGCAGGCCGCAGTGGTTCTTGCGTGGCCTGGTTTTATT	4	+	942105-942154	4p16.3c	Homo sapiens transmembrane protein 175 (TMEM175), mRNA.	Double layer of lipid molecules that encloses all cells, and, in eukaryotes, many organelles; may be a single or double lipid bilayer; also includes associated proteins [goid 16020] [evidence IEA]; Penetrating at least one phospholipid bilayer of a membrane. May also refer to the state of being buried in the bilayer with no exposure outside the bilayer. When used to describe a protein, indicates …			MGC4618	0.00693121	0.148568	0.362578	8.1456	8.4464	8.1853	8.2553	8.6249	8.5259	8.3789	8.2077	8.2077	8.6161	8.8251	8.6391
ILMN_1654691	NM_002013	2287	FKBP3	NM_002013.2	NP_002004.1	S	688	GATAAACCCAAAGAAACCAAGTCTGAAGAGACCCTGGATGAGGGTCCACC	14	-	44660565-44660573:44668747-44668787	14q21.3b	Homo sapiens FK506 binding protein 3, 25kDa (FKBP3), mRNA.	A membrane-bounded organelle of eukaryotic cells in which chromosomes are housed and replicated. In most cells, the nucleus contains all of the cell's chromosomes except the organellar chromosomes, and is the site of RNA synthesis and processing. In some species, or in specialized cell types, RNA metabolism or DNA replication may be absent [goid 5634] [evidence IEA]; All of the contents of a cell…	The process of assisting in the covalent and noncovalent assembly of single chain polypeptides or multisubunit complexes into the correct tertiary structure [goid 6457] [evidence IEA]	Catalysis of the reaction: peptidyl-proline (omega=180) = peptidyl-proline (omega=0) [goid 3755] [evidence IEA]; Combining with an extracellular or intracellular messenger to initiate a change in cell activity [goid 4872] [pmid 1374240] [evidence TAS]; Interacting selectively with the immunosuppressant FK506 [goid 5528] [pmid 1374240] [evidence TAS]; Catalysis of the geometric or structural chang…	PPIase; FKBP-25	0.047735	0.31497	-0.3508	8.5634	8.4585	9.1293	8.8131	8.8675	8.4437	8.6099	8.7555	9.0635	8.2357	8.3907	8.556
ILMN_1654735	NM_013272	28232	SLCO3A1	NM_013272.2	NP_037404.1	A	2065	CCTGTATGTCAGCATCGCCATCGCGCTCAAATCCTTCGCCTTCATCCTGT	15	+	90507108-90507157	15q26.1d	Homo sapiens solute carrier organic anion transporter family, member 3A1 (SLCO3A1), mRNA.	Double layer of lipid molecules that encloses all cells, and, in eukaryotes, many organelles; may be a single or double lipid bilayer; also includes associated proteins [goid 16020] [evidence IEA]; Penetrating at least one phospholipid bilayer of a membrane. May also refer to the state of being buried in the bilayer with no exposure outside the bilayer. When used to describe a protein, indicates …	The directed movement of charged atoms or small charged molecules into, out of, within or between cells [goid 6811] [evidence IEA]	Enables the directed movement of substances (such as macromolecules, small molecules, ions) into, out of, within or between cells [goid 5215] [evidence IEA]	FLJ40478; SLC21A11; OATP-D; OATP3A1	0.0348991	0.275141	0.355289	7.1907	7.2146	7.2134	7.3325	7.318	7.2403	7.31	7.273	7.2518	8.1499	7.4684	7.229
ILMN_1654861	NM_001098	50	ACO2	NM_001098.2	NP_001089.1	S	2083	CACCAAGAGCTTTGCCAGGATCCACGAGACCAACCTGAAGAAACAGGGCC	22	+	40253345-40253370:40253851-40253874	22q13.2a	Homo sapiens aconitase 2, mitochondrial (ACO2), nuclear gene encoding mitochondrial protein, mRNA.	A membrane-bounded organelle of eukaryotic cells in which chromosomes are housed and replicated. In most cells, the nucleus contains all of the cell's chromosomes except the organellar chromosomes, and is the site of RNA synthesis and processing. In some species, or in specialized cell types, RNA metabolism or DNA replication may be absent [goid 5634] [pmid 18029348] [evidence IDA]; A semiautonom…	The chemical reactions and pathways resulting in the formation of precursor metabolites, substances from which energy is derived, and any process involved in the liberation of energy from these substances [goid 6091] [pmid 9630632] [evidence TAS]; A nearly universal metabolic pathway in which the acetyl group of acetyl coenzyme A is effectively oxidized to two CO2 and four pairs of electrons are …	Catalysis of the reaction: citrate = cis-aconitate + H2O = isocitrate; i.e. the interconversion of citrate and isocitrate via the labile, enzyme-bound intermediate cis-aconitate. Water is removed from one part of the citrate molecule and added back to a different atom to form isocitrate [goid 3994] [evidence IEA]; Catalysis of the reaction: citrate = cis-aconitate + H2O = isocitrate; i.e. the int…	MGC20605; ACONM; MGC33908	0.00740238	0.151011	-0.200711	8.6156	8.6917	8.8641	8.7178	8.8312	8.7005	8.7967	8.6632	8.8204	8.4573	8.514	8.6603
ILMN_1654875	NM_001828	1178	CLC	NM_001828.4	NP_001819.2	S	265	CATGAACAGCCGTGAGTATGGGGCCTGGAAGCAGCAGGTGGAATCCAAGA	19	-	44916827-44916876	19q13.2b	Homo sapiens Charcot-Leyden crystal protein (CLC), mRNA.		The biological process whose specific outcome is the progression of a multicellular organism over time from an initial condition (e.g. a zygote or a young adult) to a later condition (e.g. a multicellular animal or an aged adult) [goid 7275] [pmid 8400237] [evidence TAS]; The chemical reactions and pathways resulting in the breakdown of lipids, compounds soluble in an organic solvent but not, or …	Interacting selectively with any mono-, di- or trisaccharide carbohydrate [goid 5529] [evidence IEA]; Catalysis of the reaction: 2-lysophosphatidylcholine + H2O = glycerophosphocholine + a carboxylate [goid 4622] [evidence IEA]; Interacting selectively with any mono-, di- or trisaccharide carbohydrate [goid 5529] [evidence IEA]; Catalysis of the hydrolysis of various bonds, e.g. C-O, C-N, C-C, ph…	LGALS10; LPPL_HUMAN; MGC149659	0.0313161	0.2635	0.0779333	7.112	7.1492	7.0688	7.1214	7.1589	7.2119	7.1493	7.1125	7.0968	7.1368	7.2366	7.254
ILMN_1655046	NM_005796	10204	NUTF2	NM_005796.1	NP_005787.1	S	554	GATGCTCCAAATATCATGCACAAATGAGCAGGGCCGCGGTGGGAGTGGGC	16	+	66462388-66462437	16q22.1b	Homo sapiens nuclear transport factor 2 (NUTF2), mRNA.	The living contents of a cell; the matter contained within (but not including) the plasma membrane, usually taken to exclude large vacuoles and masses of secretory or ingested material. In eukaryotes it includes the nucleus and cytoplasm [goid 5622] [evidence IEA]; Any of the numerous similar discrete openings in the nuclear envelope of a eukaryotic cell, where the inner and outer nuclear membran…	The directed movement of proteins into, out of, within or between cells [goid 15031] [evidence IEA]	Enables the directed movement of substances (such as macromolecules, small molecules, ions) into, out of, within or between cells [goid 5215] [pmid 7744965] [evidence TAS]; Interacting selectively with any protein or protein complex (a complex of two or more proteins that may include other nonprotein molecules) [goid 5515] [pmid 7744965] [evidence IPI]; Enables the directed movement of proteins i…	PP15; NTF2	0.0116577	0.179349	0.373522	9.1508	9.0864	9.1528	9.4384	9.3032	9.1545	9.6079	9.2096	9.1861	9.834	9.383	9.6668
ILMN_1655154	NM_002819	5725	PTBP1	NM_002819.3	NP_002810.1	A	3150	GAAACTCCTCCCTTGTCTAGCCCTGTGTTCGCTGTGGACGCTGTAGAGGC	19	+	763215-763264	19p13.3i	Homo sapiens polypyrimidine tract binding protein 1 (PTBP1), transcript variant 1, mRNA.	A membrane-bounded organelle of eukaryotic cells in which chromosomes are housed and replicated. In most cells, the nucleus contains all of the cell's chromosomes except the organellar chromosomes, and is the site of RNA synthesis and processing. In some species, or in specialized cell types, RNA metabolism or DNA replication may be absent [goid 5634] [evidence IEA]; A membrane-bounded organelle …	Any process involved in the conversion of a primary mRNA transcript into one or more mature mRNA(s) prior to translation into polypeptide [goid 6397] [evidence IEA]; The joining together of exons from one or more primary transcripts of nuclear messenger RNA (mRNA) and the excision of intron sequences, via a spliceosomal mechanism, so that mRNA consisting only of the joined exons is produced [goid…	Interacting selectively with a nucleotide, any compound consisting of a nucleoside that is esterified with (ortho)phosphate or an oligophosphate at any hydroxyl group on the ribose or deoxyribose moiety [goid 166] [evidence IEA]; Interacting selectively with any nucleic acid [goid 3676] [evidence IEA]; Interacting selectively with a nucleotide, any compound consisting of a nucleoside that is este…	HNRNPI; PTB-T; PTB3; PTB-1; MGC8461; HNRPI; HNRNP-I; PTB2; MGC10830; PTB; PTB4; pPTB	0.0271676	0.249535	0.219333	12.04	12.015	12.228	12.086	12.065	11.953	11.953	12.168	12.029	12.499	12.275	12.063
ILMN_1655165	NM_016271	51444	RNF138	NM_016271.3	NP_057355.2	A	3289	TTTCCCCTCTTTTTGTCAGTGCATTGGGAATAGGGATAGACTTTACAGAT	18	+	27965260-27965309	18q12.1e	Homo sapiens ring finger protein 138 (RNF138), transcript variant 1, mRNA.	The living contents of a cell; the matter contained within (but not including) the plasma membrane, usually taken to exclude large vacuoles and masses of secretory or ingested material. In eukaryotes it includes the nucleus and cytoplasm [goid 5622] [evidence IEA]	The chemical reactions and pathways resulting in the breakdown of a protein or peptide by hydrolysis of its peptide bonds, initiated by the covalent attachment of a ubiquitin moiety, or multiple ubiquitin moieties, to the protein [goid 6511] [evidence IEA]	Interacting selectively with any protein or protein complex (a complex of two or more proteins that may include other nonprotein molecules) [goid 5515] [evidence IEA]; Interacting selectively with zinc (Zn) ions [goid 8270] [evidence IEA]; Catalysis of the ligation of two substances with concomitant breaking of a diphosphate linkage, usually in a nucleoside triphosphate. Ligase is the systematic …	STRIN; NARF; MGC8758; HSD-4	0.0311972	0.263482	0.275344	7.8532	7.6541	7.54	7.8899	7.8544	7.578	7.6208	7.8224	7.8189	8.2943	7.9125	7.8298
ILMN_1655194	NM_199320	79960	PHF17	NM_199320.2	NP_955352.1	I	2480	GCAGTCAAAGTGCCTACAACACCTGCCAGCCCAGTGAAAAACTGGGGAGG	4	+	129793088-129793137	4q28.2b	Homo sapiens PHD finger protein 17 (PHF17), transcript variant L, mRNA.	A membrane-bounded organelle of eukaryotic cells in which chromosomes are housed and replicated. In most cells, the nucleus contains all of the cell's chromosomes except the organellar chromosomes, and is the site of RNA synthesis and processing. In some species, or in specialized cell types, RNA metabolism or DNA replication may be absent [goid 5634] [pmid 12169691] [evidence IDA]; All of the co…	The synthesis of either RNA on a template of DNA or DNA on a template of RNA [goid 6350] [evidence IEA]; Any process that modulates the frequency, rate or extent of DNA-dependent transcription [goid 6355] [evidence IEA]; A form of programmed cell death induced by external or internal signals that trigger the activity of proteolytic caspases, whose actions dismantle the cell and result in cell dea…	Interacting selectively with any protein or protein complex (a complex of two or more proteins that may include other nonprotein molecules) [goid 5515] [pmid 12169691] [evidence IPI]; Interacting selectively with zinc (Zn) ions [goid 8270] [evidence IEA]; Interacting selectively with any metal ion [goid 46872] [evidence IEA]	KIAA1807; FLJ22479; JADE1	0.0246569	0.239419	-0.178167	7.8837	7.8453	7.907	8.0381	7.8587	7.9991	7.7942	7.8411	8.0309	7.5742	7.8134	7.8106
ILMN_1655311	XM_096885	145853	LOC145853	XM_096885.9	XP_096885.4	A	423	CAACTACCACGTCCTGCGCACCGGCTGCTTCCCCTTCATCAAGTACCACT	15	+	65600865-65600914	15q23a	PREDICTED: Homo sapiens hypothetical LOC145853 (LOC145853), mRNA.					0.00913219	0.164005	-0.187644	8.499	8.4332	8.4953	8.4823	8.3141	8.3373	8.3584	8.361	8.4509	8.2121	8.1041	8.3647
ILMN_1655422	NM_000985	6139	RPL17	NM_000985.2	NP_000976.1	S	31	CTGGATTGGTGAGGCCCGTGTGGCTACTTCTGTGGAAGCAGTGCTGTAGT	18	-	45272145-45272194	18q21.1f	Homo sapiens ribosomal protein L17 (RPL17), mRNA.	The living contents of a cell; the matter contained within (but not including) the plasma membrane, usually taken to exclude large vacuoles and masses of secretory or ingested material. In eukaryotes it includes the nucleus and cytoplasm [goid 5622] [evidence IEA]; That part of the cytoplasm that does not contain membranous or particulate subcellular components [goid 5829] [pmid 14567916] [eviden…	The successive addition of amino acid residues to a nascent polypeptide chain during protein biosynthesis [goid 6414] [pmid 15189156] [evidence EXP]	The action of a molecule that contributes to the structural integrity of the ribosome [goid 3735] [evidence IEA]	rpL23	0.0320436	0.266786	-0.740467	11.044	10.897	10.863	11.406	11.791	11.398	10.568	11.172	11.511	9.7016	10.736	10.891
ILMN_1655469	NM_005724	10099	TSPAN3	NM_005724.4	NP_005715.1	I	481	CATCCTGCTCTTGGTTTTTGTCACAGAAGTTGTTGTAGTGGTTTTGGGAT	15	-	77348147-77348196	15q24.3a	Homo sapiens tetraspanin 3 (TSPAN3), transcript variant 1, mRNA.	Double layer of lipid molecules that encloses all cells, and, in eukaryotes, many organelles; may be a single or double lipid bilayer; also includes associated proteins [goid 16020] [evidence IEA]; Penetrating at least one phospholipid bilayer of a membrane. May also refer to the state of being buried in the bilayer with no exposure outside the bilayer. When used to describe a protein, indicates …			TM4-A; TSPAN-3; TM4SF8	0.0329354	0.268624	-0.682378	10.571	10.564	10.423	11.173	10.537	10.357	10.356	10.533	10.749	9.0112	10.428	10.268
ILMN_1655572	XR_017956	79992	C6ORF59	XR_017956.1		S	1427	AGTTGGCTGGAGGAGGCCAGTCAGGAGTGCAAGAACCCCGCGTACTCTGT				6q26a	PREDICTED: Homo sapiens chromosome 6 open reading frame 59 (C6orf59), misc RNA.					0.0173942	0.209069	0.0623891	6.9441	6.9306	6.9632	6.9583	6.9634	6.9287	6.9491	6.8931	6.8552	7.0079	6.984	6.9905
ILMN_1655645	NM_013411	204	AK2	NM_013411.3	NP_037543.1	I	3374	AGTGACCAAGATACTCATGTGGGTTGGACTGCCCAGGACACAGCAGATGC	1	-	33473768-33473817	1p35.1b	Homo sapiens adenylate kinase 2 (AK2), transcript variant AK2B, mRNA.	A semiautonomous, self replicating organelle that occurs in varying numbers, shapes, and sizes in the cytoplasm of virtually all eukaryotic cells. It is notably the site of tissue respiration [goid 5739] [evidence IEA]; The inner, i.e. lumen-facing, lipid bilayer of the mitochondrial envelope. It is highly folded to form cristae [goid 5743] [evidence IEA]; The region between the inner and outer l…	The chemical reactions and pathways involving nucleobases, nucleosides, nucleotides and nucleic acids [goid 6139] [evidence IEA]	Interacting selectively with a nucleotide, any compound consisting of a nucleoside that is esterified with (ortho)phosphate or an oligophosphate at any hydroxyl group on the ribose or deoxyribose moiety [goid 166] [evidence IEA]; Catalysis of the reaction: ATP + AMP = 2 ADP [goid 4017] [pmid 9504408] [evidence TAS]; Interacting selectively with ATP, adenosine 5'-triphosphate, a universally import…	ADK2	0.007526	0.151446	0.2273	7.6785	7.6317	7.5731	7.7535	7.5726	7.3992	7.6168	7.7735	7.5427	7.8298	7.8409	7.8584
ILMN_1655710	XM_926370	642989	LOC642989	XM_926370.1	XP_931463.1	S	222	ACTCTGTAAGGAAGTTCCCAAATACAAACTTATAACCCCAGCTGTGGTCT	1	+	209413609-209413658		PREDICTED: Homo sapiens similar to 40S ribosomal protein S25 (LOC642989), mRNA.					1.95e-05	0.0160071	-0.796111	12.375	12.352	12.516	12.55	12.574	12.838	12.559	12.381	12.572	11.936	11.562	11.686
ILMN_1655827	NM_004236	9318	COPS2	NM_004236.2	NP_004227.1	S	1337	GGCTTAACAGAGAACAAGCTTTTACAGACGTCCTTAAGGCAACAGTGCAG	15	-	47207394-47207438:47207439-47207443	15q21.1d	Homo sapiens COP9 constitutive photomorphogenic homolog subunit 2 (Arabidopsis) (COPS2), mRNA.	A membrane-bounded organelle of eukaryotic cells in which chromosomes are housed and replicated. In most cells, the nucleus contains all of the cell's chromosomes except the organellar chromosomes, and is the site of RNA synthesis and processing. In some species, or in specialized cell types, RNA metabolism or DNA replication may be absent [goid 5634] [evidence IEA]; All of the contents of a cell…	The synthesis of RNA from a DNA template by RNA polymerase II (Pol II), originating at a Pol II-specific promoter. Includes transcription of messenger RNA (mRNA) and certain small nuclear RNAs (snRNAs) [goid 6366] [pmid 7776974] [evidence TAS]; The cascade of processes by which a signal interacts with a receptor, causing a change in the level or activity of a second messenger or other downstream …	Mediates the transfer of a signal from the outside to the inside of a cell by means other than the introduction of the signal molecule itself into the cell [goid 4871] [pmid 9535219] [evidence NAS]; Interacting selectively with any protein or protein complex (a complex of two or more proteins that may include other nonprotein molecules) [goid 5515] [pmid 17438371] [evidence IPI]; Interacting sele…	TRIP15; SGN2; ALIEN; CSN2	0.00123957	0.0768481	-0.516167	9.0794	8.7197	9.1979	9.2756	9.2081	9.0711	9.0235	9.0602	9.4154	8.5852	8.6206	8.596
ILMN_1655921	NM_005513	2960	GTF2E1	NM_005513.1	NP_005504.1	S	2492	GAGACTGGTCCTGGTTTTGTTCCCTTTGGTACAGACCTCTTGTCAGTGCT	3	+	121984142-121984191	3q13.33b	Homo sapiens general transcription factor IIE, polypeptide 1 (alpha subunit, 56kD) (GTF2E1), mRNA.	A membrane-bounded organelle of eukaryotic cells in which chromosomes are housed and replicated. In most cells, the nucleus contains all of the cell's chromosomes except the organellar chromosomes, and is the site of RNA synthesis and processing. In some species, or in specialized cell types, RNA metabolism or DNA replication may be absent [goid 5634] [evidence IEA]; That part of the nuclear cont…	The synthesis of either RNA on a template of DNA or DNA on a template of RNA [goid 6350] [evidence IEA]; Any process that modulates the frequency, rate or extent of DNA-dependent transcription [goid 6355] [evidence IEA]; Any process involved in starting transcription from the RNA polymerase II promoter [goid 6367] [pmid 8946909] [evidence EXP]; Any process involved in starting transcription from …	Functions to initiate or regulate RNA polymerase II transcription [goid 3702] [evidence IEA]; Interacting selectively with any protein or protein complex (a complex of two or more proteins that may include other nonprotein molecules) [goid 5515] [pmid 7926747] [evidence IPI]; Interacting selectively with zinc (Zn) ions [goid 8270] [evidence IEA]; Interacting selectively with any metal ion [goid 4…	TFIIE-A; FE	0.0361027	0.27912	-0.148945	8.2921	8.3252	8.4951	8.3067	8.1824	8.1589	8.3866	8.3128	8.3294	8.1276	8.219	8.1363
ILMN_1655961	NM_014411	27099	C7ORF54	NM_014411.2	NP_055226.1	S	2396	CAGGAGGAAGAGACTGCTGGACTCCCCTGAGAGGTAGGGTTTGTGCTAGG	7	+	127427193-127427242	7q32.1a	Homo sapiens chromosome 7 open reading frame 54 (C7orf54), mRNA.				NSG-X; NAG8; MGC138346	0.00165232	0.0856411	0.333756	7.0619	7.274	7.3267	7.1149	7.1393	7.203	7.2026	7.0987	7.0169	7.3821	7.4106	7.6879
ILMN_1655990	NM_018249	55755	CDK5RAP2	NM_018249.4	NP_060719.4	A	6117	AGTTGAGGCTGTGCGCCTTGGTGGGCTTCACGTCTTCCCCTGGATTTGCT	9	-	123151210-123151259	9q33.2a	Homo sapiens CDK5 regulatory subunit associated protein 2 (CDK5RAP2), transcript variant 1, mRNA.	A structure comprised of a core structure (in most organisms, a pair of centrioles) and peripheral material from which a microtubule-based structure, such as a spindle apparatus, is organized. Centrosomes occur close to the nucleus during interphase in many eukaryotic cells, though in animal cells it changes continually during the cell-division cycle [goid 5813] [pmid 14654843] [evidence IDA]; An…	The process whose specific outcome is the progression of the brain over time, from its formation to the mature structure. The brain is one of the two components of the central nervous system and is the center of thought and emotion. It is responsible for the coordination and control of bodily activities and the interpretation of information from the senses (sight, hearing, smell, etc.) [goid 7420…	Interacting selectively with microtubules, filaments composed of tubulin monomers [goid 8017] [pmid 14654843] [evidence IDA]; Interacting selectively with neuronal Cdc2-like kinase, an enzyme involved in the regulation of neuronal differentiation and neuro-cytoskeleton dynamics [goid 42808] [pmid 10721722] [evidence IPI]	MCPH3; DKFZp686D1070; Cep215; KIAA1633; C48; DKFZp686B1070	0.00215727	0.0934472	0.3136	8.584	8.448	8.2734	8.4932	8.6762	8.5962	8.4929	8.4386	8.6223	8.745	8.9085	8.8289
ILMN_1656136	NM_004602	6780	STAU1	NM_004602.2	NP_004593.2	A	2744	AACCCAGGACAGTTTCAGTGATGCAAATTGTGTGCCCTCTGGTTCAGCTG	20	-	47730600-47730649	20q13.13c	Homo sapiens staufen, RNA binding protein, homolog 1 (Drosophila) (STAU1), transcript variant T4, mRNA.	The living contents of a cell; the matter contained within (but not including) the plasma membrane, usually taken to exclude large vacuoles and masses of secretory or ingested material. In eukaryotes it includes the nucleus and cytoplasm [goid 5622] [evidence IEA]; The rough (or granular) endoplasmic reticulum (ER) has ribosomes adhering to the outer surface; the ribosomes are the site of transla…	Any process by which mRNA is transported to, or maintained in, a specific location within the cell [goid 8298] [evidence IEA]	Interacting selectively with double-stranded RNA [goid 3725] [pmid 10022909] [evidence TAS]; Interacting selectively with any protein or protein complex (a complex of two or more proteins that may include other nonprotein molecules) [goid 5515] [evidence IEA]; Interacting selectively with any protein or protein complex (a complex of two or more proteins that may include other nonprotein molecules…	FLJ25010; STAU	0.00588984	0.139671	-0.394967	9.5008	9.6936	9.9983	9.6324	9.9631	9.8196	9.8831	9.6169	9.9833	9.4309	9.276	9.4719
ILMN_1656184	NR_003563	728233	PI4KAP1	NR_003563.1		A	819	GAGTGCTGCAAAAGCCCCATATCTGGCCAAGTTCAAGGTGAAGCGATGTG	22	-	20390292-20390339:20390440-20390441	22q11.21d	Homo sapiens phosphatidylinositol 4-kinase, catalytic, alpha pseudogene 1 (PI4KAP1), non-coding RNA.		The process of introducing one or more phosphate groups into a phosphoinositide, a class of substances comprising phosphatidylinositol and its derivatives [goid 46854] [evidence IEA]; A series of molecular signals in which a cell uses a phosphoinositide to convert an extracellular signal into a response [goid 48015] [evidence IEA]	Catalysis of the phosphorylation of myo-inositol (1,2,3,5/4,6-cyclohexanehexol) or a phosphatidylinositol [goid 4428] [evidence IEA]	FLJ39405	0.0385304	0.28821	-0.131811	7.5928	7.6199	7.8115	7.6392	7.5815	7.575	7.6416	7.6238	7.6904	7.4019	7.6309	7.497
ILMN_1656233	NR_003664	389517	LOC389517	NR_003664.1		I	7950	GGAGCCCTGATCCTGCCACTGCACTCCAGCCCGGGCGACAGAGTGAGACC				7q11.23a	Homo sapiens Williams Beuren syndrome chromosome region 19 pseudogene (LOC389517) on chromosome 7.				MGC131642; MGC48646	0.00222866	0.0946477	1.16211	11.731	12.222	11.986	11.557	11.858	12.297	12.033	11.62	11.57	12.775	12.423	13.913
ILMN_1656292	XM_939726	388532	LOC388532	XM_939726.2	XP_944819.1	S	719	AACCAATGAGAAGGAGCCTGAGCTGCTGGAACCTATTCCGTATGAACTCA				19q13.11b	PREDICTED: Homo sapiens similar to ribosomal protein L21 (LOC388532), mRNA.					0.0101244	0.170978	-0.365222	12.536	12.233	11.972	12.413	12.298	12.623	12.337	12.507	12.38	11.961	11.989	12.054
ILMN_1656300	NM_001495	2675	GFRA2	NM_001495.4	NP_001486.4	S	3264	CTCTGGTGGGGGCTCCTGATCCGCATCCAAGCTTAACCAAGGCTCCAATA	8	-	21604645-21604694	8p21.3b	Homo sapiens GDNF family receptor alpha 2 (GFRA2), transcript variant 1, mRNA.	The membrane surrounding a cell that separates the cell from its external environment. It consists of a phospholipid bilayer and associated proteins [goid 5886] [evidence IEA]; Loosely bound to one surface of a membrane, but not integrated into the hydrophobic region [goid 19898] [pmid 10829012] [evidence TAS]; Tethered to a membrane by a covalently attached anchor, such as a lipid moiety, that i…	The series of molecular signals generated as a consequence of a transmembrane receptor tyrosine kinase binding to its physiological ligand [goid 7169] [pmid 9192898] [evidence TAS]	Combining with an extracellular or intracellular messenger to initiate a change in cell activity [goid 4872] [evidence IEA]; [goid 16167] [pmid 10829012] [evidence TAS]	NTNRA; RETL2; TRNR2; NRTNR-ALPHA; GDNFRB	0.0197353	0.219564	0.090789	7.1102	7.0947	7.0386	7.1293	7.0766	7.0967	7.0877	7.142	7.016	7.1462	7.2642	7.1259
ILMN_1656386	NM_014822	9871	SEC24D	NM_014822.1	NP_055637.1	S	3418	CCAGGAAGAGATGGCATTTAGAACTTCAGCTTTGGTGCTCAGGTATAAAG	4	-	119863949-119863998	4q26f	Homo sapiens SEC24 related gene family, member D (S. cerevisiae) (SEC24D), mRNA.	The lipid bilayer surrounding any of the compartments of the Golgi apparatus [goid 139] [evidence IEA]; All of the contents of a cell excluding the plasma membrane and nucleus, but including other subcellular structures [goid 5737] [evidence IEA]; The irregular network of unit membranes, visible only by electron microscopy, that occurs in the cytoplasm of many eukaryotic cells. The membranes form…	The directed movement of proteins in a cell, including the movement of proteins between specific compartments or structures within a cell, such as organelles of a eukaryotic cell [goid 6886] [evidence IEA]; The directed movement of substances from the endoplasmic reticulum (ER) to the Golgi, mediated by COP II vesicles. Small COP II coated vesicles form from the ER and then fuse directly with the…	Elemental activities, such as catalysis or binding, describing the actions of a gene product at the molecular level. A given gene product may exhibit one or more molecular functions [goid 3674] [evidence ND ]; Interacting selectively with any protein or protein complex (a complex of two or more proteins that may include other nonprotein molecules) [goid 5515] [evidence IEA]; Interacting selective…	FLJ43974; KIAA0755	0.0102132	0.170978	-0.4226	9.5362	9.7624	9.5787	9.5437	9.5012	9.2056	9.9877	9.5157	9.7313	9.0466	9.2879	9.1852
ILMN_1656393	NM_181897	5523	PPP2R3A	NM_181897.1	NP_871626.1	A	4082	CACTCCAGCCTAGGCGACAGAGCAAGACCCCATTCTCTTACAAAGTCTCT	3	+	135866170-135866219	3q22.2b	Homo sapiens protein phosphatase 2 (formerly 2A), regulatory subunit B'', alpha (PPP2R3A), transcript variant 2, mRNA.	A heterodimer with protein serine/threonine phosphatase activity that is polycation-stimulated (PCS), being directly stimulated by protamine, polylysine, or histone H1; it constitutes a subclass of several enzymes activated by different histones and polylysine, and consists of catalytic and regulatory subunits [goid 159] [pmid 1849734] [evidence ISS]	The process of removing one or more phosphoric residues from a protein [goid 6470] [pmid 1849734] [evidence ISS]	Interacting selectively with calcium ions (Ca2+) [goid 5509] [evidence IEA]; Interacting selectively with any protein or protein complex (a complex of two or more proteins that may include other nonprotein molecules) [goid 5515] [pmid 9847399] [evidence IPI]; Interacting selectively with any protein or protein complex (a complex of two or more proteins that may include other nonprotein molecules)…	PR72; PPP2R3; PR130	0.0224642	0.229824	0.502633	7.8469	7.9827	7.7049	7.7429	7.7819	8.018	7.8501	7.7269	7.579	8.0821	7.892	8.9449
ILMN_1656424	NM_003094	6635	SNRPE	NM_003094.2	NP_003085.1	S	182	GCTGTATCATTGGTTTTGATGAGTATATGAACCTTGTATTAGATGATGCA	1	+	202099466-202099476:202100792-202100830	1q32.1e	Homo sapiens small nuclear ribonucleoprotein polypeptide E (SNRPE), mRNA.	A membrane-bounded organelle of eukaryotic cells in which chromosomes are housed and replicated. In most cells, the nucleus contains all of the cell's chromosomes except the organellar chromosomes, and is the site of RNA synthesis and processing. In some species, or in specialized cell types, RNA metabolism or DNA replication may be absent [goid 5634] [evidence IEA]; That part of the nuclear cont…	The aggregation, arrangement and bonding together of the spliceosome, a ribonucleoprotein apparatus that catalyzes nuclear mRNA splicing via transesterification reactions [goid 245] [pmid 2974536] [evidence NAS]; The formation and assembly from one or more snRNA and multiple protein components of a ribonucleoprotein complex that in involved in formation of the spliceosome [goid 387] [pmid 1513057…	Interacting selectively with an RNA molecule or a portion thereof [goid 3723] [evidence IEA]; Interacting selectively with any protein or protein complex (a complex of two or more proteins that may include other nonprotein molecules) [goid 5515] [pmid 11714716] [evidence IPI]; Interacting selectively with any protein or protein complex (a complex of two or more proteins that may include other non…	B-raf; SME	0.022313	0.22936	-0.358722	7.6286	7.4334	8.0992	7.5916	7.5616	7.5627	7.5144	7.602	7.9692	7.2329	7.3543	7.3242
ILMN_1656463	NM_016401	51501	C11ORF73	NM_016401.2	NP_057485.2	S	463	TTAAATCTGGAGAAGGAAGCCAACATCCTTTTGGAGCCATGAATATTGTC	11	+	85695164-85695172:85726069-85726109	11q14.2a	Homo sapiens chromosome 11 open reading frame 73 (C11orf73), mRNA.	All of the contents of a cell excluding the plasma membrane and nucleus, but including other subcellular structures [goid 5737] [evidence IEA]	The biological process whose specific outcome is the progression of a multicellular organism over time from an initial condition (e.g. a zygote or a young adult) to a later condition (e.g. a multicellular animal or an aged adult) [goid 7275] [evidence IEA]		L7RN6; HSPC179; HSPC138	0.00584002	0.139092	-0.457522	8.7067	8.4236	8.9132	8.8759	8.8654	8.7791	8.4979	8.806	9.0309	8.1	8.4952	8.3318
ILMN_1656486	NM_018981	54431	DNAJC10	NM_018981.1	NP_061854.1	S	3478	CACAGCCGAGAAACAGTGCAGCAGTATATGTGCACACAGTAAGTACACAA	2	+	183350785-183350834	2q32.1a	Homo sapiens DnaJ (Hsp40) homolog, subfamily C, member 10 (DNAJC10), mRNA.	The space external to the outermost structure of a cell. For cells without external protective or external encapsulating structures this refers to space outside of the plasma membrane. This term covers the host cell environment outside an intracellular parasite [goid 5576] [evidence IEA]; The irregular network of unit membranes, visible only by electron microscopy, that occurs in the cytoplasm of…	The process of assisting in the covalent and noncovalent assembly of single chain polypeptides or multisubunit complexes into the correct tertiary structure [goid 6457] [evidence IEA]; Any process that maintains the redox environment of a cell or compartment within a cell [goid 45454] [evidence IEA]; The process of assisting in the covalent and noncovalent assembly of single chain polypeptides or…	Interacting selectvely with a heat shock protein, any protein synthesized or activated in response to heat shock [goid 31072] [evidence IEA]; Interacting selectively with an unfolded protein [goid 51082] [evidence IEA]; Interacting selectvely with a heat shock protein, any protein synthesized or activated in response to heat shock [goid 31072] [evidence IEA]; Interacting selectively with an unfol…	DKFZp434J1813; JPDI; ERdj5; MGC104194	0.0454871	0.308769	-0.190745	8.1455	8.3978	8.1751	8.2759	8.2164	7.9481	8.2306	8.2805	8.3423	7.9115	8.0947	8.0923
ILMN_1656487	NM_021871	2243	FGA	NM_021871.2	NP_068657.1	I	2112	TCCTTGGGGGCAGGGCCTTTGTCTGTCTCATCTCTGTATTCCCAAATGCC	4	-	155725927-155725976	4q32.1a	Homo sapiens fibrinogen alpha chain (FGA), transcript variant alpha, mRNA.	A highly soluble, elongated protein complex found in blood plasma and involved in clot formation. It is converted into fibrin monomer by the action of thrombin. In the mouse, fibrinogen is a hexamer, 46 nm long and 9 nm maximal diameter, containing two sets of nonidentical chains (alpha, beta, and gamma) linked together by disulfide bonds [goid 5577] [evidence IEA]; The space external to the oute…	The cascade of processes by which a signal interacts with a receptor, causing a change in the level or activity of a second messenger or other downstream target, and ultimately effecting a change in the functioning of the cell [goid 7165] [evidence IEA]; A series of progressive, overlapping events triggered by exposure of the platelets to subendothelial tissue. These events include shape change, …	Interacting selectively with one or more specific sites on a receptor molecule, a macromolecule that undergoes combination with a hormone, neurotransmitter, drug or intracellular messenger to initiate a change in cell function [goid 5102] [evidence IEA]; Interacting selectively with two or more protein molecules, or a protein and another macromolecule or complex, simultaneously, thereby physicall…	MGC119425; MGC119423; Fib2; MGC119422	0.0468567	0.311681	0.100622	7.1627	7.1331	7.0584	7.1539	7.0918	7.1332	7.1021	7.1442	7.188	7.2501	7.3453	7.0956
ILMN_1656501	NM_004419	1847	DUSP5	NM_004419.3	NP_004410.3	S	2301	CTCCCTGCCCCTGGAGGTTGTCTTCAAGCTGTGGACTTCTGGGATTTGCA	10	+	112260431-112260480	10q25.2a	Homo sapiens dual specificity phosphatase 5 (DUSP5), mRNA.	A membrane-bounded organelle of eukaryotic cells in which chromosomes are housed and replicated. In most cells, the nucleus contains all of the cell's chromosomes except the organellar chromosomes, and is the site of RNA synthesis and processing. In some species, or in specialized cell types, RNA metabolism or DNA replication may be absent [goid 5634] [evidence IEA]	The process of removing one or more phosphoric residues from a protein [goid 6470] [pmid 7961985] [evidence TAS]	Catalysis of the reaction: protein tyrosine phosphate + H2O = protein tyrosine + phosphate [goid 4725] [pmid 7961985] [evidence TAS]; Catalysis of the hydrolysis of various bonds, e.g. C-O, C-N, C-C, phosphoric anhydride bonds, etc. Hydrolase is the systematic name for any enzyme of EC class 3 [goid 16787] [evidence IEA]; Catalysis of the reaction: MAP kinase serine/threonine/tyrosine phosphate +…	HVH3; DUSP	0.0422674	0.29884	0.680111	9.7737	9.1261	9.897	8.7257	9.2595	8.6626	9.1525	9.3617	9.4234	10.498	9.8739	9.4625
ILMN_1656537	NM_022806	6638	SNRPN	NM_022806.2	NP_073717.1	I	613	GCTCCATCTACTCTTTGAAGCTTCTGCCCAGCTTGCATTGTTTCTAGGAG	15	+	22770551-22770600	15q11.2e	Homo sapiens small nuclear ribonucleoprotein polypeptide N (SNRPN), transcript variant 3, mRNA.	A membrane-bounded organelle of eukaryotic cells in which chromosomes are housed and replicated. In most cells, the nucleus contains all of the cell's chromosomes except the organellar chromosomes, and is the site of RNA synthesis and processing. In some species, or in specialized cell types, RNA metabolism or DNA replication may be absent [goid 5634] [evidence IEA]; A ribonucleoprotein complex, …	The process of removing sections of the primary RNA transcript to remove sequences not present in the mature form of the RNA and joining the remaining sections to form the mature form of the RNA [goid 8380] [pmid 1533223] [evidence TAS]	Interacting selectively with an RNA molecule or a portion thereof [goid 3723] [evidence IEA]; Interacting selectively with an identical protein or proteins [goid 42802] [pmid 14715275] [evidence IPI]	SNURF-SNRPN; HCERN3; SMN; RT-LI; SM-D; SNRNP-N	0.0393703	0.289423	-0.626522	9.4374	9.5258	9.3303	10.335	10.227	9.7466	9.4661	9.2459	9.2748	8.5734	9.2477	9.1623
ILMN_1656656	NM_001031617	90639	COX19	NM_001031617.2	NP_001026788.1	S	3531	GCTCTCCAGCCTGAGCAACAGAGCCGGACCCTGTCTCACCAAAGGAAAAA	7	-	1005796-1005845	7p22.3c	Homo sapiens COX19 cytochrome c oxidase assembly homolog (S. cerevisiae) (COX19), mRNA.	All of the contents of a cell excluding the plasma membrane and nucleus, but including other subcellular structures [goid 5737] [evidence IEA]			MGC104475	0.0120445	0.181164	0.6219	7.399	7.7127	7.5209	7.4463	7.5256	7.8386	7.5398	7.2988	7.2249	7.8881	7.7131	8.7667
ILMN_1656682	NM_015878	51582	AZIN1	NM_015878.4	NP_056962.2	A	3918	GGTGCAACTTTGAGTCCTTGGCTTGACTATACAGGCCTTGAACTTCATGG	8	-	103908092-103908141	8q22.3c	Homo sapiens antizyme inhibitor 1 (AZIN1), transcript variant 1, mRNA.		The chemical reactions and pathways resulting in the formation of polyamines, any organic compound containing two or more amino groups [goid 6596] [evidence IEA]	Catalysis of a biochemical reaction at physiological temperatures. In biologically catalyzed reactions, the reactants are known as substrates, and the catalysts are naturally occurring macromolecular substances known as enzymes. Enzymes possess specific binding sites for substrates, and are usually composed wholly or largely of protein, but RNA that has catalytic activity (ribozyme) is often also…	ODC1L; OAZIN; OAZI; MGC3832; MGC691	0.0160699	0.203634	0.2692	9.8988	10.039	10.12	9.9283	9.8837	9.7325	9.8696	9.8453	10.159	10.133	10.38	10.12
ILMN_1656791	NM_001010	6194	RPS6	NM_001010.2	NP_001001.2	S	138	GGCCACAGAAGTTGCTGCTGACGCTCTGGGTGAAGAATGGAAGGGTTATG	9	-	19378909-19378916:19379485-19379526	9p22.1a	Homo sapiens ribosomal protein S6 (RPS6), mRNA.	The living contents of a cell; the matter contained within (but not including) the plasma membrane, usually taken to exclude large vacuoles and masses of secretory or ingested material. In eukaryotes it includes the nucleus and cytoplasm [goid 5622] [evidence IEA]; An intracellular organelle, about 200 A in diameter, consisting of RNA and protein. It is the site of protein biosynthesis resulting …	The chemical reactions and pathways resulting in the formation of a protein. This is a ribosome-mediated process in which the information in messenger RNA (mRNA) is used to specify the sequence of amino acids in the protein [goid 6412] [evidence IEA]; The chemical reactions and pathways resulting in the formation of a protein. This is a ribosome-mediated process in which the information in messen…	The action of a molecule that contributes to the structural integrity of the ribosome [goid 3735] [evidence IEA]; The action of a molecule that contributes to the structural integrity of the ribosome [goid 3735] [evidence IEA]; Interacting selectively with an RNA molecule or a portion thereof [goid 3723] [pmid 1301164] [evidence TAS]; The action of a molecule that contributes to the structural in…		0.00633686	0.143387	-0.257	14.387	14.389	14.337	14.396	14.32	14.509	14.367	14.17	14.47	14.146	14.257	13.941
ILMN_1656807	NM_000988	6155	RPL27	NM_000988.3	NP_000979.1	S	154	CCCTACAGCCATGCTCTGGTGGCTGGAATTGACCGCTACCCCCGCAAAGT	17	+	38405503-38405552	17q21.31a	Homo sapiens ribosomal protein L27 (RPL27), mRNA.	The living contents of a cell; the matter contained within (but not including) the plasma membrane, usually taken to exclude large vacuoles and masses of secretory or ingested material. In eukaryotes it includes the nucleus and cytoplasm [goid 5622] [evidence IEA]; An intracellular organelle, about 200 A in diameter, consisting of RNA and protein. It is the site of protein biosynthesis resulting …	The chemical reactions and pathways resulting in the formation of a protein. This is a ribosome-mediated process in which the information in messenger RNA (mRNA) is used to specify the sequence of amino acids in the protein [goid 6412] [evidence IEA]; The chemical reactions and pathways resulting in the formation of a protein. This is a ribosome-mediated process in which the information in messen…	The action of a molecule that contributes to the structural integrity of the ribosome [goid 3735] [evidence IEA]; The action of a molecule that contributes to the structural integrity of the ribosome [goid 3735] [evidence IEA]; The action of a molecule that contributes to the structural integrity of the ribosome [goid 3735] [pmid 8148381] [evidence TAS]		0.0408944	0.294332	-0.126222	13.931	13.763	13.808	13.838	13.761	13.737	13.773	13.92	13.836	13.645	13.823	13.609
ILMN_1656898	XM_926886	653324	LOC653324	XM_926886.1	XP_931979.1	S	2	TGGCGTCAGTCATACCAGTGAAGGACAAGAAACTTCTGGAGGTCAAACTG	12	-	6249801-6249850		PREDICTED: Homo sapiens similar to ATP synthase, H+ transporting, mitochondrial F0 complex, subunit f isoform 2b (LOC653324), mRNA.					0.00017993	0.032094	-0.324822	7.548	7.4197	7.7043	7.5514	7.5025	7.393	7.5213	7.4912	7.5728	7.1382	7.2365	7.2189
ILMN_1656938	XM_001133149	731486	LOC731486	XM_001133149.1	XP_001133149.1	S	1485	TCTATGTCCTCCTTCCACCCCAAGTCCCGGATCACTCGCTGTTTTCTGGC					PREDICTED: Homo sapiens hypothetical protein LOC731486 (LOC731486), mRNA.					0.0128393	0.186011	0.1436	7.0867	7.0645	7.1394	7.0349	7.0811	6.9605	7.179	7.0506	6.9703	7.1251	7.2646	7.2301
ILMN_1657011	XM_379668	286208	LOC286208	XM_379668.3	XP_379668.1	A	2998	GCAGGCAGCTATTTGGGGATCTTTTCACCTGTTGATGGGTGTCTGGACTG	9	-	129913314-129913363		PREDICTED: Homo sapiens hypothetical protein LOC286208, transcript variant 1 (LOC286208), mRNA.					0.0421727	0.298552	0.097489	7.2115	7.325	7.1723	7.3907	7.2429	7.2928	7.2429	7.2399	7.2611	7.339	7.4253	7.3212
ILMN_1657373	NM_018192	55214	LEPREL1	NM_018192.2	NP_060662.2	S	3309	CCATGGCCAGGTTGCCTAGGAGTGGGGTCCACTGATGAAAAGAGGTGTTT	3	-	191157361-191157410	3q28b-q28c	Homo sapiens leprecan-like 1 (LEPREL1), mRNA.	The irregular network of unit membranes, visible only by electron microscopy, that occurs in the cytoplasm of many eukaryotic cells. The membranes form a complex meshwork of tubular channels, which are often expanded into slitlike cavities called cisternae. The ER takes two forms, rough (or granular), with ribosomes adhering to the outer surface, and smooth (with no ribosomes attached) [goid 5783…	The chemical reactions and pathways involving a specific protein, rather than of proteins in general. Includes protein modification [goid 19538] [evidence IEA]; The process of removal or addition of one or more electrons with or without the concomitant removal or addition of a proton or protons [goid 55114] [evidence IEA]	Interacting selectively with iron (Fe) ions [goid 5506] [evidence IEA]; Catalysis of an oxidation-reduction (redox) reaction, a reversible chemical reaction in which the oxidation state of an atom or atoms within a molecule is altered. One substrate acts as a hydrogen or electron donor and becomes oxidized, while the other acts as hydrogen or electron acceptor and becomes reduced [goid 16491] [ev…	FLJ10718; MLAT4; P3H2	0.0144914	0.195724	1.10034	7.9485	9.2243	8.3987	7.8182	7.6871	8.4022	8.9152	7.8872	8.6381	9.3519	10.115	8.8073
ILMN_1657547	NM_030771	91057	CCDC34	NM_030771.1	NP_110398.1	A	459	GCGCTTACCAGAAAGCCGCCTGACACCATGGGAGGTGTGGTTTATTGGCA	11	-	27378993-27379042	11p14.1d	Homo sapiens coiled-coil domain containing 34 (CCDC34), transcript variant 1, mRNA.				L15; NY-REN-41; RAMA3	0.00943674	0.165277	0.689	9.1269	9.0728	9.2992	9.0803	9.238	9.2043	9.0195	9.0495	9.4173	9.2128	9.8048	10.552
ILMN_1657612	XM_926623	285900	LOC285900	XM_926623.1	XP_931716.1	A	415	AAACTGCAAGCCAGCATTACCCCTGGGACCATTCTGATCATCCTCACTGG	7	-	63239753-63239802	7q11.21c	PREDICTED: Homo sapiens similar to 60S ribosomal protein L6 (TAX-responsive enhancer element binding protein 107) (TAXREB107) (Neoplasm-related protein C140), transcript variant 3 (LOC285900), mRNA.					0.000128195	0.0256545	-0.297111	12.997	13.059	13.04	13.082	13.102	13.127	13.045	13.087	13.23	12.805	12.878	12.682
ILMN_1657673	XM_931232	90120	LOC90120	XM_931232.1	XP_936325.1	A	1922	AGCAGCATCTTAGAGCCCCAGCTTCTGTGGATGACCTCTGATGAGCCCGG	9	-	138146588-138146617:138147123-138147142	9q34.3c	PREDICTED: Homo sapiens hypothetical gene supported by AK023162, transcript variant 4 (LOC90120), mRNA.					0.0352165	0.275546	-0.208867	7.8546	7.6849	7.8129	7.6645	7.6312	7.7274	7.9609	7.7381	7.9578	7.7463	7.4719	7.4993
ILMN_1657701	XR_017971	84972	TMEM137	XR_017971.1		S	1928	GCTAGAGGCCAGGATTTTGAGACCAGCTTCGGCAATACGGTGAGACCTTG				11q13.1e	PREDICTED: Homo sapiens transmembrane protein 137 (TMEM137), misc RNA.					0.00570657	0.137309	0.546945	7.3308	7.4905	7.3578	7.3159	7.4196	7.5273	7.545	7.4251	7.4021	7.6833	7.6844	8.5445
ILMN_1657790	NM_004768	9295	SFRS11	NM_004768.2	NP_004759.1	S	2454	GCTCCGTGTTGGAAAAAAGGGGTAGTGCATTTTAAATTGACCTTCATACG	1	+	70489951-70490000	1p31.1k	Homo sapiens splicing factor, arginine/serine-rich 11 (SFRS11), mRNA.	A membrane-bounded organelle of eukaryotic cells in which chromosomes are housed and replicated. In most cells, the nucleus contains all of the cell's chromosomes except the organellar chromosomes, and is the site of RNA synthesis and processing. In some species, or in specialized cell types, RNA metabolism or DNA replication may be absent [goid 5634] [pmid 18029348] [evidence IDA]; A small, dens…	The joining together of exons from one or more primary transcripts of nuclear messenger RNA (mRNA) and the excision of intron sequences, via a spliceosomal mechanism, so that mRNA consisting only of the joined exons is produced [goid 398] [pmid 12226669] [evidence EXP]; The process of removing sections of the primary RNA transcript to remove sequences not present in the mature form of the RNA and…	Interacting selectively with a nucleotide, any compound consisting of a nucleoside that is esterified with (ortho)phosphate or an oligophosphate at any hydroxyl group on the ribose or deoxyribose moiety [goid 166] [evidence IEA]; Interacting selectively with any nucleic acid [goid 3676] [evidence IEA]; Interacting selectively with a nucleotide, any compound consisting of a nucleoside that is este…	DKFZp686M13204; dJ677H15.2; p54	0.00915516	0.164013	-0.267545	8.82	8.7698	8.9504	8.8727	8.9785	8.9605	8.816	8.8354	9.0239	8.3777	8.7204	8.775
ILMN_1657862	NM_000687	191	AHCY	NM_000687.1	NP_000678.1	S	1684	GCCTTCACCTGGTCTGTGGACTTATACCTGTGTGCTTGGTTTACAGGTCC	20	-	32332113-32332162	20q11.22a	Homo sapiens S-adenosylhomocysteine hydrolase (AHCY), mRNA.	All of the contents of a cell excluding the plasma membrane and nucleus, but including other subcellular structures [goid 5737] [evidence NAS]; That part of the cytoplasm that does not contain membranous or particulate subcellular components [goid 5829] [evidence IEA]; A tissue-specific, membrane-bounded cytoplasmic organelle within which melanin pigments are synthesized and stored. Melanosomes a…	The chemical reactions and pathways involving compounds containing a single carbon atom [goid 6730] [evidence NAS]; The chemical reactions and pathways, including anabolism and catabolism, by which living organisms transform chemical substances. Metabolic processes typically transform small molecules, but also include macromolecular processes such as DNA repair and replication, and protein synthe…	Catalysis of the reaction: S-adenosyl-L-homocysteine + H2O = adenosine + L-homocysteine [goid 4013] [pmid 2596825] [evidence TAS]; Interacting selectively with copper (Cu) ions [goid 5507] [evidence IEA]; Catalysis of the hydrolysis of various bonds, e.g. C-O, C-N, C-C, phosphoric anhydride bonds, etc. Hydrolase is the systematic name for any enzyme of EC class 3 [goid 16787] [evidence IEA]; Inte…	SAHH	0.0272008	0.249535	-0.375889	11.357	10.717	11.062	11.19	11.273	11.077	11.498	11.317	11.341	10.735	11.021	10.727
ILMN_1657870	NM_005158	27	ABL2	NM_005158.3	NP_005149.3	I	91	CACTTTGCTGCCTGTGCACTGAGGCCTCAGAATCTGCTCTACCCGACTTA	1	-	179112071-179112120	1q25.2c	Homo sapiens v-abl Abelson murine leukemia viral oncogene homolog 2 (arg, Abelson-related gene) (ABL2), transcript variant a, mRNA.	All of the contents of a cell excluding the plasma membrane and nucleus, but including other subcellular structures [goid 5737] [evidence IEA]; Any of the various filamentous elements that form the internal framework of cells, and typically remain after treatment of the cells with mild detergent to remove membrane constituents and soluble components of the cytoplasm. The term embraces intermediat…	The covalent alteration of one or more amino acids occurring in proteins, peptides and nascent polypeptides (co-translational, post-translational modifications). Includes the modification of charged tRNAs that are destined to occur in a protein (pre-translation modification) [goid 6464] [pmid 2198571] [evidence TAS]; The attachment of a cell, either to another cell or to an underlying substrate s…	Interacting selectively with a nucleotide, any compound consisting of a nucleoside that is esterified with (ortho)phosphate or an oligophosphate at any hydroxyl group on the ribose or deoxyribose moiety [goid 166] [evidence IEA]; Interacting selectively with magnesium (Mg) ions [goid 287] [pmid 15886098] [evidence IDA]; Catalysis of the reaction: ATP + a protein-L-tyrosine = ADP + a protein-L-tyr…	FLJ31718; ABLL; ARG; FLJ22224; FLJ41441	0.00617248	0.142864	0.326911	7.1824	7.4556	7.5702	7.502	7.339	7.2872	7.4722	7.3702	7.2663	7.5148	7.7153	7.899
ILMN_1658027	NM_003579	8438	RAD54L	NM_003579.2	NP_003570.1	S	2912	GCTGGTCTGGGTGTAGCTCTTAGAGGAAGGAGATAGGGAAAAGGGGCTCC	1	+	46516548-46516597	1p34.1a-p33d	Homo sapiens RAD54-like (S. cerevisiae) (RAD54L), mRNA.	A membrane-bounded organelle of eukaryotic cells in which chromosomes are housed and replicated. In most cells, the nucleus contains all of the cell's chromosomes except the organellar chromosomes, and is the site of RNA synthesis and processing. In some species, or in specialized cell types, RNA metabolism or DNA replication may be absent [goid 5634] [pmid 8805304] [evidence TAS]	The error-free repair of a double-strand break in DNA in which the broken DNA molecule is repaired using homologous sequences. A strand in the broken DNA searches for a homologous region in an intact chromosome to serve as the template for DNA synthesis. The restoration of two intact DNA molecules results in the exchange, reciprocal or nonreciprocal, of genetic material between the intact DNA mol…	Interacting selectively with a nucleotide, any compound consisting of a nucleoside that is esterified with (ortho)phosphate or an oligophosphate at any hydroxyl group on the ribose or deoxyribose moiety [goid 166] [evidence IEA]; Interacting selectively with DNA (deoxyribonucleic acid) [goid 3677] [evidence IEA]; Catalysis of the reaction: NTP + H2O = NDP + phosphate to drive the unwinding of a D…	HR54; hRAD54; RAD54A; hHR54	0.0357644	0.277623	0.273211	7.7204	7.3724	7.8297	7.5441	7.6549	7.3289	7.3854	7.5339	7.6627	7.7124	8.0064	7.7783
ILMN_1658071	NM_001677	481	ATP1B1	NM_001677.3	NP_001668.1	A	1771	GCTGTGTCTGAGATCTGGATCTGCCCATCACTTTGGCTAGTGACAGGGCT	1	+	167368155-167368204	1q24.2b	Homo sapiens ATPase, Na+/K+ transporting, beta 1 polypeptide (ATP1B1), transcript variant 1, mRNA.	The membrane surrounding a cell that separates the cell from its external environment. It consists of a phospholipid bilayer and associated proteins [goid 5886] [evidence IEA]; Sodium:potassium-exchanging ATPases are tetrameric proteins, consisting of two large alpha subunits and two smaller beta subunits. The alpha subunits bear the active site and penetrate the membrane, while the beta subunits…	The directed movement of charged atoms or small charged molecules into, out of, within or between cells [goid 6811] [evidence IEA]; The directed movement of potassium ions (K+) into, out of, within or between cells [goid 6813] [evidence IEA]; The directed movement of sodium ions (Na+) into, out of, within or between cells [goid 6814] [evidence IEA]	Catalysis of the transfer of a solute or solutes from one side of a membrane to the other according to the reaction: ATP + H2O + Na+(in) + K+(out) = ADP + phosphate + Na+(out) + K+(in) [goid 5391] [pmid 2559024] [evidence TAS]; Interacting selectively with any protein or protein complex (a complex of two or more proteins that may include other nonprotein molecules) [goid 5515] [pmid 17947299] [ev…	MGC1798; ATP1B	0.0125736	0.183761	1.09708	9.3738	8.2571	9.0244	9.6166	8.6096	8.3363	9.0626	9.9151	9.0336	10.616	10.067	9.6846
ILMN_1658176	NM_207629	9619	ABCG1	NM_207629.1	NP_997512.1	I	42	GTCTGCCGCCATGTGAGACATGCCTTTCACCTTCCGCCATGATCATGAGG	21	+	42509297-42509334:42509335-42509346	21q22.3b	Homo sapiens ATP-binding cassette, sub-family G (WHITE), member 1 (ABCG1), transcript variant 7, mRNA.	The lipid bilayer surrounding any of the compartments of the Golgi apparatus [goid 139] [evidence IEA]; A membrane-bounded organelle that carries materials newly ingested by endocytosis. It passes many of the materials to lysosomes for degradation [goid 5768] [evidence IEA]; A membrane-bounded organelle that carries materials newly ingested by endocytosis. It passes many of the materials to lysos…	The directed movement of lipids into, out of, within or between cells. Lipids are compounds soluble in an organic solvent but not, or sparingly, in an aqueous solvent [goid 6869] [evidence IEA]; The chemical reactions and pathways involving cholesterol, cholest-5-en-3 beta-ol, the principal sterol of vertebrates and the precursor of many steroids, including bile acids and steroid hormones. It is …	Interacting selectively with a nucleotide, any compound consisting of a nucleoside that is esterified with (ortho)phosphate or an oligophosphate at any hydroxyl group on the ribose or deoxyribose moiety [goid 166] [evidence IEA]; Interacting selectively with ATP, adenosine 5'-triphosphate, a universally important coenzyme and enzyme regulator [goid 5524] [evidence IEA]; Interacting selectively wi…	WHITE1; ABC8; MGC34313	0.000619717	0.0549706	0.222267	7.163	7.2444	7.1963	7.0995	7.1973	7.2124	7.2103	7.1823	7.2285	7.4781	7.2696	7.4971
ILMN_1658283	NM_001035006	6139	RPL17	NM_001035006.1	NP_001030178.1	S	107	ACTTGACCCGGAGAACCCCACGAAATCATGCAAATCAAGAGGTTCCAATC	18	-	47017791-47017815:47017902-47017926	18q21.1f	Homo sapiens ribosomal protein L17 (RPL17), transcript variant 2, mRNA.	The living contents of a cell; the matter contained within (but not including) the plasma membrane, usually taken to exclude large vacuoles and masses of secretory or ingested material. In eukaryotes it includes the nucleus and cytoplasm [goid 5622] [evidence IEA]; That part of the cytoplasm that does not contain membranous or particulate subcellular components [goid 5829] [pmid 14567916] [eviden…	The successive addition of amino acid residues to a nascent polypeptide chain during protein biosynthesis [goid 6414] [pmid 15189156] [evidence EXP]	The action of a molecule that contributes to the structural integrity of the ribosome [goid 3735] [evidence IEA]	MGC117162; rpL23	0.00715782	0.148872	-0.377889	14.037	13.999	14.008	14.248	14.121	14.129	13.853	14.143	14.229	13.394	13.944	13.784
ILMN_1658327	NM_013448	11177	BAZ1A	NM_013448.2	NP_038476.2	I	2121	CTGCACTGTCTGCAGTTGCATCTTTGGCAGCTGCATGGCCACAGTTACAC	14	-	35255335-35255384	14q13.2a	Homo sapiens bromodomain adjacent to zinc finger domain, 1A (BAZ1A), transcript variant 1, mRNA.	A chromosome found in the nucleus of a eukaryotic cell [goid 228] [evidence IEA]; A membrane-bounded organelle of eukaryotic cells in which chromosomes are housed and replicated. In most cells, the nucleus contains all of the cell's chromosomes except the organellar chromosomes, and is the site of RNA synthesis and processing. In some species, or in specialized cell types, RNA metabolism or DNA r…	The synthesis of either RNA on a template of DNA or DNA on a template of RNA [goid 6350] [evidence IEA]; Any process that modulates the frequency, rate or extent of DNA-dependent transcription [goid 6355] [evidence IEA]	Interacting selectively with any protein or protein complex (a complex of two or more proteins that may include other nonprotein molecules) [goid 5515] [evidence IEA]; Interacting selectively with zinc (Zn) ions [goid 8270] [evidence IEA]; Interacting selectively with any metal ion [goid 46872] [evidence IEA]	WALp1; hACF1; FLJ14383; DKFZP586E0518; ACF1; WCRF180	0.000345068	0.0428982	0.2555	7.5876	7.6954	7.6446	7.4781	7.5374	7.5204	7.7049	7.5828	7.5243	7.8279	7.8376	7.8595
ILMN_1658439	NR_003545	80006	C5ORF44	NR_003545.1		S	307	TGTGGGTCAAAAGTGCCGGTCAAAATGGAAGTGAATCCCCCTAAACAGGA	5	+	64920864-64920913	5q12.3b	Homo sapiens chromosome 5 open reading frame 44 (C5orf44), transcript variant 4, transcribed RNA.				MGC48585; FLJ26957	0.0420404	0.297877	-0.284355	7.9598	7.6827	8.0074	8.1135	7.9343	7.6444	7.6063	7.8678	7.9576	7.3469	7.6759	7.7154
ILMN_1658464	NM_002097	2971	GTF3A	NM_002097.1	NP_002088.1	S	1225	CGGAGAGTCACCCAACTGTGTGGAAGACAAGATGCTCTCGACAGTTGCAG	13	+	26907667-26907716	13q12.2a	Homo sapiens general transcription factor IIIA (GTF3A), mRNA.	The living contents of a cell; the matter contained within (but not including) the plasma membrane, usually taken to exclude large vacuoles and masses of secretory or ingested material. In eukaryotes it includes the nucleus and cytoplasm [goid 5622] [evidence IEA]; A membrane-bounded organelle of eukaryotic cells in which chromosomes are housed and replicated. In most cells, the nucleus contains …	The synthesis of either RNA on a template of DNA or DNA on a template of RNA [goid 6350] [evidence IEA]; Any process that modulates the frequency, rate or extent of DNA-dependent transcription [goid 6355] [evidence IEA]; The synthesis of RNA from a DNA template by RNA polymerase III (Pol III), originating at a Pol III-specific promoter [goid 6383] [pmid 7789179] [evidence TAS]; The synthesis of r…	Interacting selectively with DNA (deoxyribonucleic acid) [goid 3677] [evidence IEA]; Functions to initiate or regulate RNA polymerase III transcription [goid 3709] [pmid 8063702] [evidence TAS]; Interacting selectively with an RNA molecule or a portion thereof [goid 3723] [evidence IEA]; Interacting selectively with zinc (Zn) ions [goid 8270] [evidence IEA]; Interacting selectively with any metal…	AP2; TFIIIA	0.0487178	0.318636	-0.358111	10.849	11.062	11.508	10.796	11.031	10.879	10.992	10.963	11.296	10.996	10.604	10.451
ILMN_1658504	NM_212469	1119	CHKA	NM_212469.1	NP_997634.1	A	2444	GATGCCCCTGACATCATCATTCTTGTGGGAGACAGCAGCCTGTATGTGGT	11	-	67820495-67820544	11q13.2a	Homo sapiens choline kinase alpha (CHKA), transcript variant 2, mRNA.	All of the contents of a cell excluding the plasma membrane and nucleus, but including other subcellular structures [goid 5737] [evidence IEA]	The chemical reactions and pathways involving lipids, compounds soluble in an organic solvent but not, or sparingly, in an aqueous solvent. Includes fatty acids; neutral fats, other fatty-acid esters, and soaps; long-chain (fatty) alcohols and waxes; sphingoids and other long-chain bases; glycolipids, phospholipids and sphingolipids; and carotenes, polyprenols, sterols, terpenes and other isopren…	Catalysis of the reaction: ATP + choline = ADP + O-phosphocholine [goid 4103] [pmid 10363580] [evidence TAS]; Mediates the transfer of a signal from the outside to the inside of a cell by means other than the introduction of the signal molecule itself into the cell [goid 4871] [pmid 10363580] [evidence TAS]; Catalysis of the transfer of a group, e.g. a methyl group, glycosyl group, acyl group, ph…	CHK; CKI	0.0262447	0.246771	0.683333	8.606	8.9778	9.1107	8.3784	8.3446	8.9535	8.9051	8.7315	7.9009	9.8031	9.0292	9.1872
ILMN_1658531	NM_001093763	653702	LOC653702	NM_001093763.1	NP_001087232.1	A	435	CATATATTGCATGGAGGTACCCCAATCTGAAGTCAGTAAATGAACTAATC				1p21.3c	Homo sapiens hCG31916 (LOC653702), mRNA.					0.000123422	0.0253169	-0.899389	9.5877	9.5451	9.9304	9.6949	9.6688	10.202	9.6983	9.6647	10.004	8.6942	8.7911	9.1485
ILMN_1658619	NM_015238	23286	WWC1	NM_015238.1	NP_056053.1	S	3942	CTTCTTGAGCTGTGACGTGTTTTTATGTGGCTGCCCAACGTGGAGCGGGC	5	+	167829134-167829183	5q35.1a	Homo sapiens WW and C2 domain containing 1 (WWC1), mRNA.	All of the contents of a cell excluding the plasma membrane and nucleus, but including other subcellular structures [goid 5737] [evidence IEA]		Interacting selectively with any protein or protein complex (a complex of two or more proteins that may include other nonprotein molecules) [goid 5515] [evidence IEA]	FLJ10865; KIAA0869; KIBRA; FLJ23369	0.0187193	0.213027	0.349944	6.9327	7.1883	6.929	7.0551	6.9247	6.8625	7.1403	7.0272	6.9287	7.3433	7.7068	6.9959
ILMN_1658743	NM_012142	23582	CCNDBP1	NM_012142.2	NP_036274.2	I	269	GGCGAAGCCCAGGAGACCACCGAGGAGTTTAATCGAGAGATGTTCTGGAG	15	+	41265312-41265361	15q15.2b	Homo sapiens cyclin D-type binding-protein 1 (CCNDBP1), transcript variant 1, mRNA.	A membrane-bounded organelle of eukaryotic cells in which chromosomes are housed and replicated. In most cells, the nucleus contains all of the cell's chromosomes except the organellar chromosomes, and is the site of RNA synthesis and processing. In some species, or in specialized cell types, RNA metabolism or DNA replication may be absent [goid 5634] [pmid 12437976] [evidence IDA]; All of the co…	The progression of biochemical and morphological phases and events that occur in a cell during successive cell replication or nuclear replication events. Canonically, the cell cycle comprises the replication and segregation of genetic material followed by the division of the cell, but in endocycles or syncytial cells nuclear replication or nuclear division may not be followed by cell division [go…	Interacting selectively with any protein or protein complex (a complex of two or more proteins that may include other nonprotein molecules) [goid 5515] [pmid 15887118] [evidence IPI]	DIP1; GCIP	0.0125198	0.183602	-0.265178	7.4569	7.3278	7.5114	7.6045	7.3868	7.5292	7.2746	7.5663	7.4787	6.9744	7.275	7.3338
ILMN_1658802	NM_173852	200185	KRTCAP2	NM_173852.3	NP_776251.1	S	456	GCAGCAGCTCCAGTCCTCACACCAGCCAAGGTCACAGGCAAGAGCAAGAA	1	-	155141925-155141974	1q22a	Homo sapiens keratinocyte associated protein 2 (KRTCAP2), mRNA.	The part of a cell or its extracellular environment in which a gene product is located. A gene product may be located in one or more parts of a cell and its location may be as specific as a particular macromolecular complex, that is, a stable, persistent association of macromolecules that function together [goid 5575] [evidence ND ]; A protein complex that is found in the endoplasmic reticulum me…	Any process specifically pertinent to the functioning of integrated living units: cells, tissues, organs, and organisms. A process is a collection of molecular events with a defined beginning and end [goid 8150] [evidence ND ]	Elemental activities, such as catalysis or binding, describing the actions of a gene product at the molecular level. A given gene product may exhibit one or more molecular functions [goid 3674] [evidence ND ]	KCP2	0.0102648	0.170978	0.421	11.349	11.425	10.868	11.004	11.222	11.496	11.076	11.052	11.005	11.714	11.557	11.491
ILMN_1658885	NM_139179	221955	DAGLB	NM_139179.1	NP_631918.1	S	2781	CTGGCTCTGGGGTCGGCCAGTGGATTCAGGAGTTGAAACAATAAAGCGCG	7	-	6415293-6415342	7p22.1b	Homo sapiens diacylglycerol lipase, beta (DAGLB), mRNA.	The membrane surrounding a cell that separates the cell from its external environment. It consists of a phospholipid bilayer and associated proteins [goid 5886] [evidence IEA]; Penetrating at least one phospholipid bilayer of a membrane. May also refer to the state of being buried in the bilayer with no exposure outside the bilayer. When used to describe a protein, indicates that all or part of t…	The chemical reactions and pathways resulting in the breakdown of lipids, compounds soluble in an organic solvent but not, or sparingly, in an aqueous solvent [goid 16042] [evidence IEA]	Catalysis of the reaction: triacylglycerol + H2O = diacylglycerol + a fatty acid anion [goid 4806] [evidence IEA]; Interacting selectively with calcium ions (Ca2+) [goid 5509] [evidence IEA]; Catalysis of the hydrolysis of various bonds, e.g. C-O, C-N, C-C, phosphoric anhydride bonds, etc. Hydrolase is the systematic name for any enzyme of EC class 3 [goid 16787] [evidence IEA]	FLJ33624; DAGLBETA; FLJ33909; KCCR13L	0.0392787	0.289423	0.275245	8.5476	8.6152	8.2431	8.4795	8.5894	8.6227	8.5741	8.7596	8.5157	8.5969	9.1254	8.7524
ILMN_1658917	NM_004170	6505	SLC1A1	NM_004170.4	NP_004161.4	S	3534	CTTGGGCTAAATGGTTCTACCCCTTACTAGGTTGCCCCAATTAGTGGCAC	9	+	4576170-4576219	9p24.2a	Homo sapiens solute carrier family 1 (neuronal/epithelial high affinity glutamate transporter, system Xag), member 1 (SLC1A1), mRNA.	Double layer of lipid molecules that encloses all cells, and, in eukaryotes, many organelles; may be a single or double lipid bilayer; also includes associated proteins [goid 16020] [evidence IEA]; That fraction of cells, prepared by disruptive biochemical methods, that includes the plasma and other membranes [goid 5624] [pmid 7521911] [evidence TAS]; Penetrating at least one phospholipid bilayer…	The directed movement of dicarboxylic acids into, out of, within or between cells [goid 6835] [evidence IEA]; The directed movement of substances (such as macromolecules, small molecules, ions) into, out of, within or between cells, or within a multicellular organism [goid 6810] [evidence IEA]; The directed movement of dicarboxylic acids into, out of, within or between cells [goid 6835] [evidence…	Catalysis of the transfer of a solute or solutes from one side of a membrane to the other according to the reaction: dicarboxylate(out) + Na+(out) = dicarboxylate(in) + Na+(in) [goid 17153] [evidence IEA]; Enables the active transport of a solute across a membrane by a mechanism whereby two or more species are transported together in the same direction in a tightly coupled process not directly li…	EAAC1; EAAT3	0.0236233	0.234376	-0.480467	7.4438	7.1123	7.1006	7.8469	7.7433	7.3266	7.5085	7.9155	7.345	7.0923	6.9289	6.9849
ILMN_1659026	NM_005034	5440	POLR2K	NM_005034.3	NP_005025.1	S	646	GACTACAGGTAACCAAAACCACAGAAAGGGAAACTTTGGATGAGGGGGGC	8	+	101165905-101165954	8q22.2b	Homo sapiens polymerase (RNA) II (DNA directed) polypeptide K, 7.0kDa (POLR2K), mRNA.	A membrane-bounded organelle of eukaryotic cells in which chromosomes are housed and replicated. In most cells, the nucleus contains all of the cell's chromosomes except the organellar chromosomes, and is the site of RNA synthesis and processing. In some species, or in specialized cell types, RNA metabolism or DNA replication may be absent [goid 5634] [evidence IEA]; That part of the nuclear cont…	The joining together of exons from one or more primary transcripts of nuclear messenger RNA (mRNA) and the excision of intron sequences, via a spliceosomal mechanism, so that mRNA consisting only of the joined exons is produced [goid 398] [pmid 12226669] [evidence EXP]; The synthesis of either RNA on a template of DNA or DNA on a template of RNA [goid 6350] [evidence IEA]; Any process that modula…	Interacting selectively with DNA (deoxyribonucleic acid) [goid 3677] [evidence IEA]; Catalysis of the reaction: nucleoside triphosphate + RNA(n) = diphosphate + RNA(n+1). Utilizes a DNA template, i.e. the catalysis of DNA-template-directed extension of the 3'-end of an RNA strand by one nucleotide at a time. Can initiate a chain 'de novo' [goid 3899] [evidence IEA]; Interacting selectively with z…	RPB12; RPABC4; RPB7.0; RPB10alpha; hRPB7.0; ABC10-alpha; hsRPB10a	0.00692877	0.148568	-0.145422	7.6406	7.6521	7.7649	7.73	7.6784	7.6249	7.6183	7.7647	7.805	7.5133	7.5586	7.5848
ILMN_1659095	XR_017397	644029	LOC644029	XR_017397.1		A	487	GCTGGTGCTGATTGCACACGACGTGGATCCCATCGAGCTGGTTGTCTTCT	15	-	45809922-45809971	15q21.1c	PREDICTED: Homo sapiens similar to 60S ribosomal protein L7a (LOC644029), mRNA.					0.0071181	0.148872	-0.262778	14.198	14.133	13.988	14.33	14.286	14.208	14.115	14.06	14.114	14.001	13.961	13.727
ILMN_1659259	NM_012469	24148	PRPF6	NM_012469.3	NP_036601.2	S	1493	GGCTGGAGACCTATGAAAATGCCCGCAAGGTCTTGAACAAGGCGCGGGAG	20	+	62113101-62113150	20q13.33e	Homo sapiens PRP6 pre-mRNA processing factor 6 homolog (S. cerevisiae) (PRPF6), mRNA.	The living contents of a cell; the matter contained within (but not including) the plasma membrane, usually taken to exclude large vacuoles and masses of secretory or ingested material. In eukaryotes it includes the nucleus and cytoplasm [goid 5622] [evidence IEA]; A membrane-bounded organelle of eukaryotic cells in which chromosomes are housed and replicated. In most cells, the nucleus contains …	The aggregation, arrangement and bonding together of the spliceosome, a ribonucleoprotein apparatus that catalyzes nuclear mRNA splicing via transesterification reactions [goid 245] [pmid 10788320] [evidence NAS]; The process of removing sections of the primary RNA transcript to remove sequences not present in the mature form of the RNA and joining the remaining sections to form the mature form o…	The function of a transcription cofactor that activates transcription from a RNA polymerase II promoter; does not bind DNA itself [goid 3713] [pmid 16414017] [evidence IGI]; Interacting selectively with any protein or protein complex (a complex of two or more proteins that may include other nonprotein molecules) [goid 5515] [pmid 17353931] [evidence IPI]; Interacting selectively with any protein …	ANT-1; hPrp6; U5-102K; TOM; C20orf14	6.92e-05	0.0217181	-0.325133	7.6956	7.7605	7.7566	7.7821	7.7892	7.9018	7.6629	7.7314	7.7062	7.4043	7.5334	7.349
ILMN_1659297	NM_003506	8323	FZD6	NM_003506.2	NP_003497.2	S	3336	CAGTACCTTTCTCAGACATTTTGTAGAATTCATTTCGGCAGCTCACTAGG	8	+	104413852-104413901	8q22.3c	Homo sapiens frizzled homolog 6 (Drosophila) (FZD6), mRNA.	Penetrating at least one phospholipid bilayer of a plasma membrane. May also refer to the state of being buried in the bilayer with no exposure outside the bilayer [goid 5887] [pmid 9480858] [evidence TAS]; Double layer of lipid molecules that encloses all cells, and, in eukaryotes, many organelles; may be a single or double lipid bilayer; also includes associated proteins [goid 16020] [evidence …	Coordinated organization of groups of cells in the plane of an epithelium, such that they all orient to similar coordinates [goid 1736] [evidence IEA]; The last step in the formation of the neural tube, where the paired neural folds are brought together and fuse at the dorsal midline [goid 1843] [evidence IEA]; The series of molecular signals generated as a consequence of a G-protein coupled rece…	Combining with an extracellular or intracellular messenger to initiate a change in cell activity [goid 4872] [evidence IEA]; [goid 4926] [evidence IEA]; A receptor that binds an extracellular ligand and transmits the signal to a heterotrimeric G-protein complex. These receptors are characteristically seven-transmembrane receptors and are made up of hetero- or homodimers [goid 4930] [evidence IEA]…	Hfz6	0.0142585	0.195195	-0.557611	9.3294	9.7864	8.7582	9.4806	9.3499	9.4128	9.6895	9.398	9.1226	9.019	8.7622	8.6551
ILMN_1659405	XM_938755	653773	LOC653773	XM_938755.2	XP_943848.1	S	80	TCAACATTCACAAGCGCATCCATGGAGAGGGCTTCAAGAAGCGTGCTCCT				2q36.1c	PREDICTED: Homo sapiens similar to ribosomal protein L31 (LOC653773), mRNA.					0.000256899	0.0379794	-0.542333	13.118	13.384	13.477	13.151	13.247	13.418	13.471	13.105	13.452	12.857	12.667	12.79
ILMN_1659490	XM_926814	653158	LOC653158	XM_926814.1	XP_931907.1	I	2213	GCTACTCAGGTGGCGGAGGTGAGAGGATTGCCCGAACCCAGGAGTCAAAA	5	+	60710651-60710700		PREDICTED: Homo sapiens similar to hypothetical protein MGC40405, transcript variant 1 (LOC653158), mRNA.					0.00646125	0.144776	0.265689	7.2125	7.2004	7.2125	7.1302	7.1367	7.1767	7.3862	7.1049	7.0639	7.4279	7.2734	7.6371
ILMN_1659536	NM_152644	196792	FAM24B	NM_152644.1	NP_689857.1	S	118	GACCCTGGAGGATGCCTGACAAGGGGATATCTGACACATGATTGGAGCTC	10	-	124605203-124605252	10q26.13b	Homo sapiens family with sequence similarity 24, member B (FAM24B), mRNA.				MGC45962; AC073585.2; DKFZp667I0323	0.0432332	0.30161	-0.227056	7.6093	7.3556	7.2918	7.6257	7.4121	7.4762	7.2579	7.6499	7.2778	7.1441	7.1699	7.3236
ILMN_1659550	XM_371273	388654	LOC388654	XM_371273.3	XP_371273.2	S	1	ATGTCTGGAGCCCTTGATGTCCTGCAAATGAAGGAGGATGTCCTTAAATT	4	+	81301307-81301356		PREDICTED: Homo sapiens similar to laminin receptor 1 (ribosomal protein SA) (LOC388654), mRNA.					0.0478381	0.31527	-0.513222	13.927	13.349	13.712	13.963	13.886	13.612	13.375	13.807	13.773	12.522	13.727	13.346
ILMN_1659753	NM_013995	3920	LAMP2	NM_013995.1	NP_054701.1	A	1097	CTGGGATGCCCCCCTGGGAAGTTCTTATATGTGCAACAAAGAGCAGACTG	X	-	119459696-119459745	Xq24d	Homo sapiens lysosomal-associated membrane protein 2 (LAMP2), transcript variant LAMP2B, mRNA.	A cytoplasmic, membrane-bounded organelle that is found in most animal cells and that contains a variety of hydrolases, most of which have their maximal activities in the pH range 5-6. The contained enzymes display latency if properly isolated. About 40 different lysosomal hydrolases are known and lysosomes have a great variety of morphologies and functions [goid 5764] [evidence IEA]; A prelysoso…	The chemical reactions and pathways involving glycogen, a polydisperse, highly branched glucan composed of chains of D-glucose residues in alpha(1->4) glycosidic linkage, joined together by alpha(1->6) glycosidic linkages [goid 5977] [evidence IEA]		LAMPB; CD107b; LAMP-2C	0.000747403	0.0607172	-0.427245	9.6244	9.7736	9.5213	9.8325	9.6358	9.7765	10.01	9.7447	9.8169	9.2141	9.3482	9.4012
ILMN_1660000	NM_005678	8926	SNURF	NM_005678.3	NP_005669.2	I	4	AGTGGAGCGGCCGCCGGAGATGCCTGACGCATCTGTCTGAGGAGCGGTCA	15	+	22751231-22751280	15q11.2e	Homo sapiens SNRPN upstream reading frame (SNURF), transcript variant 1, mRNA.	A membrane-bounded organelle of eukaryotic cells in which chromosomes are housed and replicated. In most cells, the nucleus contains all of the cell's chromosomes except the organellar chromosomes, and is the site of RNA synthesis and processing. In some species, or in specialized cell types, RNA metabolism or DNA replication may be absent [goid 5634] [pmid 10318933] [evidence NAS]	Any process specifically pertinent to the functioning of integrated living units: cells, tissues, organs, and organisms. A process is a collection of molecular events with a defined beginning and end [goid 8150] [evidence ND ]	Elemental activities, such as catalysis or binding, describing the actions of a gene product at the molecular level. A given gene product may exhibit one or more molecular functions [goid 3674] [evidence ND ]		0.0259828	0.245866	-0.650111	9.4381	9.6221	9.509	10.439	10.237	9.8376	9.6388	9.4149	9.5479	8.6186	9.3045	9.3547
ILMN_1660031	NM_176796	5031	P2RY6	NM_176796.1	NP_789766.1	A	1439	GCACCAGGAGCCCCACCAACCCCAAACCATGCGGAGAATTAGAGTTCAGC	11	+	72686245-72686294	11q13.4b	Homo sapiens pyrimidinergic receptor P2Y, G-protein coupled, 6 (P2RY6), transcript variant 3, mRNA.	The membrane surrounding a cell that separates the cell from its external environment. It consists of a phospholipid bilayer and associated proteins [goid 5886] [evidence IEA]; Penetrating at least one phospholipid bilayer of a plasma membrane. May also refer to the state of being buried in the bilayer with no exposure outside the bilayer [goid 5887] [pmid 8670200] [evidence TAS]	The cascade of processes by which a signal interacts with a receptor, causing a change in the level or activity of a second messenger or other downstream target, and ultimately effecting a change in the functioning of the cell [goid 7165] [evidence IEA]; The series of molecular signals generated as a consequence of a G-protein coupled receptor binding to its physiological ligand, followed by the …	Combining with an extracellular or intracellular messenger to initiate a change in cell activity [goid 4872] [evidence IEA]; Combining with a purine nucleotide and transmitting the signal to a heterotrimeric G-protein complex to initiate a change in cell activity [goid 45028] [evidence IEA]; [goid 45029] [evidence IEA]	P2Y6; MGC15335	0.0426929	0.299546	0.0874445	7.132	7.143	7.1215	7.0598	7.1325	7.0783	7.1508	7.2288	7.2102	7.2844	7.2395	7.1574
ILMN_1660204	NM_014987	22997	IGSF9B	NM_014987.1	NP_055802.1	A	6919	GGCTTGCCTCCACTTTGACCTGGCTGCATCTTTCCTCAGCTCTTCTGGGT	11	-	133785525-133785574	11q25d	Homo sapiens immunoglobulin superfamily, member 9B (IGSF9B), mRNA.	The membrane surrounding a cell that separates the cell from its external environment. It consists of a phospholipid bilayer and associated proteins [goid 5886] [evidence IEA]; Penetrating at least one phospholipid bilayer of a membrane. May also refer to the state of being buried in the bilayer with no exposure outside the bilayer. When used to describe a protein, indicates that all or part of t…	The process by which a methyl group is covalently attached to a molecule [goid 32259] [evidence IEA]	Interacting selectively with any nucleic acid [goid 3676] [evidence IEA]; Catalysis of the transfer of a methyl group to an acceptor molecule [goid 8168] [evidence IEA]	KIAA1030	0.0219406	0.228037	-0.0547556	7.1373	7.1036	7.1717	7.1973	7.1845	7.1541	7.1776	7.1834	7.1196	7.0908	7.1278	7.0935
ILMN_1660343	XM_930884	653080	LOC653080	XM_930884.1	XP_935977.1	I	6814	ATGGAGCTGGCTTGAAATCCTCTTGTTTATGGCAGTACATATCGGTTATG	8	+	141229-141278	5q13.2b	PREDICTED: Homo sapiens similar to Beta-glucuronidase precursor, transcript variant 2 (LOC653080), mRNA.					0.00295517	0.104289	0.123122	7.1098	7.1225	7.164	7.0478	7.1037	7.1101	7.1488	7.164	7.0251	7.2458	7.1854	7.2701
ILMN_1660345	NM_016645	51335	NGRN	NM_016645.2	NP_057729.1	I	574	ACATCCATTCTGCTTCCACGCATGGCTTCTGCCATTGGTTCTCTTCCCCC	15	+	88610472-88610521	15q26.1b	Homo sapiens neugrin, neurite outgrowth associated (NGRN), transcript variant 1, mRNA.	A membrane-bounded organelle of eukaryotic cells in which chromosomes are housed and replicated. In most cells, the nucleus contains all of the cell's chromosomes except the organellar chromosomes, and is the site of RNA synthesis and processing. In some species, or in specialized cell types, RNA metabolism or DNA replication may be absent [goid 5634] [pmid 11118320] [evidence NAS]	The biological process whose specific outcome is the progression of a multicellular organism over time from an initial condition (e.g. a zygote or a young adult) to a later condition (e.g. a multicellular animal or an aged adult) [goid 7275] [evidence IEA]; The process whose specific outcome is the progression of nervous tissue over time, from its formation to its mature state [goid 7399] [eviden…	Elemental activities, such as catalysis or binding, describing the actions of a gene product at the molecular level. A given gene product may exhibit one or more molecular functions [goid 3674] [evidence ND ]	NEUGRIN; DSC92	0.046182	0.309958	-0.256367	8.5383	8.463	8.3621	8.5731	8.3726	8.3293	8.1878	8.4012	8.2997	7.7984	8.2882	8.32
ILMN_1660368	NM_003496	8295	TRRAP	NM_003496.1	NP_003487.1	S	12334	CTCTGAGAGTCTGCAGGCGGCTCCTGTGCTTTTTATTTCTGGCTCTTCGG	7	+	98448546-98448595	7q22.1a	Homo sapiens transformation/transcription domain-associated protein (TRRAP), mRNA.	A large multiprotein complex that possesses histone acetyltransferase activity and is involved in regulation of transcription. The composition is similar to that of the SAGA complex, but includes fewer Spt and Ada proteins, and more TAFs [goid 125] [pmid 9885574] [evidence NAS]; A membrane-bounded organelle of eukaryotic cells in which chromosomes are housed and replicated. In most cells, the nuc…	Any process that modulates the frequency, rate or extent of DNA-dependent transcription [goid 6355] [evidence IEA]; A signal transduction-based surveillance mechanism that ensures accurate chromosome replication and segregation by preventing progression through a mitotic cell cycle until conditions are suitable for the cell to proceed to the next stage [goid 7093] [evidence IEA]; The cascade of p…	The function of a transcription cofactor that activates transcription from a RNA polymerase II promoter; does not bind DNA itself [goid 3713] [evidence IEA]; Interacting selectively with any protein or protein complex (a complex of two or more proteins that may include other nonprotein molecules) [goid 5515] [pmid 9708738] [evidence IPI]; Interacting selectively with any protein or protein comple…	PAF400; STAF40; Tra1; FLJ10671; PAF350/400; TR-AP	0.0302971	0.261122	0.380389	9.4616	9.8873	9.4187	9.3772	9.5825	9.7368	9.7184	9.297	9.3266	10.243	9.6982	9.802
ILMN_1660439	XM_940278	651149	LOC651149	XM_940278.1	XP_945371.1	S	121	GTCCACCTCACAGCTCTCCTGGGATACAAAGCTGGCATGACCCACATCCT					PREDICTED: Homo sapiens similar to 60S ribosomal protein L3 (L4) (LOC651149), mRNA.					0.0138992	0.19264	-0.754778	10.903	11.276	10.827	10.94	11.083	11.759	10.966	10.821	10.675	9.65	10.46	10.709
ILMN_1660451	NM_178008	90627	STARD13	NM_178008.1	NP_821076.1	I	778	GGATGCGTTGCCTTTTGCAGCTGTGGATTCGTGTGGGTTCCTGTTTCCAG	13	-	32610677-32610726	13q13.1b	Homo sapiens START domain containing 13 (STARD13), transcript variant delta, mRNA.	The living contents of a cell; the matter contained within (but not including) the plasma membrane, usually taken to exclude large vacuoles and masses of secretory or ingested material. In eukaryotes it includes the nucleus and cytoplasm [goid 5622] [evidence IEA]; All of the contents of a cell excluding the plasma membrane and nucleus, but including other subcellular structures [goid 5737] [evid…	The cascade of processes by which a signal interacts with a receptor, causing a change in the level or activity of a second messenger or other downstream target, and ultimately effecting a change in the functioning of the cell [goid 7165] [evidence IEA]; Any process that stops, prevents or reduces the rate or extent of progression through the cell cycle [goid 45786] [evidence IEA]	Increases the activity of a GTPase, an enzyme that catalyzes the hydrolysis of GTP [goid 5096] [evidence IEA]; Interacting selectively with any protein or protein complex (a complex of two or more proteins that may include other nonprotein molecules) [goid 5515] [pmid 14697242] [evidence IPI]	DLC2; 4902678; GT650	0.000266723	0.038912	0.311789	7.1914	7.2436	7.396	7.2399	7.2537	7.1567	7.2887	7.306	7.2131	7.4459	7.5503	7.7022
ILMN_1660477	XM_942140	652608	LOC652608	XM_942140.1	XP_947233.1	S	180	GCTGTGGAAGCCCAGACACCAGGAGAGTGATGGTTTTCCTGAAGCAGCTG					PREDICTED: Homo sapiens similar to 60S ribosomal protein L6 (TAX-responsive enhancer element-binding protein 107) (TAXREB107) (Neoplasm-related protein C140) (LOC652608), mRNA.					0.0247771	0.239932	-0.4127	7.948	7.87	8.4307	7.9014	7.9065	8.205	8.4845	7.9869	8.4436	7.7835	7.699	7.6716
ILMN_1660498	NM_001030	6232	RPS27	NM_001030.3	NP_001021.1	S	36	CACGAGAACATGCCTCTCGCAAAGGATCTCCTTCATCCCTCTCCAGAAGA	1	+	152229888-152229896:152229897-152229902:152230215-152230249	1q21.3d	Homo sapiens ribosomal protein S27 (metallopanstimulin 1) (RPS27), mRNA.	The living contents of a cell; the matter contained within (but not including) the plasma membrane, usually taken to exclude large vacuoles and masses of secretory or ingested material. In eukaryotes it includes the nucleus and cytoplasm [goid 5622] [evidence IEA]; An intracellular organelle, about 200 A in diameter, consisting of RNA and protein. It is the site of protein biosynthesis resulting …	The chemical reactions and pathways resulting in the formation of a protein. This is a ribosome-mediated process in which the information in messenger RNA (mRNA) is used to specify the sequence of amino acids in the protein [goid 6412] [evidence IEA]; The successive addition of amino acid residues to a nascent polypeptide chain during protein biosynthesis [goid 6414] [pmid 15189156] [evidence EXP…	The action of a molecule that contributes to the structural integrity of the ribosome [goid 3735] [evidence IEA]; Interacting selectively with an RNA molecule or a portion thereof [goid 3723] [pmid 8908372] [evidence TAS]; The action of a molecule that contributes to the structural integrity of the ribosome [goid 3735] [pmid 15883184] [evidence IDA]; Interacting selectively with zinc (Zn) ions [g…	MPS-1; MPS1	0.00165658	0.0856411	-0.217667	14.202	14.341	14.356	14.306	14.296	14.301	14.208	14.253	14.317	13.944	14.207	14.056
ILMN_1660533	NM_002950	6184	RPN1	NM_002950.3	NP_002941.1	S	1955	CAGATTGGGTGGTAGTGGGAGGTTGTGCATGGAGGCCAGTGAAAGCTGAC	3	-	129821839-129821888	3q21.3c	Homo sapiens ribophorin I (RPN1), mRNA.	The irregular network of unit membranes, visible only by electron microscopy, that occurs in the cytoplasm of many eukaryotic cells. The membranes form a complex meshwork of tubular channels, which are often expanded into slitlike cavities called cisternae. The ER takes two forms, rough (or granular), with ribosomes adhering to the outer surface, and smooth (with no ribosomes attached) [goid 5783…	The addition of a sugar unit to a protein amino acid, e.g. the addition of glycan chains to proteins [goid 6486] [evidence IEA]; The posttranslational glycosylation of protein via the N4 atom of peptidyl-asparagine forming N4-glycosyl-L-asparagine; the most common form is N-acetylglucosaminyl asparagine; N-acetylgalactosaminyl asparagine also occurs; this modification typically occurs in extracel…	Catalysis of the reaction: dolichyl diphosphooligosaccharide + protein L-asparagine = dolichyl diphosphate + a glycoprotein with the oligosaccharide chain attached by glycosylamine linkage to protein L-asparagine [goid 4579] [pmid 15835887] [evidence TAS]; Interacting selectively with any protein or protein complex (a complex of two or more proteins that may include other nonprotein molecules) [g…	DKFZp686B16177; OST1; RBPH1	0.00594516	0.140779	0.408333	11.448	11.607	11.305	11.51	11.515	11.085	11.524	11.301	11.437	11.867	12.029	11.573
ILMN_1660568	NM_001013689	401622	LOC401622	NM_001013689.1	NP_001013711.1	S	497	GGCAGCTAGAGAGAAAGGCCAGGTCACCTACAAAGGGAAGCCCTTCAGAC	X	+	154237948-154237997		Homo sapiens similar to LINE-1 reverse transcriptase homolog (LOC401622), mRNA.					0.03194	0.266294	0.521233	7.0056	7.1412	7.5493	7.0243	7.0779	7.1368	7.0941	7.0597	7.1732	7.4482	7.1746	8.3616
ILMN_1660602	NM_015449	25912	C1ORF43	NM_015449.2	NP_056264.1	I	577	TGCTACAACTATCTGTATAGGATGAAAGCTCTGGATGCCATTCGTACCTC	1	-	154186370-154186419	1q21.3d	Homo sapiens chromosome 1 open reading frame 43 (C1orf43), transcript variant 1, mRNA.	All of the contents of a cell excluding the plasma membrane and nucleus, but including other subcellular structures [goid 5737] [pmid 18029348] [evidence IDA]; A semiautonomous, self replicating organelle that occurs in varying numbers, shapes, and sizes in the cytoplasm of virtually all eukaryotic cells. It is notably the site of tissue respiration [goid 5739] [pmid 18029348] [evidence IDA]; Dou…			NS5ATP4; HSPC012; DKFZp586G1722; S863-3; MGC111001; NICE-3	0.00546345	0.134416	-0.461633	8.7411	8.505	8.8218	8.8305	8.5885	8.6413	8.2954	8.7334	8.6717	7.8953	8.2088	8.4539
ILMN_1660661	NM_030752	6950	TCP1	NM_030752.2	NP_110379.2	I	304	GGCTGCAGCTTCGATTGCCAATATTGTAAAAAGTTCTCTTGGTCCAGTTG	6	-	160209121-160209170	6q25.3f	Homo sapiens t-complex 1 (TCP1), transcript variant 1, mRNA.				TCP-1-alpha; CCT-alpha; CCT1; D6S230E; CCTa	0.0455657	0.308971	-0.9112	10.399	9.5221	10.672	10.759	10.062	9.4956	9.72	10.369	10.753	8.3346	10.003	9.5127
ILMN_1660812	NM_018453	55837	C14ORF11	NM_018453.2	NP_060923.1	S	757	AGCCTCAGAGAACAAGGAAGAAAAGGCGGGTCCATAAGAAGATGAGGTCT	14	-	34055400-34055426:34055427-34055449	14q13.1c	Homo sapiens chromosome 14 open reading frame 11 (C14orf11), mRNA.				FLJ20578; BM036; EAPP	0.0023555	0.0966344	-0.255255	7.3032	7.4383	7.5275	7.4006	7.5293	7.548	7.3332	7.3309	7.5138	7.2733	7.1539	7.1153
ILMN_1660832	XM_208281	285053	LOC285053	XM_208281.7	XP_208281.1	A	54	CCATGAAGGCCTCGGGCACACTACGAGAGTACAAAGTAGTGGGTCGCTGC	2	-	47771841-47771889:47771890-47771890	2p16.3d	PREDICTED: Homo sapiens similar to ribosomal protein L18a, transcript variant 1 (LOC285053), mRNA.					0.00468189	0.127837	-0.421334	13.487	13.505	13.425	13.559	13.589	13.423	13.423	13.524	13.451	12.652	13.365	13.181
ILMN_1661039	NM_145212	51263	MRPL30	NM_145212.2	NP_660213.1	I	1681	CTGGGGAACAGAGATTCAGCCAAAGTCAAGAAACACTGGATGCCAGCTAG	2	+	99179633-99179682	2q11.2c	Homo sapiens mitochondrial ribosomal protein L30 (MRPL30), nuclear gene encoding mitochondrial protein, transcript variant 1, mRNA.	The living contents of a cell; the matter contained within (but not including) the plasma membrane, usually taken to exclude large vacuoles and masses of secretory or ingested material. In eukaryotes it includes the nucleus and cytoplasm [goid 5622] [evidence IEA]; A semiautonomous, self replicating organelle that occurs in varying numbers, shapes, and sizes in the cytoplasm of virtually all euka…	The chemical reactions and pathways resulting in the formation of a protein. This is a ribosome-mediated process in which the information in messenger RNA (mRNA) is used to specify the sequence of amino acids in the protein [goid 6412] [evidence IEA]	The action of a molecule that contributes to the structural integrity of the ribosome [goid 3735] [evidence IEA]	MGC3314; MGC24095; FLJ44438; RPML28; MRP-L28	0.0225367	0.229883	-0.248378	8.1338	7.8545	8.2385	8.2274	8.1271	7.9941	7.8798	8.1332	8.1749	7.7405	7.7963	7.9725
ILMN_1661174	XM_001133089	731640	LOC731640	XM_001133089.1	XP_001133089.1	A	462	ACGGGAAGCAGCCTGAGCTGCTGGAACCTATTTCCTATGAATTCATGGCA					PREDICTED: Homo sapiens similar to 60S ribosomal protein L21, transcript variant 2 (LOC731640), mRNA.					0.00140157	0.0812471	-0.342889	12.968	12.775	12.619	12.832	12.755	13.056	12.917	12.895	12.772	12.467	12.512	12.522
ILMN_1661335	NM_003128	6711	SPTBN1	NM_003128.2	NP_003119.2	I	6999	CAGCGAGGTCCCTGTGAGTTTGAAAGAAGCTGTCTGCGAAGTGGCCCTTG	2	+	54745221-54745270	2p16.2a	Homo sapiens spectrin, beta, non-erythrocytic 1 (SPTBN1), transcript variant 1, mRNA.	A membrane-bounded organelle of eukaryotic cells in which chromosomes are housed and replicated. In most cells, the nucleus contains all of the cell's chromosomes except the organellar chromosomes, and is the site of RNA synthesis and processing. In some species, or in specialized cell types, RNA metabolism or DNA replication may be absent [goid 5634] [evidence IEA]; A small, dense body one or mo…	[goid 7182] [evidence IEA]; [goid 7184] [evidence IEA]; The binding of a protein or protein complex to the barbed (or plus) end of an actin filament, thus preventing the addition, exchange or removal of further actin subunits [goid 51016] [evidence IEA]	Interacting selectively with monomeric or multimeric forms of actin, including actin filaments [goid 3779] [pmid 1527002] [evidence TAS]; The action of a molecule that contributes to the structural integrity of a cytoskeletal structure [goid 5200] [pmid 1527002] [evidence TAS]; Interacting selectively with any protein or protein complex (a complex of two or more proteins that may include other no…	SPTB2; ELF; betaSpII	0.00861997	0.159654	0.725789	9.0116	9.1985	9.4783	8.7611	8.6885	8.7788	9.1462	8.5388	9.185	9.3891	9.5152	10.202
ILMN_1661519	NM_014702	9729	KIAA0408	NM_014702.3	NP_055517.3	S	6394	CATGTATCGGAACTTAGAACTGGTGGGCGCGGTGGCTCTTGCCTGTAATC	6	-	127803433-127803482	6q22.33a	Homo sapiens KIAA0408 (KIAA0408), mRNA.				FLJ43995; RP3-403A15.2	0.0412696	0.295859	0.406544	7.419	7.4299	7.8027	7.4898	7.5412	7.5524	7.7496	7.4835	7.441	7.7476	7.5742	8.5342
ILMN_1661554	NM_005219	1729	DIAPH1	NM_005219.2	NP_005210.2	S	5209	TGTGCCCCTCTCAGCTTTCCATCCCCAGCTAGGAAGAAAGAATGGCACTC	5	-	140875116-140875165	5q31.3c	Homo sapiens diaphanous homolog 1 (Drosophila) (DIAPH1), mRNA.	All of the contents of a cell excluding the plasma membrane and nucleus, but including other subcellular structures [goid 5737] [evidence IEA]; Any of the various filamentous elements that form the internal framework of cells, and typically remain after treatment of the cells with mild detergent to remove membrane constituents and soluble components of the cytoplasm. The term embraces intermediat…	The series of events required for an organism to receive an auditory stimulus, convert it to a molecular signal, and recognize and characterize the signal. Sonic stimuli are detected in the form of vibrations and are processed to form a sound [goid 7605] [pmid 9360932] [evidence TAS]; A process that is carried out at the cellular level which results in the formation, arrangement of constituent pa…	Interacting selectively with monomeric or multimeric forms of actin, including actin filaments [goid 3779] [evidence IEA]; Interacting selectively with one or more specific sites on a receptor molecule, a macromolecule that undergoes combination with a hormone, neurotransmitter, drug or intracellular messenger to initiate a change in cell function [goid 5102] [pmid 9360932] [evidence NAS]; Intera…	LFHL1; hDIA1; DFNA1; DRF1	0.0471776	0.312802	0.238578	8.121	7.9434	8.3362	7.9171	8.1138	7.9342	8.1779	8.0262	8.2785	8.5264	8.3033	8.1688
ILMN_1661595	NM_001024594	388722	C1ORF53	NM_001024594.1	NP_001019765.1	S	325	GCCCACTTGCAAAGAGGTGAATGTTGTGGCTCTGCGTGCAGACATTGTCC	1	+	196141606-196141650:196142902-196142906	1q31.3c	Homo sapiens chromosome 1 open reading frame 53 (C1orf53), mRNA.					0.039623	0.290533	-0.490678	7.7027	7.7666	8.106	8.5205	8.684	8.0575	8.1694	8.2407	8.4192	7.4652	7.9503	7.668
ILMN_1661596	NM_014053	28982	FLVCR1	NM_014053.1	NP_054772.1	S	1916	TCCTTGGAGAGAGATGTGAGCACCAAGGCTGGGTTTGTATGTGGTGGGGG	1	+	211135305-211135354	1q32.3c	Homo sapiens feline leukemia virus subgroup C cellular receptor 1 (FLVCR1), mRNA.	The membrane surrounding a cell that separates the cell from its external environment. It consists of a phospholipid bilayer and associated proteins [goid 5886] [evidence IEA]; Penetrating at least one phospholipid bilayer of a plasma membrane. May also refer to the state of being buried in the bilayer with no exposure outside the bilayer [goid 5887] [pmid 10648427] [evidence TAS]	The directed movement of substances (such as macromolecules, small molecules, ions) into, out of, within or between cells, or within a multicellular organism [goid 6810] [pmid 10648427] [evidence TAS]; The biological process whose specific outcome is the progression of a multicellular organism over time from an initial condition (e.g. a zygote or a young adult) to a later condition (e.g. a multic…	Combining with an extracellular or intracellular messenger to initiate a change in cell activity [goid 4872] [evidence IEA]; Enables the directed movement of substances (such as macromolecules, small molecules, ions) into, out of, within or between cells [goid 5215] [pmid 10648427] [evidence TAS]	FLVCR; FLVCR1	0.00734186	0.150083	0.160344	7.4402	7.3788	7.407	7.5332	7.396	7.4128	7.26	7.349	7.4784	7.5193	7.5829	7.5973
ILMN_1661886	NM_080649	328	APEX1	NM_080649.1	NP_542380.1	A	1149	GTTACCTGCATTGTGTGACAGCAAGATCCGTTCCAAGGCCCTCGGCAGTG	14	+	19995423-19995472	14q11.2b	Homo sapiens APEX nuclease (multifunctional DNA repair enzyme) 1 (APEX1), transcript variant 3, mRNA.	The living contents of a cell; the matter contained within (but not including) the plasma membrane, usually taken to exclude large vacuoles and masses of secretory or ingested material. In eukaryotes it includes the nucleus and cytoplasm [goid 5622] [evidence IEA]; A membrane-bounded organelle of eukaryotic cells in which chromosomes are housed and replicated. In most cells, the nucleus contains …	In base excision repair, an altered base is removed by a DNA glycosylase enzyme, followed by excision of the resulting sugar phosphate. The small gap left in the DNA helix is filled in by the sequential action of DNA polymerase and DNA ligase [goid 6284] [pmid 11286553] [evidence TAS]; The synthesis of RNA from a DNA template by RNA polymerase II (Pol II), originating at a Pol II-specific promote…	Interacting selectively with magnesium (Mg) ions [goid 287] [evidence IEA]; Interacting selectively with DNA (deoxyribonucleic acid) [goid 3677] [pmid 11286553] [evidence IDA]; The function of a transcription cofactor that activates transcription from a RNA polymerase II promoter; does not bind DNA itself [goid 3713] [pmid 9119221] [evidence IDA]; The function of a transcription cofactor that rep…	APEX; REF1; APE1; APE-1; HAP1; APE; APX; REF-1; APEN	0.0207683	0.222072	-0.187111	11.007	11.037	11.333	11.066	11.2	11.253	11.07	11.131	11.254	10.955	10.956	10.978
ILMN_1661917	XM_929431	644039	LOC644039	XM_929431.1	XP_934524.1	S	66	TTCACATTGGCCAAGTTATCATGTCCATCCACACCAAGCTGCAGAACAAG	9	-	118983011-118983060		PREDICTED: Homo sapiens similar to 60S ribosomal protein L10 (QM protein) (Tumor suppressor QM) (Laminin receptor homolog) (LOC644039), mRNA.					0.000499773	0.0494053	-0.278667	14.257	14.299	14.137	14.151	14.367	14.338	14.25	14.22	14.363	13.977	14.062	13.919
ILMN_1661940	NM_015215	23261	CAMTA1	NM_015215.1	NP_056030.1	S	8151	ACGAACCCCTCTCTGGCTGCACGGTCGCTTATGGCAGTTCCACACAGTAG	1	+	7735180-7735180:7737659-7737707	1p36.31a-p36.23b	Homo sapiens calmodulin binding transcription activator 1 (CAMTA1), mRNA.	A membrane-bounded organelle of eukaryotic cells in which chromosomes are housed and replicated. In most cells, the nucleus contains all of the cell's chromosomes except the organellar chromosomes, and is the site of RNA synthesis and processing. In some species, or in specialized cell types, RNA metabolism or DNA replication may be absent [goid 5634] [evidence IEA]; All of the contents of a cell…	The synthesis of either RNA on a template of DNA or DNA on a template of RNA [goid 6350] [evidence IEA]; Any process that modulates the frequency, rate or extent of DNA-dependent transcription [goid 6355] [evidence IEA]		KIAA0833	0.0159153	0.20361	0.306711	7.3075	7.1181	7.3885	7.0918	7.0019	7.0067	7.0242	7.0759	7.1835	7.6264	7.5071	7.186
ILMN_1662038	NM_004737	9215	LARGE	NM_004737.3	NP_004728.1	A	4102	TGCCCTACCCTCTGCTGGGCTGTTTGTATTGAGTTGCAATGTGACCAGCG	22	-	31999105-31999154	22q12.3b	Homo sapiens like-glycosyltransferase (LARGE), transcript variant 1, mRNA.	The lipid bilayer surrounding any of the compartments of the Golgi apparatus [goid 139] [evidence IEA]; A compound membranous cytoplasmic organelle of eukaryotic cells, consisting of flattened, ribosome-free vesicles arranged in a more or less regular stack. The Golgi apparatus differs from the endoplasmic reticulum in often having slightly thicker membranes, appearing in sections as a characteri…	The chemical reactions and pathways involving N-acetylglucosamine. The D isomer is a common structural unit of glycoproteins in plants, bacteria and animals; it is often the terminal sugar of an oligosaccharide moiety of a glycoprotein [goid 6044] [pmid 9892679] [evidence TAS]; The addition of a sugar unit to a protein amino acid, e.g. the addition of glycan chains to proteins [goid 6486] [pmid 9…	Catalysis of the transfer of a glycosyl group from one compound (donor) to another (acceptor) [goid 16757] [evidence IEA]; Catalysis of the transfer of a group, e.g. a methyl group, glycosyl group, acyl group, phosphorus-containing, or other groups, from one compound (generally regarded as the donor) to another compound (generally regarded as the acceptor). Transferase is the systematic name for …	MDC1D; KIAA0609	0.00290929	0.104289	0.923422	7.787	7.7443	7.904	7.3056	7.3274	7.124	7.6785	7.6646	7.2401	9.0615	8.3355	7.9651
ILMN_1662128	NM_020701	57461	ISY1	NM_020701.2	NP_065752.1	I	260	CAGGCTCAGCTGGAAGAGGGAAAAGTGAAGGAACGAAGACCCTTTCTGGC	3	-	130358433-130358453:130360041-130360069	3q21.3c	Homo sapiens ISY1 splicing factor homolog (S. cerevisiae) (ISY1), mRNA.	A membrane-bounded organelle of eukaryotic cells in which chromosomes are housed and replicated. In most cells, the nucleus contains all of the cell's chromosomes except the organellar chromosomes, and is the site of RNA synthesis and processing. In some species, or in specialized cell types, RNA metabolism or DNA replication may be absent [goid 5634] [pmid 18029348] [evidence IDA]; A membrane-bo…	Any process involved in the conversion of a primary mRNA transcript into one or more mature mRNA(s) prior to translation into polypeptide [goid 6397] [evidence IEA]; The process of removing sections of the primary RNA transcript to remove sequences not present in the mature form of the RNA and joining the remaining sections to form the mature form of the RNA [goid 8380] [evidence IEA]		KIAA1160	0.0215235	0.22612	-0.324833	8.3105	8.1581	8.4547	8.4704	8.2726	8.3776	8.1297	8.4246	8.2728	7.634	8.2194	8.1291
ILMN_1662130	XM_001128149	730316	LOC730316	XM_001128149.1	XP_001128149.1	S	4430	CACTGGACGGCAGCGGGAGGCTGGGACTTTCCATTACAAATAGAGACTTC					PREDICTED: Homo sapiens similar to Nuclear envelope pore membrane protein POM 121 (Pore membrane protein of 121 kDa) (P145) (LOC730316), mRNA.					0.00285711	0.103501	0.421822	10.444	10.327	9.8806	10.209	10.215	10.332	10.279	10.416	10.167	10.609	10.827	10.586
ILMN_1662409	XM_498717	440525	LOC440525	XM_498717.2	XP_498717.2	A	138	TGGCATGGTTGGACCAGCAGTGATAGTGGACAAGAAGATGCAGAAGAAAA	19	-	45141091-45141140	19q13.2b	PREDICTED: Homo sapiens hypothetical LOC440525, transcript variant 1 (LOC440525), mRNA.					0.0226746	0.230349	-0.215022	7.4259	7.268	7.4855	7.3964	7.383	7.2341	7.3843	7.5105	7.685	7.1994	7.2121	7.201
ILMN_1662617	NM_017917	55012	PPP2R3C	NM_017917.2	NP_060387.2	S	1264	GCTACCATGACCAATGTCTTCTTAGACCGTGTTTTCCAGGAGTGTCTCAC	14	-	35564269-35564318	14q13.2a	Homo sapiens protein phosphatase 2 (formerly 2A), regulatory subunit B'', gamma (PPP2R3C), mRNA.	A membrane-bounded organelle of eukaryotic cells in which chromosomes are housed and replicated. In most cells, the nucleus contains all of the cell's chromosomes except the organellar chromosomes, and is the site of RNA synthesis and processing. In some species, or in specialized cell types, RNA metabolism or DNA replication may be absent [goid 5634] [evidence IEA]; All of the contents of a cell…		Interacting selectively with calcium ions (Ca2+) [goid 5509] [evidence IEA]	G5pr; FLJ20644; G4-1; C14orf10	0.0421902	0.298552	-0.340433	9.6161	9.7329	10.013	9.8908	9.7913	9.7823	9.3406	9.7238	9.6882	9.054	9.4316	9.6861
ILMN_1662846	NM_014373	26996	GPR160	NM_014373.1	NP_055188.1	S	1437	TGCCCCCTGACTGATAGCATTTCAGAATGTGTCTTTTGAAGGGCTATACC	3	+	171285570-171285619	3q26.2b	Homo sapiens G protein-coupled receptor 160 (GPR160), mRNA.	The membrane surrounding a cell that separates the cell from its external environment. It consists of a phospholipid bilayer and associated proteins [goid 5886] [evidence IEA]; Penetrating at least one phospholipid bilayer of a membrane. May also refer to the state of being buried in the bilayer with no exposure outside the bilayer. When used to describe a protein, indicates that all or part of t…	The cascade of processes by which a signal interacts with a receptor, causing a change in the level or activity of a second messenger or other downstream target, and ultimately effecting a change in the functioning of the cell [goid 7165] [evidence IEA]; The series of molecular signals generated as a consequence of a G-protein coupled receptor binding to its physiological ligand [goid 7186] [evid…	Combining with an extracellular or intracellular messenger to initiate a change in cell activity [goid 4872] [evidence IEA]; A receptor that binds an extracellular ligand and transmits the signal to a heterotrimeric G-protein complex. These receptors are characteristically seven-transmembrane receptors and are made up of hetero- or homodimers [goid 4930] [evidence IEA]	GPCR1; GPCR150	0.0323116	0.267639	0.334756	7.1488	7.0485	7.0036	6.9325	7.0536	7.1903	7.0669	7.0402	6.9777	7.8511	7.2825	7.0247
ILMN_1662910	NM_030971	81855	SFXN3	NM_030971.3	NP_112233.2	S	2367	GGACATCCTCAAGGGCAGCTAGGCCCCGAATGTACAATGTTAAGACAGGG	10	+	102790265-102790314	10q24.31a	Homo sapiens sideroflexin 3 (SFXN3), mRNA.	A semiautonomous, self replicating organelle that occurs in varying numbers, shapes, and sizes in the cytoplasm of virtually all eukaryotic cells. It is notably the site of tissue respiration [goid 5739] [evidence IEA]; Double layer of lipid molecules that encloses all cells, and, in eukaryotes, many organelles; may be a single or double lipid bilayer; also includes associated proteins [goid 1602…	The directed movement of cations, atoms or small molecules with a net positive charge, into, out of, within or between cells [goid 6812] [evidence IEA]; The directed movement of iron (Fe) ions into, out of, within or between cells [goid 6826] [evidence IEA]; The directed movement of cations, atoms or small molecules with a net positive charge, into, out of, within or between cells [goid 6812] [ev…	Interacting selectively with iron (Fe) ions [goid 5506] [evidence IEA]; Catalysis of the transfer of cation from one side of the membrane to the other [goid 8324] [evidence IEA]; Catalysis of the transfer of cation from one side of the membrane to the other [goid 8324] [evidence IEA]	SFX3; BA108L7.2	0.0264835	0.247762	-0.133033	7.5979	7.4024	7.4603	7.5917	7.4912	7.422	7.4532	7.4421	7.5153	7.3476	7.2572	7.4548
ILMN_1662932	NM_002298	3936	LCP1	NM_002298.2	NP_002289.1	S	3482	ATTGCTCTGGATCTGTTCCTTGGCAGTGGACTCAGAAAGCCAACATGTGG	13	-	45598252-45598301	13q14.12b	Homo sapiens lymphocyte cytosolic protein 1 (L-plastin) (LCP1), mRNA.	Projection at the leading edge of a crawling cell; the protrusions are supported by a microfilament meshwork [goid 1726] [evidence IEA]; An invagination of the cell membrane formed by an actin dependent process during phagocytosis. Following internalization it is converted into a phagosome [goid 1891] [evidence IEA]; All of the contents of a cell excluding the plasma membrane and nucleus, but inc…	The assembly of actin filament bundles; actin filaments are on the same axis but may be oriented with the same or opposite polarities and may be packed with different levels of tightness [goid 51017] [evidence IEA]; The assembly of actin filament bundles; actin filaments are on the same axis but may be oriented with the same or opposite polarities and may be packed with different levels of tightn…	Interacting selectively with calcium ions (Ca2+) [goid 5509] [evidence IEA]; Interacting selectively with an identical protein or proteins [goid 42802] [evidence IEA]; Interacting selectively with an actin filament, also known as F-actin, a helical filamentous polymer of globular G-actin subunits [goid 51015] [evidence IEA]; Interacting selectively with calcium ions (Ca2+) [goid 5509] [evidence I…	L-PLASTIN; PLS2; FLJ26114; CP64; DKFZp781A23186; FLJ39956; LC64P; FLJ25423	0.020638	0.222072	0.817878	7.6409	7.0707	7.216	7.0929	7.0551	7.0004	7.0742	7.368	7.0099	7.6185	9.0198	7.3247
ILMN_1662970	NM_007155	7784	ZP3	NM_007155.4	NP_009086.4	I	1052	AAGGCCTGTTCCTTCAGCAAGCCTTCCAACAGCTGGTTCCCAGTGGAAGG	7	+	75907563-75907594:75907728-75907745	7q11.23f	Homo sapiens zona pellucida glycoprotein 3 (sperm receptor) (ZP3), mRNA.	The space external to the outermost structure of a cell. For cells without external protective or external encapsulating structures this refers to space outside of the plasma membrane. This term covers the host cell environment outside an intracellular parasite [goid 5576] [evidence IEA]; The space external to the outermost structure of a cell. For cells without external protective or external en…	The process by which the sperm binds to the zona pellucida glycoprotein layer of the egg. The process begins with the attachment of the sperm plasma membrane to the zona pellucida and includes attachment of the acrosome inner membrane to the zona pellucida after the acrosomal reaction takes place [goid 7339] [evidence IEA]; The union of male and female gametes to form a zygote [goid 7338] [eviden…	Combining with an extracellular or intracellular messenger to initiate a change in cell activity [goid 4872] [evidence IEA]; Interacting selectively with any protein or protein complex (a complex of two or more proteins that may include other nonprotein molecules) [goid 5515] [evidence IEA]; Combining with an extracellular or intracellular messenger to initiate a change in cell activity [goid 487…	ZPC; ZP3-474; ZP3-424; ZP3-372; ZP3B; HUMZP3; ZP3A	0.0289804	0.256467	-0.251911	7.5319	7.1945	7.271	7.5464	7.5694	7.6284	7.6045	7.5447	7.6393	7.359	7.2067	7.1886
ILMN_1663145	NM_001004067	408050	NOMO3	NM_001004067.2	NP_001004067.1	S	1500	TAAAGCAAACCCAGGGACTTACAAAGTGCAGGTGATGGTTCCTGAGGCAG	16	+	16263004-16263034:16264432-16264450	16p13.11a	Homo sapiens NODAL modulator 3 (NOMO3), mRNA.	Double layer of lipid molecules that encloses all cells, and, in eukaryotes, many organelles; may be a single or double lipid bilayer; also includes associated proteins [goid 16020] [evidence IEA]; Penetrating at least one phospholipid bilayer of a membrane. May also refer to the state of being buried in the bilayer with no exposure outside the bilayer. When used to describe a protein, indicates …		Interacting selectively with any carbohydrate [goid 30246] [evidence IEA]	Nomo	0.00946458	0.165277	-0.315711	7.6571	7.5562	7.692	7.5936	7.7519	7.5922	7.4611	7.4761	7.7819	7.0509	7.5337	7.3223
ILMN_1663313	NM_001008219	278	AMY1C	NM_001008219.1	NP_001008220.1	S	19	GGTCAGCAGTCTCTGATCCGTGCAGGGTATTAATGTGTCAGGGCTGAGTG	1	+	104093982-104094031	1p21.1c	Homo sapiens amylase, alpha 1C (salivary) (AMY1C), mRNA.				AMY1	0.0431639	0.301541	-0.216222	12.92	12.887	13.321	12.94	12.996	13.123	12.945	12.898	13.074	12.688	12.95	12.748
ILMN_1663416	NM_001089592	642250	LOC642250	NM_001089592.1	NP_001083061.1	A	232	GCAGGTGTGCGCAGGCCAAGCAGTGGGGCTGGACACAAGGTCGGTGGCCC	1	-	99817-99866		Homo sapiens hCG39912 (LOC642250), mRNA.					0.0169892	0.207744	-0.290555	14.126	14.141	14.054	14.417	14.322	14.228	13.965	14.193	14.182	13.652	14.04	13.979
ILMN_1663489	NM_015255	23304	UBR2	NM_015255.1	NP_056070.1	S	5081	CTCCTCCTTACCTTGATGACTATGGGGAGACCGACCAGGGACTCAGACGG	6	+	42650817-42650849:42652532-42652548	6p21.1e	Homo sapiens ubiquitin protein ligase E3 component n-recognin 2 (UBR2), mRNA.	A membrane-bounded organelle of eukaryotic cells in which chromosomes are housed and replicated. In most cells, the nucleus contains all of the cell's chromosomes except the organellar chromosomes, and is the site of RNA synthesis and processing. In some species, or in specialized cell types, RNA metabolism or DNA replication may be absent [goid 5634] [evidence IEA]	The chemical reactions and pathways resulting in the breakdown of a protein or peptide by hydrolysis of its peptide bonds, initiated by the covalent attachment of a ubiquitin moiety, or multiple ubiquitin moieties, to the protein [goid 6511] [evidence IEA]; The chemical reactions and pathways resulting in the breakdown of a protein by the destruction of the native, active configuration, with or w…	Catalysis of the reaction: ATP + ubiquitin + protein lysine = AMP + diphosphate + protein N-ubiquityllysine [goid 4842] [evidence IEA]; Interacting selectively with any protein or protein complex (a complex of two or more proteins that may include other nonprotein molecules) [goid 5515] [evidence IEA]; Interacting selectively with zinc (Zn) ions [goid 8270] [evidence IEA]; Catalysis of the ligati…	bA49A4.1; RP3-392M17.3; MGC71112; KIAA0349; DKFZp686C08114; dJ242G1.1; C6orf133; dJ392M17.3	0.013413	0.189911	0.194911	8.4438	8.3472	8.2504	8.2897	8.5435	8.45	8.4986	8.4011	8.285	8.6139	8.6393	8.5013
ILMN_1663640	NM_000240	4128	MAOA	NM_000240.2	NP_000231.1	S	3931	GGTGCCTAATGTTCCATGTCTGAAGTTTGCCCCAGTGCTACACGTTGGAG	X	+	43490870-43490919	Xp11.3c	Homo sapiens monoamine oxidase A (MAOA), nuclear gene encoding mitochondrial protein, mRNA.	A semiautonomous, self replicating organelle that occurs in varying numbers, shapes, and sizes in the cytoplasm of virtually all eukaryotic cells. It is notably the site of tissue respiration [goid 5739] [evidence IEA]; The outer, i.e. cytoplasm-facing, lipid bilayer of the mitochondrial envelope [goid 5741] [evidence IEA]; Double layer of lipid molecules that encloses all cells, and, in eukaryot…	The chemical reactions and pathways involving any of a group of physiologically important biogenic amines that possess a catechol (3,4-dihydroxyphenyl) nucleus and are derivatives of 3,4-dihydroxyphenylethylamine [goid 6584] [evidence IEA]; The specific actions or reactions of an organism in response to external or internal stimuli. Patterned activity of a whole organism in a manner dependent upo…	Interacting selectively with any protein or protein complex (a complex of two or more proteins that may include other nonprotein molecules) [goid 5515] [pmid 17220478] [evidence IPI]; Catalysis of the reaction: R-CH2-NH2 + H2O + O2 = R-CHO + NH3 + H2O2 [goid 8131] [evidence IEA]; Any molecular entity that serves as an electron acceptor and electron donor in an electron transport system [goid 9055…		0.00960585	0.166279	-1.11749	10.313	11.144	9.7527	10.285	10.383	10.924	10.578	10.423	10.483	9.33	8.5071	10.239
ILMN_1663667	NM_201398	80308	FLAD1	NM_201398.1	NP_958800.1	A	1594	CTGAGCCCAGGAGGACACCCCACATACCGTCCAGCCTATCTACTGGAGAA	1	+	153232057-153232106	1q21.3e	Homo sapiens FAD1 flavin adenine dinucleotide synthetase homolog (S. cerevisiae) (FLAD1), transcript variant 2, mRNA.	That part of the cytoplasm that does not contain membranous or particulate subcellular components [goid 5829] [pmid 16643857] [evidence EXP]	The chemical reactions and pathways resulting in the formation of the Mo-molybdopterin cofactor, essential for the catalytic activity of some enzymes. The cofactor consists of a mononuclear molybdenum (Mo) ion coordinated by one or two molybdopterin ligands [goid 6777] [evidence IEA]; The chemical reactions and pathways, including anabolism and catabolism, by which living organisms transform chem…	Catalysis of the reaction: ATP + FMN = diphosphate + FAD [goid 3919] [evidence IEA]; Catalysis of the reaction: ATP + FMN = diphosphate + FAD [goid 3919] [pmid 16643857] [evidence EXP]; Catalysis of the transfer of a group, e.g. a methyl group, glycosyl group, acyl group, phosphorus-containing, or other groups, from one compound (generally regarded as the donor) to another compound (generally reg…	RP11-307C12.7; MGC40255; MGC31803; FAD1; FADS; PP591	0.0135743	0.190063	0.299944	8.7141	8.8151	8.5673	8.716	9.0152	8.6496	8.7145	8.7796	8.8388	8.8048	9.158	9.2071
ILMN_1663916	NM_001080157	64333	ARHGAP9	NM_001080157.1	NP_001073626.1	S	2426	GTCTCTATCTTCATGAGTGTGACTTGAGGTGTTGGGATGGGTGAGGGAGC	12	-	57866149-57866198	12q13.3b	Homo sapiens Rho GTPase activating protein 9 (ARHGAP9), transcript variant 2, mRNA.	The living contents of a cell; the matter contained within (but not including) the plasma membrane, usually taken to exclude large vacuoles and masses of secretory or ingested material. In eukaryotes it includes the nucleus and cytoplasm [goid 5622] [evidence IEA]	The cascade of processes by which a signal interacts with a receptor, causing a change in the level or activity of a second messenger or other downstream target, and ultimately effecting a change in the functioning of the cell [goid 7165] [evidence IEA]	Increases the activity of a GTPase, an enzyme that catalyzes the hydrolysis of GTP [goid 5096] [evidence IEA]; Interacting selectively with any protein or protein complex (a complex of two or more proteins that may include other nonprotein molecules) [goid 5515] [evidence IEA]	10C; RGL1; FLJ16525; MGC1295	0.0321268	0.266827	0.190067	7.0671	7.0642	7.0459	7.2337	7.064	7.1269	7.1334	7.0893	7.1148	7.1992	7.5557	7.1284
ILMN_1664099	NM_152629	169792	GLIS3	NM_152629.3	NP_689842.3	S	4970	AGCCCTGCTTCCCGCACCGTGGGTCTTTCCTGATAGCTGCAGGCTTGAGA	9	-	3827976-3828025	9p24.2a	Homo sapiens GLIS family zinc finger 3 (GLIS3), transcript variant 2, mRNA.	The living contents of a cell; the matter contained within (but not including) the plasma membrane, usually taken to exclude large vacuoles and masses of secretory or ingested material. In eukaryotes it includes the nucleus and cytoplasm [goid 5622] [evidence IEA]; A membrane-bounded organelle of eukaryotic cells in which chromosomes are housed and replicated. In most cells, the nucleus contains …	Any process that stops, prevents or reduces the frequency, rate or extent of transcription from an RNA polymerase II promoter [goid 122] [evidence ISS]; The synthesis of either RNA on a template of DNA or DNA on a template of RNA [goid 6350] [evidence IEA]; Any process that modulates the frequency, rate or extent of DNA-dependent transcription [goid 6355] [evidence IEA]; Any process that activate…	Interacting selectively with DNA (deoxyribonucleic acid) [goid 3677] [evidence IEA]; Functions to enable the transcription of specific, or specific sets, of genes by RNA polymerase II [goid 3704] [evidence ISS]; Interacting selectively with zinc (Zn) ions [goid 8270] [evidence IEA]; Interacting selectively with any metal ion [goid 46872] [evidence IEA]; Interacting selectively with any nucleic ac…	MGC33662; FLJ90578; ZNF515; FLJ38999	0.0488149	0.318763	0.0967112	6.9925	7.1602	7.0148	6.8991	7.0068	7.0679	6.9933	6.975	6.9884	7.1371	7.0971	7.0886
ILMN_1664367	NM_182476	51004	COQ6	NM_182476.1	NP_872282.1	I	384	GGTGCCTGGGACCATATCTGCAACATGAGATACAGAGCCTTTCGGCGAAT	14	+	73491912-73491961	14q24.3a	Homo sapiens coenzyme Q6 homolog, monooxygenase (S. cerevisiae) (COQ6), transcript variant 1, mRNA.	A semiautonomous, self replicating organelle that occurs in varying numbers, shapes, and sizes in the cytoplasm of virtually all eukaryotic cells. It is notably the site of tissue respiration [goid 5739] [pmid 11256614] [evidence IDA]	The chemical reactions and pathways involving aromatic compounds, any organic compound characterized by one or more planar rings, each of which contains conjugated double bonds and delocalized pi electrons, as carried out by individual cells [goid 6725] [evidence IEA]; The chemical reactions and pathways resulting in the formation of ubiquinone, a lipid-soluble electron-transporting coenzyme [goi…	Catalysis of an oxidation-reduction (redox) reaction in which hydrogen or electrons are transferred from NADH or NADPH and one other donor, and one atom of oxygen is incorporated into one donor [goid 16709] [evidence IEA]; Interacting selectively with FAD, flavin-adenine dinucleotide, the coenzyme or the prosthetic group of various flavoprotein oxidoreductase enzymes [goid 50660] [evidence IEA]; …	CGI-10	0.0209631	0.223234	-0.159133	7.4278	7.3137	7.4971	7.4044	7.3948	7.2993	7.3722	7.4297	7.4805	7.1099	7.392	7.2272
ILMN_1664424	NM_021211	58486	ZBED5	NM_021211.2	NP_067034.2	S	2130	GCAGTGCCATTGTGCAGCACCTAAGGGGTTTGCGCGCTACTCTGTTAAAA	11	-	10831382-10831431	11p15.3e	Homo sapiens zinc finger, BED-type containing 5 (ZBED5), mRNA.			Interacting selectively with DNA (deoxyribonucleic acid) [goid 3677] [evidence IEA]; Interacting selectively with zinc (Zn) ions [goid 8270] [evidence IEA]; Interacting selectively with any metal ion [goid 46872] [evidence IEA]		0.0134502	0.189967	-0.182322	8.6437	8.9795	8.84	8.7966	8.7138	8.7791	8.699	8.7561	8.8055	8.5855	8.6688	8.5365
ILMN_1664610	NM_001080499	402057	LOC402057	NM_001080499.1	NP_001073968.1	S	148	AGGAGATCGCCATTATCCCCAGCAAGAAGCTCCGCAACAAGATAGCAGGC	22	+	30765582-30765631	22q12.3a	Homo sapiens similar to 40S ribosomal protein S17 (LOC402057), mRNA.					0.0109082	0.174979	-0.175333	14.218	14.24	14.469	14.379	14.297	14.344	14.365	14.318	14.466	14.101	14.238	14.167
ILMN_1664863	NM_001907	1506	CTRL	NM_001907.1	NP_001898.1	S	1010	CCCACCCCTCCTCCAGGGCAACCCCTTGGTCCTACAGCAAGAAGCCAGAA	16	-	67963582-67963631	16q22.1b	Homo sapiens chymotrypsin-like (CTRL), mRNA.	That part of a multicellular organism outside the cells proper, usually taken to be outside the plasma membranes, and occupied by fluid [goid 5615] [pmid 9065485] [evidence TAS]	The hydrolysis of a peptide bond or bonds within a protein [goid 6508] [pmid 9065485] [evidence TAS]; The whole of the physical, chemical, and biochemical processes carried out by multicellular organisms to break down ingested nutrients into components that may be easily absorbed and directed into metabolism [goid 7586] [pmid 9065485] [evidence TAS]	Catalysis of the hydrolysis of internal, alpha-peptide bonds in a polypeptide chain by a catalytic mechanism that involves a catalytic triad consisting of a serine nucleophile that is activated by a proton relay involving an acidic residue (e.g. aspartate or glutamate) and a basic residue (usually histidine) [goid 4252] [evidence IEA]; Catalysis of the hydrolysis of a peptide bond. A peptide bond…	CTRL1; MGC70821	0.00928896	0.164448	0.1141	6.928	6.8292	6.9864	6.8988	6.9567	6.9182	6.8367	6.9826	6.911	7.0068	7.0755	7.0092
ILMN_1664910	NM_001012321	3921	RPSA	NM_001012321.1	NP_001012321.1	A	1010	TAGTTTGCTTTTTACTCCAGATCAGAATACCTGGGATTGCATATCAAAGC	3	+	39428946-39428995	3p22.1c	Homo sapiens ribosomal protein SA (RPSA), transcript variant 2, mRNA.	The living contents of a cell; the matter contained within (but not including) the plasma membrane, usually taken to exclude large vacuoles and masses of secretory or ingested material. In eukaryotes it includes the nucleus and cytoplasm [goid 5622] [evidence IEA]; A membrane-bounded organelle of eukaryotic cells in which chromosomes are housed and replicated. In most cells, the nucleus contains …	The successive addition of amino acid residues to a nascent polypeptide chain during protein biosynthesis [goid 6414] [pmid 15189156] [evidence EXP]; The attachment of a cell, either to another cell or to an underlying substrate such as the extracellular matrix, via cell adhesion molecules [goid 7155] [pmid 2970671] [evidence NAS]	The action of a molecule that contributes to the structural integrity of the ribosome [goid 3735] [evidence IEA]; Interacting selectively with any part of a ribosome [goid 43022] [pmid 10079194] [evidence IPI]	LRP; LAMBR; LAMR1; 67LR; p40; 37LRP	0.00197069	0.0916118	-0.398256	8.365	7.8641	8.2609	8.1525	8.2391	8.1916	8.0129	8.3077	8.2141	7.8764	7.7696	7.6952
ILMN_1665290	XM_934410	643995	LOC643995	XM_934410.1	XP_939503.1	I	10	GGGAGTTTTTGCTGGTGCATTCAGTCACTGAAAATTGATGGTGTTGGACA	17	-	107533-107582		PREDICTED: Homo sapiens similar to Importin alpha-2 subunit (Karyopherin alpha-2 subunit) (SRP1-alpha) (RAG cohort protein 1), transcript variant 2 (LOC643995), mRNA.					0.0177513	0.209266	0.257733	7.4219	7.3092	7.5984	7.4629	7.4515	7.2758	7.2004	7.3974	7.3835	7.4753	7.8608	7.6041
ILMN_1665736	XR_018316	648024	LOC648024	XR_018316.1		A	148	TATGGTTTTGAGAAGCCCTCTGCCATCCAGCAGCAAGCCATTCTACCTTG					PREDICTED: Homo sapiens similar to eukaryotic translation initiation factor 4A, isoform 1 (LOC648024), mRNA.					0.014567	0.19626	-0.757678	11.47	11.03	11.461	11.727	11.434	11.13	10.943	11.541	11.814	9.9763	11.196	10.738
ILMN_1665823	XM_497072	389787	LOC389787	XM_497072.2	XP_497072.2	S	457	TTGCTCTACTGGACTACGGTGAGGATGGTGTGACCCCATATATGATTTTC	9	-	119884995-119885044	9q33.1c	PREDICTED: Homo sapiens similar to Translationally-controlled tumor protein (TCTP) (p23) (Histamine-releasing factor) (HRF) (Fortilin) (LOC389787), mRNA.					0.0124295	0.183425	-0.521444	13.071	13.711	13.646	13.278	13.412	13.781	13.784	13.327	13.764	13.257	12.96	12.81
ILMN_1665887	NM_025234	80349	WDR61	NM_025234.1	NP_079510.1	S	759	TGAGCGGCCATGCCTCCTGGGTGCTGAACGTTGCATTCTGTCCTGATGAC	15	-	78578399-78578448	15q25.1a	Homo sapiens WD repeat domain 61 (WDR61), mRNA.				REC14	0.0486256	0.318287	-0.192522	10.05	9.8798	10.216	10.114	10.16	10.136	9.8699	10.036	10.149	9.7005	9.9633	9.9622
ILMN_1665909	NM_006148	3927	LASP1	NM_006148.1	NP_006139.1	S	3703	GTCTCATTTTGGTCTGTTTTGGTCCCCTCCCTCGTGGGCTTGTGCTCGGG	17	+	34331399-34331448	17q12c	Homo sapiens LIM and SH3 protein 1 (LASP1), mRNA.	All of the contents of a cell excluding the plasma membrane and nucleus, but including other subcellular structures [goid 5737] [evidence IEA]; Any of the various filamentous elements that form the internal framework of cells, and typically remain after treatment of the cells with mild detergent to remove membrane constituents and soluble components of the cytoplasm. The term embraces intermediat…	The directed movement of charged atoms or small charged molecules into, out of, within or between cells [goid 6811] [evidence ISS]	Interacting selectively with monomeric or multimeric forms of actin, including actin filaments [goid 3779] [evidence IEA]; Interacting selectively and simultaneously with one or more signal transduction molecules, usually acting as a scaffold to bring these molecules into close proximity either using their own SH2/SH3 domains (e.g. Grb2) or those of their target molecules (e.g. SAM68) [goid 5070]…	MLN50; Lasp-1	0.0463052	0.310633	0.324556	12.226	11.998	11.662	12.113	12.181	12.216	11.966	12.183	12.062	12.71	12.394	12.072
ILMN_1665982	NM_022476	64400	AKTIP	NM_022476.2	NP_071921.1	A	1431	ATGTTAGGAAATGGAGAGGTATAGAGAGAGCAGGTTCCATAGCTCAGCAC	16	-	53525904-53525953	16q12.2a	Homo sapiens AKT interacting protein (AKTIP), transcript variant 2, mRNA.	The membrane surrounding a cell that separates the cell from its external environment. It consists of a phospholipid bilayer and associated proteins [goid 5886] [pmid 14749367] [evidence IDA]	Any process that activates or increases the frequency, rate or extent of addition of phosphate groups to amino acids within a protein [goid 1934] [pmid 14749367] [evidence IDA]; Any process that activates or increases the frequency, rate or extent of protein binding [goid 32092] [pmid 14749367] [evidence IDA]; The covalent alteration of one or more amino acids occurring in a protein after the pro…	Interacting selectively with any protein or protein complex (a complex of two or more proteins that may include other nonprotein molecules) [goid 5515] [pmid 14749367] [evidence IPI]; Catalysis of ATP-dependent isopeptide bond formation between the carboxy-terminal residues of a small conjugating protein such as ubiquitin or a ubiquitin-like protein, and a substrate lysine residue. This function …	FTS; FT1	0.00363219	0.114761	-0.2505	8.6289	8.534	8.6999	8.6344	8.5813	8.5917	8.363	8.6176	8.4849	8.219	8.4207	8.3207
ILMN_1666206	NM_001042471	55876	GSDMB	NM_001042471.1	NP_001035936.1	S	1387	TACCAGTCTGTCCTCACTGCCATCGCCACTACCATCCTGTCACCAGTGGG	17	-	38060971-38061020	17q12c	Homo sapiens gasdermin B (GSDMB), transcript variant 1, mRNA.	All of the contents of a cell excluding the plasma membrane and nucleus, but including other subcellular structures [goid 5737] [evidence IEA]			PRO2521; PP4052	0.0310858	0.263337	0.104611	7.3857	7.5147	7.4082	7.4585	7.4495	7.5946	7.4383	7.4319	7.4288	7.518	7.5339	7.632
ILMN_1666420	NM_153363	168417	ZNF679	NM_153363.1	NP_699194.1	S	997	GAGGAATGTGGCAAAGCTTTTACCTGGTCCTCAACCCTTACTAAACATAG	7	+	63364174-63364223	7q11.21c	Homo sapiens zinc finger protein 679 (ZNF679), mRNA.	The living contents of a cell; the matter contained within (but not including) the plasma membrane, usually taken to exclude large vacuoles and masses of secretory or ingested material. In eukaryotes it includes the nucleus and cytoplasm [goid 5622] [evidence IEA]; A membrane-bounded organelle of eukaryotic cells in which chromosomes are housed and replicated. In most cells, the nucleus contains …	The synthesis of either RNA on a template of DNA or DNA on a template of RNA [goid 6350] [evidence IEA]; Any process that modulates the frequency, rate or extent of DNA-dependent transcription [goid 6355] [evidence IEA]	Interacting selectively with DNA (deoxyribonucleic acid) [goid 3677] [evidence IEA]; Interacting selectively with zinc (Zn) ions [goid 8270] [evidence IEA]; Interacting selectively with any metal ion [goid 46872] [evidence IEA]	MGC42415	0.00374337	0.116122	-0.493455	7.7193	7.9113	8.278	7.8875	7.8664	7.7211	7.8973	7.9384	8.3369	7.4211	7.5389	7.4117
ILMN_1666503	NM_015689	27147	DENND2A	NM_015689.2	NP_056504.2	S	3635	AGAAAGGGAGCCCGAGACCAGGCGTGTCGCCGACATGCAAATGGGTTGTT	7	-	139864739-139864788	7q34c	Homo sapiens DENN/MADD domain containing 2A (DENND2A), mRNA.				KIAA1277; FAM31D	0.0005658	0.0524564	0.296255	7.1746	6.9942	7.1418	7.0138	7.0138	6.9882	7.1198	6.9658	7.0138	7.3907	7.4426	7.1974
ILMN_1666739	NM_022768	64783	RBM15	NM_022768.4	NP_073605.4	S	3332	GGCTCACACAGCTTAAGAGTAGCTGTCTCTCAAACGTGCGCTCACAGTTG	1	+	110690727-110690776	1p13.3a	Homo sapiens RNA binding motif protein 15 (RBM15), mRNA.	A membrane-bounded organelle of eukaryotic cells in which chromosomes are housed and replicated. In most cells, the nucleus contains all of the cell's chromosomes except the organellar chromosomes, and is the site of RNA synthesis and processing. In some species, or in specialized cell types, RNA metabolism or DNA replication may be absent [goid 5634] [evidence IEA]	Any process that modulates the frequency, rate or extent of the synthesis of either RNA on a template of DNA or DNA on a template of RNA [goid 45449] [evidence IEA]	Interacting selectively with a nucleotide, any compound consisting of a nucleoside that is esterified with (ortho)phosphate or an oligophosphate at any hydroxyl group on the ribose or deoxyribose moiety [goid 166] [evidence IEA]; Interacting selectively with an RNA molecule or a portion thereof [goid 3723] [evidence IEA]	OTT; FLJ12479; SPEN; OTT1; FLJ21943; MGC119584	0.00292012	0.104289	0.273155	8.7081	8.7141	8.6759	8.7142	8.7933	8.7776	8.8232	8.7448	8.8259	9.2604	8.9542	8.8639
ILMN_1666746	XM_936052	153561	LOC153561	XM_936052.1	XP_941145.1	I	2077	TTCTACCACCCCCTAACTAAGCCTTTAGGTCAGACCGCAACCCCAGCCAA				5q13.2a	PREDICTED: Homo sapiens hypothetical protein LOC153561 (LOC153561), mRNA.					0.0116943	0.179349	0.118189	7.114	7.2188	7.2895	7.1231	7.1822	7.1823	7.1469	7.1735	7.0848	7.2714	7.2569	7.3313
ILMN_1666827	NM_021942	60684	C4ORF41	NM_021942.4	NP_068761.4	I	3420	CCTCTGATGGCTGGATACCAGCAGCTGCCATCTCTCAACATCAACTTGCT	4	+	184629614-184629663	4q35.1c	Homo sapiens chromosome 4 open reading frame 41 (C4orf41), transcript variant 1, mRNA.				FLJ12716	0.030702	0.261766	-0.0973668	7.5148	7.6363	7.4951	7.5493	7.6417	7.5635	7.5703	7.5217	7.6283	7.4226	7.5498	7.4425
ILMN_1666853	XM_927612	644482	LOC644482	XM_927612.1	XP_932705.1	S	121	TATTCCATCATGATCAATGAGGCCACACCCTACAACTATCCAGTGCCCGT	1	+	224218624-224218673	1q42.12c	PREDICTED: Homo sapiens similar to NADH dehydrogenase (ubiquinone) 1 alpha subcomplex, 3, 9kDa (LOC644482), mRNA.					0.00417975	0.121829	-0.247033	7.6751	7.8732	7.5774	7.6044	7.8015	7.8355	7.7683	7.7042	7.8267	7.5679	7.4158	7.4973
ILMN_1666893	NM_173553	205860	TRIML2	NM_173553.1	NP_775824.1	S	1071	CTCCCATTGCGCCTTCCAAGGAGCTCTCAGGCCTGTGTTTTCCCTCTGTA	4	-	189249600-189249649	4q35.2b	Homo sapiens tripartite motif family-like 2 (TRIML2), mRNA.				MGC138164; MGC138166	0.00140714	0.0812471	1.63068	7.4893	7.2042	7.1144	6.9532	6.9306	6.8686	7.0034	8.3784	7.4593	9.8098	8.2165	8.6662
ILMN_1666932	NM_021642	2212	FCGR2A	NM_021642.2	NP_067674.2	I	1786	GCCCTCTCTGTGGATCCCTACTGCTGGTTTCTGCCTTCTCCATGCTGAGA	1	+	159755359-159755408	1q23.3a	Homo sapiens Fc fragment of IgG, low affinity IIa, receptor (CD32) (FCGR2A), mRNA.	A membrane-bounded organelle of eukaryotic cells in which chromosomes are housed and replicated. In most cells, the nucleus contains all of the cell's chromosomes except the organellar chromosomes, and is the site of RNA synthesis and processing. In some species, or in specialized cell types, RNA metabolism or DNA replication may be absent [goid 5634] [pmid 18029348] [evidence IDA]; A small, dens…		Combining with an extracellular or intracellular messenger to initiate a change in cell activity [goid 4872] [evidence IEA]; Combining with an extracellular or intracellular messenger to initiate a change in cell activity [goid 4872] [evidence IEA]; Interacting selectively with any protein or protein complex (a complex of two or more proteins that may include other nonprotein molecules) [goid 551…	FCGR2A1; CDw32; CD32A; CD32; FcGR; FCG2; IGFR2; FCGR2; MGC30032; MGC23887	0.0457781	0.30942	0.265878	7.2429	7.2114	7.3139	7.2611	7.1839	7.1558	7.1098	7.1986	7.0814	7.2097	7.877	7.2972
ILMN_1667086	NM_207012	26985	AP3M1	NM_207012.2	NP_996895.1	A	3243	TGGTGCTGGTACAAGGAGCCCACTCAGCAGTTTTCTTACCTTTGCCTGCC	10	-	75881975-75882024	10q22.2b	Homo sapiens adaptor-related protein complex 3, mu 1 subunit (AP3M1), transcript variant 1, mRNA.	A cytoplasmic, membrane-bounded organelle that is found in most animal cells and that contains a variety of hydrolases, most of which have their maximal activities in the pH range 5-6. The contained enzymes display latency if properly isolated. About 40 different lysosomal hydrolases are known and lysosomes have a great variety of morphologies and functions [goid 5764] [pmid 10024875] [evidence T…	The process of directing proteins towards the lysosome using signals contained within the protein [goid 6622] [pmid 10024875] [evidence TAS]; The directed movement of proteins in a cell, including the movement of proteins between specific compartments or structures within a cell, such as organelles of a eukaryotic cell [goid 6886] [evidence IEA]; The directed movement of substances, either within…	Interacting selectively with any protein or protein complex (a complex of two or more proteins that may include other nonprotein molecules) [goid 5515] [evidence IEA]	MGC22164	0.0291152	0.256872	-0.368733	9.4732	9.3832	9.2415	9.5119	9.5516	9.5706	9.1692	9.5305	9.3297	8.5986	9.2692	9.2798
ILMN_1667222	NM_198883	4580	MTX1	NM_198883.2	NP_942584.1	A	1369	AGGCACCCGGACCCTGGGCATGGCTGAGGAGGATGAAGAGGAATGATTTG	1	+	153450068-153450113:153450114-153450117	1q22a	Homo sapiens metaxin 1 (MTX1), nuclear gene encoding mitochondrial protein, transcript variant 2, mRNA.	A semiautonomous, self replicating organelle that occurs in varying numbers, shapes, and sizes in the cytoplasm of virtually all eukaryotic cells. It is notably the site of tissue respiration [goid 5739] [evidence IEA]; The outer, i.e. cytoplasm-facing, lipid bilayer of the mitochondrial envelope [goid 5741] [evidence IEA]; The inner, i.e. lumen-facing, lipid bilayer of the mitochondrial envelope…	The directed movement of proteins into, out of, within or between cells [goid 15031] [evidence IEA]	Interacting selectively with any protein or protein complex (a complex of two or more proteins that may include other nonprotein molecules) [goid 5515] [pmid 17353931] [evidence IPI]	MTXN; MTX	0.0402134	0.291635	0.212433	8.9417	8.685	8.9532	8.9097	9.05	8.7595	8.7262	9.072	8.9418	9.02	9.0546	9.2424
ILMN_1667288	NR_000007	8944	SNORD73A	NR_000007.1		S	5	AGTGATGAAAAAAGTTTCGGTCCCAGATGATGGCCAGTGATAACAACATT	4	+	152024983-152025032	4q31.3b	Homo sapiens small nucleolar RNA, C/D box 73A (SNORD73A), small nucleolar RNA.				RNU73; RNU73A; U73a; U73	0.0287391	0.255722	-0.0896778	7.3351	7.3033	7.2672	7.3119	7.289	7.1802	7.2719	7.3181	7.2824	7.1068	7.2429	7.2343
ILMN_1667813	XM_371757	648000	LOC648000	XM_371757.5	XP_371757.2	A	258	AGTGGCGAGGATGGCAAGAAAAGCTGGCAACTTCTATGTACCTGCAGAAC	5	+	76914166-76914215	5q14.1a	PREDICTED: Homo sapiens similar to 60S ribosomal protein L7, transcript variant 1 (LOC648000), mRNA.					0.000808686	0.0628935	-0.324555	13.912	13.867	14.057	14.1	13.874	13.943	13.96	13.964	14.103	13.55	13.813	13.59
ILMN_1667893	NM_022748	64759	TNS3	NM_022748.10	NP_073585.8	S	7314	GCGGAGAGTTCACGAACTGTGCCCAACGCATGTTATAGCCAGGGTCCTAC	7	-	47323412-47323461	7p12.3c	Homo sapiens tensin 3 (TNS3), mRNA.	A membrane-bounded organelle of eukaryotic cells in which chromosomes are housed and replicated. In most cells, the nucleus contains all of the cell's chromosomes except the organellar chromosomes, and is the site of RNA synthesis and processing. In some species, or in specialized cell types, RNA metabolism or DNA replication may be absent [goid 5634] [pmid 18029348] [evidence IDA]; A small, dens…	Any process that activates or increases the rate or extent of cell proliferation [goid 8284] [evidence IEA]; The orderly movement of cells from one site to another, often during the development of a multicellular organism [goid 16477] [evidence IEA]; The process whose specific outcome is the progression of the alveolus over time, from its formation to the mature structure. The alveolus is a sac f…	Interacting selectively with any protein or protein complex (a complex of two or more proteins that may include other nonprotein molecules) [goid 5515] [pmid 17190795] [evidence IPI]	TENS1; FLJ13732; TEM6; MGC88434; H_NH049I23.2; FLJ35545; DKFZp686M1045; DKFZp686K12123	0.0321221	0.266827	0.908489	9.5709	9.8102	9.2653	8.9086	9.3488	8.1182	9.6061	8.8924	9.3996	10.732	10.237	9.3965
ILMN_1668027	XM_001125898	727762	LOC727762	XM_001125898.1	XP_001125898.1	I	1132	TCCTCGGATTACTGTTTCTTCGCACACTCCCTGGGCTTTAGACAGTGGGA	3	-	99489-99538		PREDICTED: Homo sapiens similar to NADH dehydrogenase (ubiquinone) 1 beta subcomplex, 4, 15kDa, transcript variant 1 (LOC727762), mRNA.	A semiautonomous, self replicating organelle that occurs in varying numbers, shapes, and sizes in the cytoplasm of virtually all eukaryotic cells. It is notably the site of tissue respiration [goid 5739] [evidence IEA]		Catalysis of the reaction: NADH + H+ + ubiquinone = NAD+ + ubiquinol [goid 8137] [evidence IEA]		0.0012938	0.0772044	0.195122	7.0448	7.2396	7.0877	7.1514	7.1403	7.1871	7.1233	7.0704	7.0016	7.3086	7.2959	7.3296
ILMN_1668194	XM_936372	114783	LMTK3	XM_936372.2	XP_941465.1	A	4892	CCCTGGAGGGGCCTCTGGTTCAAACCTTCGCGTGGCATTTTCACATTATT				19q13.32c	PREDICTED: Homo sapiens lemur tyrosine kinase 3 (LMTK3), mRNA.	Double layer of lipid molecules that encloses all cells, and, in eukaryotes, many organelles; may be a single or double lipid bilayer; also includes associated proteins [goid 16020] [evidence IEA]; Penetrating at least one phospholipid bilayer of a membrane. May also refer to the state of being buried in the bilayer with no exposure outside the bilayer. When used to describe a protein, indicates …	The process of introducing a phosphate group on to a protein [goid 6468] [evidence IEA]	Interacting selectively with a nucleotide, any compound consisting of a nucleoside that is esterified with (ortho)phosphate or an oligophosphate at any hydroxyl group on the ribose or deoxyribose moiety [goid 166] [evidence IEA]; Catalysis of the reaction: ATP + a protein serine/threonine = ADP + protein serine/threonine phosphate [goid 4674] [evidence IEA]; Catalysis of the reaction: ATP + a pro…		0.0297521	0.259146	0.129667	7.04	7.1006	7.0398	7.1434	7.1786	7.2103	7.1592	7.2285	7.0408	7.353	7.1923	7.2241
ILMN_1668228	XM_069734	136143	LOC136143	XM_069734.5	XP_069734.5	S	79	CCACCTCTGTCCCTTTCCCGGATGATCCCGAAAATGAAGCTTCCTGGCCA	7	-	120868466-120868515	7q31.31d	PREDICTED: Homo sapiens similar to ribosomal protein L18 (LOC136143), mRNA.	The living contents of a cell; the matter contained within (but not including) the plasma membrane, usually taken to exclude large vacuoles and masses of secretory or ingested material. In eukaryotes it includes the nucleus and cytoplasm [goid 5622] [evidence IEA]; An intracellular organelle, about 200 A in diameter, consisting of RNA and protein. It is the site of protein biosynthesis resulting …	The chemical reactions and pathways resulting in the formation of a protein. This is a ribosome-mediated process in which the information in messenger RNA (mRNA) is used to specify the sequence of amino acids in the protein [goid 6412] [evidence IEA]	The action of a molecule that contributes to the structural integrity of the ribosome [goid 3735] [evidence IEA]		0.0296766	0.259039	-0.314055	9.268	9.2013	8.9864	9.4157	9.3495	9.7276	9.3125	9.418	9.1673	9.0038	8.936	9.0668
ILMN_1668312	NM_001001290	56606	SLC2A9	NM_001001290.1	NP_001001290.1	A	1436	GCACCGTCAACTGGCTCTCCAACTTTGCTGTTGGGCTCCTCTTCCCATTC	4	-	9836510-9836559	4p16.1b	Homo sapiens solute carrier family 2 (facilitated glucose transporter), member 9 (SLC2A9), transcript variant 2, mRNA.	Double layer of lipid molecules that encloses all cells, and, in eukaryotes, many organelles; may be a single or double lipid bilayer; also includes associated proteins [goid 16020] [evidence IEA]; Penetrating at least one phospholipid bilayer of a membrane. May also refer to the state of being buried in the bilayer with no exposure outside the bilayer. When used to describe a protein, indicates …	The directed movement of carbohydrate into, out of, within or between cells. Carbohydrates are any of a group of organic compounds based of the general formula Cx(H2O)y [goid 8643] [evidence IEA]; The directed movement of the hexose monosaccharide glucose into, out of, within or between cells [goid 15758] [pmid 10860667] [evidence NAS]; The process whereby a solute is transported from one side of…	Enables the directed movement of substances (such as macromolecules, small molecules, ions) into, out of, within or between cells [goid 5215] [evidence IEA]; Catalysis of the transfer of a solute or solutes from one side of a membrane to the other according to the reaction: sugar(out) + H+(out) = sugar(in) + H+(in) [goid 5351] [pmid 10860667] [evidence NAS]; Catalysis of the transfer of a specifi…	GLUTX; GLUT9	0.00295378	0.104289	0.449422	6.9361	7.1575	7.3541	7.0035	7.0182	7.088	6.9749	7.0735	7.0576	7.3754	7.8644	7.3296
ILMN_1668411	NM_201557	2274	FHL2	NM_201557.2	NP_963851.2	A	1030	CACCCAGGCAATCTTGCCTTCTGGTTTCTTCCAGCCACATTGAGACTTTC	2	-	105344061-105344110	2q12.2a	Homo sapiens four and a half LIM domains 2 (FHL2), transcript variant 4, mRNA.	A membrane-bounded organelle of eukaryotic cells in which chromosomes are housed and replicated. In most cells, the nucleus contains all of the cell's chromosomes except the organellar chromosomes, and is the site of RNA synthesis and processing. In some species, or in specialized cell types, RNA metabolism or DNA replication may be absent [goid 5634] [pmid 9150430] [evidence TAS]; All of the con…	The synthesis of either RNA on a template of DNA or DNA on a template of RNA [goid 6350] [evidence IEA]; Any process that modulates the frequency, rate or extent of transcription from an RNA polymerase II promoter [goid 6357] [evidence IEA]; Any series of molecular signals generated as a consequence of an androgen binding to its receptor [goid 30521] [pmid 15572661] [evidence NAS]; Any process th…	The function of a transcription cofactor that activates transcription from a RNA polymerase II promoter; does not bind DNA itself [goid 3713] [pmid 15572661] [evidence NAS]; Interacting selectively with zinc (Zn) ions [goid 8270] [evidence IEA]; Interacting selectively with an identical protein or proteins [goid 42802] [pmid 18255255] [evidence IPI]; Interacting selectively with any metal ion [go…	SLIM3; AAG11; DRAL	0.0398624	0.290906	-0.8744	10.224	11.823	10.508	11.126	11.523	11.313	11.143	10.862	11.351	9.3888	10.473	10.806
ILMN_1668469	NM_015196	23240	KIAA0922	NM_015196.2	NP_056011.2	S	4573	CCGAAGCTTGTCTCCAATGTCTGGACTTTTTGGTTCCATCTGGGCCCCGC	4	+	154776920-154776969	4q31.3d	Homo sapiens KIAA0922 (KIAA0922), mRNA.	Double layer of lipid molecules that encloses all cells, and, in eukaryotes, many organelles; may be a single or double lipid bilayer; also includes associated proteins [goid 16020] [evidence IEA]; Penetrating at least one phospholipid bilayer of a membrane. May also refer to the state of being buried in the bilayer with no exposure outside the bilayer. When used to describe a protein, indicates …			FLJ10592; TMEM131L; DKFZp586H1322	0.0305842	0.261572	0.254378	8.1047	7.8232	8.2445	7.7855	8.0986	8.0655	8.2007	8.1629	8.0429	8.3003	8.4421	8.1969
ILMN_1668526	XM_495863	387751	GVIN1	XM_495863.3	XP_495863.2	A	8252	CACCCTGTTCTTCCCTGGTATGTTGGCAATTCCCTGCGCATGCTAAGAAA	11	-	6691459-6691508	11p15.4c	PREDICTED: Homo sapiens GTPase, very large interferon inducible 1 (GVIN1), mRNA.	A membrane-bounded organelle of eukaryotic cells in which chromosomes are housed and replicated. In most cells, the nucleus contains all of the cell's chromosomes except the organellar chromosomes, and is the site of RNA synthesis and processing. In some species, or in specialized cell types, RNA metabolism or DNA replication may be absent [goid 5634] [evidence IEA]; All of the contents of a cell…		Interacting selectively with a nucleotide, any compound consisting of a nucleoside that is esterified with (ortho)phosphate or an oligophosphate at any hydroxyl group on the ribose or deoxyribose moiety [goid 166] [evidence IEA]; Interacting selectively with GTP, guanosine triphosphate [goid 5525] [evidence IEA]		0.004831	0.129586	0.681211	7.465	7.9034	7.5875	7.1607	7.3803	7.2898	7.4834	7.4236	7.2299	8.6092	7.7066	8.0357
ILMN_1668540	NM_017953	54680	ZNHIT6	NM_017953.2	NP_060423.2	S	2487	CTGTGCCTTTCATCACATTCCTAGCCCACTCTCATCATTACTGCAGAAGG	1	-	86118751-86118800	1p22.3d	Homo sapiens zinc finger, HIT type 6 (ZNHIT6), mRNA.			Interacting selectively with zinc (Zn) ions [goid 8270] [evidence IEA]; Interacting selectively with any metal ion [goid 46872] [evidence IEA]	NY-BR-75; FLJ20729; MGC131963; FLJ20760	0.00421463	0.122411	-0.1523	9.2575	9.424	9.3038	9.3773	9.2598	9.2939	9.2299	9.3272	9.2575	9.1699	9.1953	9.0882
ILMN_1668559	NM_001005339	6001	RGS10	NM_001005339.1	NP_001005339.1	I	72	GATGTTCAACCGCGCCGTGAGCCGGCTGAGCAGGAAGCGGCCGCCGTCAG	10	-	121292212-121292212:121302102-121302150	10q26.11d	Homo sapiens regulator of G-protein signaling 10 (RGS10), transcript variant 1, mRNA.		Any process that stops, prevents or reduces the frequency, rate or extent of signal transduction [goid 9968] [evidence IEA]	Mediates the transfer of a signal from the outside to the inside of a cell by means other than the introduction of the signal molecule itself into the cell [goid 4871] [evidence IEA]; Interacting selectively with any protein or protein complex (a complex of two or more proteins that may include other nonprotein molecules) [goid 5515] [pmid 17353931] [evidence IPI]		0.0299268	0.259398	0.351411	8.3416	7.6567	7.9947	8.1443	8.1102	8.0312	8.0731	8.3034	8.4103	8.3615	8.5901	8.4578
ILMN_1668634	NM_033632	55294	FBXW7	NM_033632.2	NP_361014.1	I	581	GAACTCCAGTAGTATTGTGGACCTGCCCGTTCACCAACTCTCCTCCCCAT	4	-	153551924-153551973	4q31.3c	Homo sapiens F-box and WD repeat domain containing 7 (FBXW7), transcript variant 1, mRNA.	A membrane-bounded organelle of eukaryotic cells in which chromosomes are housed and replicated. In most cells, the nucleus contains all of the cell's chromosomes except the organellar chromosomes, and is the site of RNA synthesis and processing. In some species, or in specialized cell types, RNA metabolism or DNA replication may be absent [goid 5634] [evidence IEA]; The irregular network of unit…	The chemical reactions and pathways resulting in the breakdown of a protein or peptide by hydrolysis of its peptide bonds, initiated by the covalent attachment of a ubiquitin moiety, or multiple ubiquitin moieties, to the protein [goid 6511] [evidence IEA]; The series of molecular signals initiated by binding of an extracellular ligand to a Notch receptor on the surface of the target cell [goid 7…	The function of binding to a specific DNA sequence in order to modulate transcription. The transcription factor may or may not also interact selectively with a protein or macromolecular complex [goid 3700] [evidence IEA]; Interacting selectively with any protein or protein complex (a complex of two or more proteins that may include other nonprotein molecules) [goid 5515] [pmid 15070733] [evidence…	DKFZp686F23254; AGO; CDC4; FBXW6; SEL-10; FBX30; SEL10; FBW7	0.0112125	0.177261	0.398722	7.5161	7.6716	7.3693	7.2598	7.4514	7.6329	7.4549	7.4423	7.3298	7.733	7.5994	8.2398
ILMN_1668743	XM_001128421	728069	LOC728069	XM_001128421.1	XP_001128421.1	S	2181	AGCAGACTGAGGAGGGAGGAGACGAGGTTCTCTTGGCATCACTTTCTCCC	12	+	122466268-122466317	12q24.31d	PREDICTED: Homo sapiens hypothetical LOC728069 (LOC728069), mRNA.					0.026256	0.246771	-0.289344	8.125	8.1981	8.0945	8.5124	8.396	8.5056	8.5718	8.4883	8.4975	8.0951	8.0513	8.1153
ILMN_1668861	XM_001134259	732165	LOC732165	XM_001134259.1	XP_001134259.1	A	983	GCCAATCCCTTCTCCACTTACTATAATGGTTGGAACTAAATGTCACCAAG					PREDICTED: Homo sapiens similar to Triosephosphate isomerase (TIM) (Triose-phosphate isomerase), transcript variant 2 (LOC732165), mRNA.					0.0215799	0.226424	-0.412411	9.3182	8.8353	9.4763	9.2481	9.5578	9.0663	9.2681	9.3789	9.564	8.738	9.0972	8.8319
ILMN_1669062	NM_000648	1231	CCR2	NM_000648.2	NP_000639.1	I	2306	GAATGATGAGTTCCTTCACCAGGAGCAAAGGACGGGGATCGTGTGGAACC					Homo sapiens chemokine (C-C motif) receptor 2 (CCR2), transcript variant B, mRNA.	That fraction of cells, prepared by disruptive biochemical methods, that is soluble in water [goid 5625] [pmid 8995400] [evidence TAS]; All of the contents of a cell excluding the plasma membrane and nucleus, but including other subcellular structures [goid 5737] [pmid 15995708] [evidence IDA]; The membrane surrounding a cell that separates the cell from its external environment. It consists of a…	The directed movement of a motile cell or organism, or the directed growth of a cell guided by a specific chemical concentration gradient. Movement may be towards a higher concentration (positive chemotaxis) or towards a lower concentration (negative chemotaxis) [goid 6935] [pmid 10623817] [evidence TAS]; The immediate defensive reaction (by vertebrate tissue) to infection or injury caused by che…	Combining with an extracellular or intracellular messenger to initiate a change in cell activity [goid 4872] [evidence IEA]; Combining with a C-C chemokine to initiate a change in cell activity. C-C chemokines do not have an amino acid between the first two cysteines of the characteristic four-cysteine motif [goid 16493] [evidence IEA]; Interacting selectively with a CCR2 chemokine receptor [goid…	CKR2A; MCP-1-R; CCR2B; CC-CKR-2; CMKBR2; CCR2A; CD192; CKR2; CKR2B	0.0278229	0.252286	0.0773669	6.9212	7.0143	6.9995	6.943	6.9673	6.9427	6.9519	7.062	7.0259	7.0481	7.0268	7.0998
ILMN_1669096	XM_935675	641788	LOC641788	XM_935675.1	XP_940768.1	S	1	CGGGGAAGGGGCTAGGTCGGCTTGAAAAGAGATTATGACTGTACCTTTTA					PREDICTED: Homo sapiens similar to CDC26 subunit of anaphase promoting complex (LOC641788), mRNA.					0.033242	0.269916	-0.226444	7.6772	7.4112	7.5445	7.5305	7.5532	7.4243	7.2418	7.5522	7.7206	7.1666	7.363	7.3429
ILMN_1669114	NM_032387	65266	WNK4	NM_032387.3	NP_115763.2	S	3985	CTAGCACCTCCCCTGCCAAGAGTCAACCACTAAGCAATCCCACCCAAGCC	17	+	38202464-38202513	17q21.31a	Homo sapiens WNK lysine deficient protein kinase 4 (WNK4), mRNA.	All of the contents of a cell excluding the plasma membrane and nucleus, but including other subcellular structures [goid 5737] [evidence IEA]; A belt-like region of very close contact between the plasma membranes of adjacent cells so that the intercellular space is completely occluded. They occur in epithelia and brain endothelia [goid 5923] [evidence IEA]; A belt-like region of very close conta…	The process of introducing a phosphate group on to a protein [goid 6468] [evidence ISS]; The directed movement of charged atoms or small charged molecules into, out of, within or between cells [goid 6811] [evidence IEA]; The directed movement of charged atoms or small charged molecules into, out of, within or between cells [goid 6811] [evidence ISS]; The directed movement of chloride into, out of…	Interacting selectively with a nucleotide, any compound consisting of a nucleoside that is esterified with (ortho)phosphate or an oligophosphate at any hydroxyl group on the ribose or deoxyribose moiety [goid 166] [evidence IEA]; Catalysis of the reaction: ATP + a protein serine/threonine = ADP + protein serine/threonine phosphate [goid 4674] [evidence ISS]; Interacting selectively with any prote…	PRKWNK4; PHA2B	0.0387515	0.288828	0.742678	7.455	7.8153	8.3899	6.8875	6.8523	7.0403	7.6437	7.1169	7.7761	8.3606	8.2302	7.9629
ILMN_1669409	NM_007268	11326	VSIG4	NM_007268.2	NP_009199.1	S	1529	GGCCCTTCTAGTATCTCTGCCGGGGGCTTCTGGTACTCCTCTCTAAATAC	X	-	65241853-65241902	Xq12a	Homo sapiens V-set and immunoglobulin domain containing 4 (VSIG4), transcript variant 1, mRNA.	Double layer of lipid molecules that encloses all cells, and, in eukaryotes, many organelles; may be a single or double lipid bilayer; also includes associated proteins [goid 16020] [evidence IEA]; Penetrating at least one phospholipid bilayer of a membrane. May also refer to the state of being buried in the bilayer with no exposure outside the bilayer. When used to describe a protein, indicates …	Any process that stops, prevents, or reduces the frequency, rate, or extent of interleukin-2 production [goid 32703] [evidence IEA]; Any process that stops, prevents or reduces the rate or extent of T cell proliferation [goid 42130] [evidence IEA]	Interacting selectively with any protein or protein complex (a complex of two or more proteins that may include other nonprotein molecules) [goid 5515] [pmid 16530040] [evidence IPI]	CRIg; Z39IG	0.00830684	0.156915	0.156778	7.0195	6.9777	6.9492	6.9423	7.0235	7.0042	6.9872	7.1294	6.9549	7.1075	7.2836	7.0752
ILMN_1669553	NM_006357	10477	UBE2E3	NM_006357.2	NP_006348.1	A	387	GTCCAGTGATAGGCAAAGGTCCGATGATGAGAGCCCCAGCACCAGCAGTG	2	+	181555017-181555066	2q31.3b	Homo sapiens ubiquitin-conjugating enzyme E2E 3 (UBC4/5 homolog, yeast) (UBE2E3), transcript variant 1, mRNA.	A membrane-bounded organelle of eukaryotic cells in which chromosomes are housed and replicated. In most cells, the nucleus contains all of the cell's chromosomes except the organellar chromosomes, and is the site of RNA synthesis and processing. In some species, or in specialized cell types, RNA metabolism or DNA replication may be absent [goid 5634] [evidence IEA]; A small, dense body one or mo…	Any process that modulates the frequency, rate or extent of cell growth [goid 1558] [evidence IEA]; The chemical reactions and pathways resulting in the breakdown of a protein or peptide by hydrolysis of its peptide bonds, initiated by the covalent attachment of a ubiquitin moiety, or multiple ubiquitin moieties, to the protein [goid 6511] [evidence IEA]; The covalent alteration of one or more am…	Catalysis of the reaction: ATP + ubiquitin + protein lysine = AMP + diphosphate + protein N-ubiquityllysine [goid 4842] [evidence IEA]; Interacting selectively with any protein or protein complex (a complex of two or more proteins that may include other nonprotein molecules) [goid 5515] [pmid 14667819] [evidence IPI]; Catalysis of the ligation of two substances with concomitant breaking of a diph…	UbcM2; UBCH9	0.0113079	0.177791	-0.462711	8.85	8.7251	8.7911	8.9933	8.9352	8.992	8.5493	8.9266	9.1776	8.02	8.5917	8.6469
ILMN_1669633	NM_007099	52	ACP1	NM_007099.2	NP_009030.1	A	982	CCTAGGGCCTTTTGTGGATTGACAGTAGTCCCCTCCGTAGGAGCTCACAG	2	+	267740-267789	2p25.3g	Homo sapiens acid phosphatase 1, soluble (ACP1), transcript variant 2, mRNA.	All of the contents of a cell excluding the plasma membrane and nucleus, but including other subcellular structures [goid 5737] [evidence IEA]; That fraction of cells, prepared by disruptive biochemical methods, that is soluble in water [goid 5625] [pmid 1587862] [evidence TAS]; All of the contents of a cell excluding the plasma membrane and nucleus, but including other subcellular structures [go…	The process of removing one or more phosphoric residues from a protein [goid 6470] [evidence IEA]; The process of removing one or more phosphoric residues from a protein [goid 6470] [evidence IEA]; The process of removing one or more phosphoric residues from a protein [goid 6470] [evidence IEA]	Catalysis of the reaction: protein tyrosine phosphate + H2O = protein tyrosine + phosphate [goid 4725] [evidence IEA]; Catalysis of the hydrolysis of various bonds, e.g. C-O, C-N, C-C, phosphoric anhydride bonds, etc. Hydrolase is the systematic name for any enzyme of EC class 3 [goid 16787] [evidence IEA]; Catalysis of the reaction: an orthophosphoric monoester + H2O = an alcohol + phosphate, wi…	HAAP; MGC3499; MGC111030	0.00158826	0.0856411	-0.360889	9.6277	9.5377	9.5565	9.7435	9.4259	9.6686	9.4299	9.6443	9.4613	9.0177	9.2514	9.3467
ILMN_1669657	XM_933717	440345	LOC440345	XM_933717.1	XP_938810.1	I	4331	CGGTGATGCTGGGGGAAGCTTACGCAGTCACAGTACTGGCTTCTTCCTCT	16	-	21775955-21776004	16p12.1c	PREDICTED: Homo sapiens hypothetical protein LOC440345, transcript variant 6 (LOC440345), mRNA.					0.0379473	0.285518	0.402689	7.3971	7.7837	7.5663	7.3103	7.342	7.9507	7.9042	7.666	7.2731	8.1929	7.7684	7.9779
ILMN_1669663	NM_021574	613	BCR	NM_021574.1	NP_067585.1	I	98	CTCCATCGCGCATCGCGGCCGCCTCCCCCCGGCCCTCCCTTCCTGCGGCG	22	+	21852649-21852698	22q11.23a	Homo sapiens breakpoint cluster region (BCR), transcript variant 2, mRNA.	The part of a cell or its extracellular environment in which a gene product is located. A gene product may be located in one or more parts of a cell and its location may be as specific as a particular macromolecular complex, that is, a stable, persistent association of macromolecules that function together [goid 5575] [evidence ND ]; The living contents of a cell; the matter contained within (but…	A series of reactions within the cell that occur as a result of a single trigger reaction or compound [goid 7242] [evidence NAS]; Any process that modulates the frequency, rate or extent of Rho protein signal transduction [goid 35023] [evidence IEA]; The multiplication or reproduction of cells, resulting in the expansion of a cell population [goid 8283] [evidence NAS]; Any process that modulates …	Catalysis of the reaction: ATP + a protein serine/threonine = ADP + protein serine/threonine phosphate [goid 4674] [evidence NAS]; Stimulates the exchange of guanyl nucleotides by a GTPase. Under normal cellular physiological conditions, the concentration of GTP is higher than that of GDP, favoring the replacement of GDP by GTP in association with the GTPase [goid 5085] [evidence IEA]; Stimulates…	D22S11; ALL; PHL; D22S662; BCR1; CML	0.049474	0.321023	-0.0648112	7.1463	7.1953	7.1854	7.2505	7.2071	7.1023	7.1672	7.1182	7.204	7.0813	7.1154	7.1343
ILMN_1669674	NM_006586	10695	CNPY3	NM_006586.3	NP_006577.2	I	637	TTGAGGAAACCGGCAAGACCAAGGAGGTGATTGGCACGGGCTATGGCATC	6	+	42902249-42902298	6p21.1d	Homo sapiens canopy 3 homolog (zebrafish) (CNPY3), mRNA.	The space external to the outermost structure of a cell. For cells without external protective or external encapsulating structures this refers to space outside of the plasma membrane. This term covers the host cell environment outside an intracellular parasite [goid 5576] [evidence IEA]		Interacting selectively with one or more specific sites on a receptor molecule, a macromolecule that undergoes combination with a hormone, neurotransmitter, drug or intracellular messenger to initiate a change in cell function [goid 5102] [evidence IEA]	PRAT4A; TNRC5; CAG4A; ERDA5	0.00487298	0.129586	-0.348933	8.1001	8.149	8.3655	8.0393	8.0247	8.2331	8.1045	7.8268	8.3069	7.7931	7.7935	7.7499
ILMN_1669928	NM_014448	27237	ARHGEF16	NM_014448.2	NP_055263.1	S	2112	GCCGGAGGGAGGGGACCCGGCAGGGAGATTTCGGTTTTGAGGTTTCTAAA	1	+	3387466-3387515	1p36.32b	Homo sapiens Rho guanine exchange factor (GEF) 16 (ARHGEF16), mRNA.	The living contents of a cell; the matter contained within (but not including) the plasma membrane, usually taken to exclude large vacuoles and masses of secretory or ingested material. In eukaryotes it includes the nucleus and cytoplasm [goid 5622] [evidence IEA]; The living contents of a cell; the matter contained within (but not including) the plasma membrane, usually taken to exclude large va…	Any process that modulates the frequency, rate or extent of Rho protein signal transduction [goid 35023] [evidence IEA]; Any process that modulates the frequency, rate or extent of Rho protein signal transduction [goid 35023] [evidence IEA]; Any process that modulates the frequency, rate or extent of Rho protein signal transduction [goid 35023] [evidence IEA]	Stimulates the exchange of guanyl nucleotides by a GTPase of the Rho family. Under normal cellular physiological conditions, the concentration of GTP is higher than that of GDP, favoring the replacement of GDP by GTP in association with the GTPase [goid 5089] [evidence IEA]; Stimulates the exchange of guanyl nucleotides by a GTPase of the Rho family. Under normal cellular physiological conditions…	GEF16; NBR	0.00361743	0.114761	0.274767	7.031	7.0346	7.0848	7.0378	7.0068	7.02	7.2382	7.101	6.9858	7.5531	7.2537	7.1975
ILMN_1670000	NM_001017977	55827	DCAF6	NM_001017977.1	NP_001017977.1	A	2746	ATCATATCCGAGCTGACCGGTTGGAGGGTGACAGATCAGAAGGCTCTGGT	1	+	166304311-166304325:166311233-166311267	1q24.2a	Homo sapiens DDB1 and CUL4 associated factor 6 (DCAF6), transcript variant 2, mRNA.				RP4-745I14.1; ARCAP; PC326; MSTP055; 1200006M05Rik; NRIP	0.0288508	0.256032	-0.322911	9.9661	9.9571	9.5417	10.079	10.023	10.01	10.281	9.9921	10.109	9.7903	9.4926	9.7347
ILMN_1670130	NM_005224	1820	ARID3A	NM_005224.2	NP_005215.1	S	2546	CCACACACTCACCACTCCCAGCTTCTCGTGTCCAGTGAAACCCCTGAACC	19	+	923539-923588	19p13.3i	Homo sapiens AT rich interactive domain 3A (BRIGHT-like) (ARID3A), mRNA.	The living contents of a cell; the matter contained within (but not including) the plasma membrane, usually taken to exclude large vacuoles and masses of secretory or ingested material. In eukaryotes it includes the nucleus and cytoplasm [goid 5622] [evidence IEA]; A membrane-bounded organelle of eukaryotic cells in which chromosomes are housed and replicated. In most cells, the nucleus contains …	The synthesis of either RNA on a template of DNA or DNA on a template of RNA [goid 6350] [evidence IEA]; Any process that modulates the frequency, rate or extent of DNA-dependent transcription [goid 6355] [evidence NAS]	The function of binding to a specific DNA sequence in order to modulate transcription. The transcription factor may or may not also interact selectively with a protein or macromolecular complex [goid 3700] [evidence NAS]; Interacting selectively with any protein or protein complex (a complex of two or more proteins that may include other nonprotein molecules) [goid 5515] [evidence IEA]; Interacti…	E2FBP1; BRIGHT; DRIL3; DRIL1	0.00659963	0.14576	0.597455	7.8818	8.195	8.0834	7.6265	7.6039	7.6704	8.1615	7.9748	8.1356	8.9137	8.3151	8.3412
ILMN_1670472	NM_014613	23197	FAF2	NM_014613.2	NP_055428.1	S	4363	TCCATCCACAAAGGATGCAGTGCCCCAACTTGTACTGCGCCTGAATAGTC	5	+	175869529-175869578	5q35.2d	Homo sapiens Fas associated factor family member 2 (FAF2), mRNA.				ETEA; KIAA0887	0.00723864	0.149424	0.384889	10.252	10.477	10.054	10.077	10.252	10.243	10.43	10.144	10.004	10.764	10.662	10.373
ILMN_1670796	NM_001001998	5394	EXOSC10	NM_001001998.1	NP_001001998.1	A	2673	GACAGAGGCTTCAGGTACAACTGGCCACAGAGATAGTCCTGGAAGACACG	1	-	11126760-11126774:11126775-11126805:11128065-11128068	1p36.22b	Homo sapiens exosome component 10 (EXOSC10), transcript variant 1, mRNA.	Complex of 3'-5' exoribonucleases found in the nucleus [goid 176] [evidence IEA]; The living contents of a cell; the matter contained within (but not including) the plasma membrane, usually taken to exclude large vacuoles and masses of secretory or ingested material. In eukaryotes it includes the nucleus and cytoplasm [goid 5622] [evidence IEA]; A membrane-bounded organelle of eukaryotic cells in…	The nonsense-mediated decay pathway for nuclear-transcribed mRNAs degrades mRNAs in which an amino-acid codon has changed to a nonsense codon; this prevents the translation of such mRNAs into truncated, and potentially harmful, proteins [goid 184] [evidence IEA]; The chemical reactions and pathways involving nucleobases, nucleosides, nucleotides and nucleic acids [goid 6139] [evidence IEA]; Any p…	Interacting selectively with an RNA molecule or a portion thereof [goid 3723] [evidence IEA]; Catalysis of the reaction: ATP + a protein serine/threonine = ADP + protein serine/threonine phosphate [goid 4674] [pmid 1383382] [evidence TAS]; Catalysis of the hydrolysis of ester linkages within nucleic acids by removing nucleotide residues from the 3' end [goid 8408] [evidence IEA]; Catalysis of the…	PMSCL2; PM-Scl; PM/Scl-100; PMSCL; RRP6; p4; Rrp6p; p2; p3	0.0435356	0.303002	0.292578	10.622	10.155	10.205	10.421	10.284	10.134	9.9938	10.322	10.327	10.358	10.795	10.546
ILMN_1670809	NM_007243	11270	NRM	NM_007243.1	NP_009174.1	S	1206	GTCTGCAAGTTCAACGGTCATAGCTGTCCCTCCAGGCCCCAACCTTGCCT	6	-	30763968-30764017	6p21.33b	Homo sapiens nurim (nuclear envelope membrane protein) (NRM), mRNA.	A membrane-bounded organelle of eukaryotic cells in which chromosomes are housed and replicated. In most cells, the nucleus contains all of the cell's chromosomes except the organellar chromosomes, and is the site of RNA synthesis and processing. In some species, or in specialized cell types, RNA metabolism or DNA replication may be absent [goid 5634] [evidence IEA]; The double lipid bilayer encl…	Any process specifically pertinent to the functioning of integrated living units: cells, tissues, organs, and organisms. A process is a collection of molecular events with a defined beginning and end [goid 8150] [evidence ND ]	Elemental activities, such as catalysis or binding, describing the actions of a gene product at the molecular level. A given gene product may exhibit one or more molecular functions [goid 3674] [evidence ND ]	NRM29	0.0367849	0.281683	0.211956	7.6845	7.5625	7.8472	7.4293	7.6091	7.6825	7.4847	7.4848	7.7097	7.8667	7.9187	7.6819
ILMN_1670821	NM_001005852	246126	CYORF15A	NM_001005852.2	NP_001005852.2	S	450	TTGATGCAAGCCCTAAACACTCTTTCGACTCCAGAGGAGAAGCTGGCAGC	Y	+	20210812-20210861	Yq11.222b	Homo sapiens chromosome Y open reading frame 15A (CYorf15A), mRNA.				MGC131732; FLJ33216	0.0400599	0.291522	-0.183167	8.3383	8.4261	8.3411	8.5758	8.5514	8.4184	8.4866	8.4605	8.3177	8.0754	8.2402	8.4402
ILMN_1670901	NM_001303	1352	COX10	NM_001303.2	NP_001294.2	S	2855	CTTCCCTCTTGGCTGCCCCCAGGTATTTACTGTGGAGAACATTGCATAGG	17	+	14052574-14052623	17p12b	Homo sapiens COX10 homolog, cytochrome c oxidase assembly protein, heme A: farnesyltransferase (yeast) (COX10), nuclear gene encoding mitochondrial protein, mRNA.	A semiautonomous, self replicating organelle that occurs in varying numbers, shapes, and sizes in the cytoplasm of virtually all eukaryotic cells. It is notably the site of tissue respiration [goid 5739] [pmid 14607829] [evidence IC ]; Double layer of lipid molecules that encloses all cells, and, in eukaryotes, many organelles; may be a single or double lipid bilayer; also includes associated pro…	The division of a mitochondrion within a cell to form two or more separate mitochondrial compartments [goid 266] [evidence IEA]; The transfer of electrons from cytochrome c to oxygen that occurs during oxidative phosphorylation, mediated by the multisubunit enzyme known as complex IV [goid 6123] [pmid 12928484] [evidence IC ]; The chemical reactions and pathways resulting in the formation of heme…	Catalysis of the transfer of a solute or solutes from one side of a membrane to the other according to the reaction: 4 ferrocytochrome c + O2 = 4 ferricytochrome c + 2 H2O [goid 4129] [pmid 12928484] [evidence IMP]; [goid 8495] [evidence IEA]; Catalysis of the transfer of a group, e.g. a methyl group, glycosyl group, acyl group, phosphorus-containing, or other groups, from one compound (generally…		0.01815	0.211365	0.169089	8.6277	8.7337	8.5224	8.5321	8.7455	8.5645	8.5278	8.5627	8.5159	8.8148	8.8116	8.6583
ILMN_1670932	XM_930508	645737	LOC645737	XM_930508.1	XP_935601.1	A	242	TGGCAAGAAAAGCTGGCAACTACTTTGTACCTGCAGAACCCAAACTGGCA	7	+	107938130-107938179		PREDICTED: Homo sapiens similar to 60S ribosomal protein L7, transcript variant 1 (LOC645737), mRNA.					0.00135706	0.0795335	-0.190789	7.423	7.2993	7.4013	7.3836	7.4118	7.5177	7.4994	7.514	7.481	7.2496	7.232	7.2564
ILMN_1671039	NM_004482	2591	GALNT3	NM_004482.2	NP_004473.1	S	3505	GGTGTGGTGGCACGCATCTGTAGTTCCAGCTATACAGGAAGGTGAGGCAG	2	-	166311884-166311933	2q24.3c	Homo sapiens UDP-N-acetyl-alpha-D-galactosamine:polypeptide N-acetylgalactosaminyltransferase 3 (GalNAc-T3) (GALNT3), mRNA.	That fraction of cells, prepared by disruptive biochemical methods, that includes the plasma and other membranes [goid 5624] [pmid 8663203] [evidence TAS]; A compound membranous cytoplasmic organelle of eukaryotic cells, consisting of flattened, ribosome-free vesicles arranged in a more or less regular stack. The Golgi apparatus differs from the endoplasmic reticulum in often having slightly thic…	The chemical reactions and pathways involving carbohydrates, any of a group of organic compounds based of the general formula Cx(H2O)y. Includes the formation of carbohydrate derivatives by the addition of a carbohydrate residue to another molecule [goid 5975] [pmid 9592121] [evidence NAS]; The posttranslational glycosylation of protein via the O3 atom of peptidyl-serine, forming O3-glycosyl-L-se…	Catalysis of the reaction: UDP-N-acetyl-D-galactosamine + polypeptide = UDP + N-acetyl-D-galactosaminyl-polypeptide. Catalyzes of the modification of serine or threonine residues in polypeptide chains by the transfer of a N-acetylgalactose from UDP-N-acetylgalactose to the hydroxyl group of the amino acid; it is the first step in O-glycan biosynthesis [goid 4653] [pmid 9592121] [evidence TAS]; In…	DKFZp686C10199; MGC61909; GalNAc-T3; HFTC; HHS	0.0258496	0.245266	0.519244	7.2129	7.3385	7.4464	7.1867	7.2475	7.4819	7.5224	7.2245	7.1249	7.6035	7.3725	8.5103
ILMN_1671152	XM_938871	649801	LOC649801	XM_938871.1	XP_943964.1	S	925	TGCCAGCTTGGACATCAGCGTTGGATCCGTTTGACCAGTTTGCACTAGTT					PREDICTED: Homo sapiens similar to cell division cycle 10 isoform 1 (LOC649801), mRNA.					0.00703013	0.148872	-0.337833	7.8493	7.7466	8.051	7.9538	7.9362	7.7677	7.5721	7.8157	8.0119	7.3524	7.6429	7.5593
ILMN_1671183	XM_937834	648749	LOC648749	XM_937834.2	XP_942927.1	S	766	GGTTCCCTGCAGGAAGTAAACCTTTCATTTACCAGGAGGTACATCAATAC					PREDICTED: Homo sapiens similar to Pancreatic alpha-amylase precursor (PA) (1,4-alpha-D-glucan glucanohydrolase) (LOC648749), mRNA.					0.0483062	0.317209	0.0501668	7.0041	6.9782	6.9912	7.0053	6.9977	7.0632	7.0288	7.0576	6.9882	7.09	7.0128	7.0858
ILMN_1671207	NM_018060	55699	IARS2	NM_018060.3	NP_060530.3	S	3087	GCGGAGTCTTCAGATACACTGTGTCCTCGATGTGCAGAAGTTGTCAGTGG	1	+	218387544-218387593	1q41d	Homo sapiens isoleucyl-tRNA synthetase 2, mitochondrial (IARS2), nuclear gene encoding mitochondrial protein, mRNA.	All of the contents of a cell excluding the plasma membrane and nucleus, but including other subcellular structures [goid 5737] [evidence IEA]; A semiautonomous, self replicating organelle that occurs in varying numbers, shapes, and sizes in the cytoplasm of virtually all eukaryotic cells. It is notably the site of tissue respiration [goid 5739] [evidence IEA]; The gel-like material, with conside…	The process of coupling isoleucine to isoleucyl-tRNA, catalyzed by isoleucyl-tRNA synthetase. In tRNA aminoacylation, the amino acid is first activated by linkage to AMP and then transferred to either the 2'- or the 3'-hydroxyl group of the 3'-adenosine residue of the tRNA [goid 6428] [evidence IEA]	Interacting selectively with a nucleotide, any compound consisting of a nucleoside that is esterified with (ortho)phosphate or an oligophosphate at any hydroxyl group on the ribose or deoxyribose moiety [goid 166] [evidence IEA]; Catalysis of the reaction: ATP + L-isoleucine + tRNA(Ile) = AMP + diphosphate + L-isoleucyl-tRNA(Ile) [goid 4822] [evidence IEA]; Interacting selectively with ATP, adeno…	FLJ10326	0.0337329	0.271323	-0.193111	10.638	10.324	10.604	10.435	10.707	10.687	10.529	10.645	10.61	10.364	10.471	10.312
ILMN_1671221	NM_015635	26130	GAPVD1	NM_015635.2	NP_056450.2	S	6661	AATACATCACGAGGCCAGCTGTGTGATTTCTGAGACCTAGATGAGAGTCC	9	+	127166883-127166932	9q33.3a	Homo sapiens GTPase activating protein and VPS9 domains 1 (GAPVD1), mRNA.	The living contents of a cell; the matter contained within (but not including) the plasma membrane, usually taken to exclude large vacuoles and masses of secretory or ingested material. In eukaryotes it includes the nucleus and cytoplasm [goid 5622] [evidence IEA]; The living contents of a cell; the matter contained within (but not including) the plasma membrane, usually taken to exclude large va…	The cascade of processes by which a signal interacts with a receptor, causing a change in the level or activity of a second messenger or other downstream target, and ultimately effecting a change in the functioning of the cell [goid 7165] [evidence IEA]; Any process that modulates the frequency, rate or extent of small GTPase mediated signal transduction [goid 51056] [evidence IEA]; The cascade o…	Increases the activity of a GTPase, an enzyme that catalyzes the hydrolysis of GTP [goid 5096] [evidence IEA]; Increases the activity of a GTPase, an enzyme that catalyzes the hydrolysis of GTP [goid 5096] [evidence IEA]; Stimulates the exchange of guanyl nucleotides by a GTPase. Under normal cellular physiological conditions, the concentration of GTP is higher than that of GDP, favoring the repl…	MGC138848; DKFZP434C212; KIAA1521; RAP6; MGC138847	0.0344197	0.273259	0.179589	9.0424	9.2242	8.9567	9.0341	8.9922	9.071	9.0989	8.9985	8.8857	9.3624	9.2255	9.0521
ILMN_1671372	XM_940214	137107	LOC137107	XM_940214.1	XP_945307.1	A	340	GAGTCTCTGATCAAGCAGATCCCAGTCCTCGGCCCAGGCCTAAATAAGGC				8p12c	PREDICTED: Homo sapiens similar to ribosomal protein L10a (LOC137107), mRNA.					0.000332377	0.0419562	-0.472945	7.9308	7.9539	8.1845	8.036	8.2524	8.2974	8.1699	7.9956	8.2662	7.5517	7.684	7.7077
ILMN_1671509	NM_002983	6348	CCL3	NM_002983.1	NP_002974.1	S	116	CCTCTGCACCATGGCTCTCTGCAACCAGTTCTCTGCATCACTTGCTGCTG	17	-	31440747-31440756:31441445-31441484	17q12b	Homo sapiens chemokine (C-C motif) ligand 3 (CCL3), mRNA.	The space external to the outermost structure of a cell. For cells without external protective or external encapsulating structures this refers to space outside of the plasma membrane. This term covers the host cell environment outside an intracellular parasite [goid 5576] [evidence IEA]; That part of a multicellular organism outside the cells proper, usually taken to be outside the plasma membra…	The regulation of the levels, transport, and metabolism of calcium ions within a cell or between a cell and its external environment [goid 6874] [pmid 10734056] [evidence TAS]; A process of secretion by a cell that results in the release of intracellular molecules (e.g. hormones, matrix proteins) contained within a membrane-bounded vesicle by fusion of the vesicle with the plasma membrane of a ce…	Mediates the transfer of a signal from the outside to the inside of a cell by means other than the introduction of the signal molecule itself into the cell [goid 4871] [pmid 10857861] [evidence TAS]; The function of a family of chemotactic pro-inflammatory activation-inducible cytokines acting primarily upon hemopoietic cells in immunoregulatory processes; all chemokines possess a number of conse…	SCYA3; MIP-1-alpha; G0S19-1; LD78ALPHA; MIP1A	0.00203394	0.0925607	0.206889	7.1316	7.1077	7.2253	7.089	7.0772	7.1184	7.1392	7.0864	7.1743	7.3267	7.4767	7.2003
ILMN_1671661	NM_016371	51478	HSD17B7	NM_016371.2	NP_057455.1	S	1231	TAGCTGGGTGTGGTGGCATGCGCATGTAGTCCCAGCTACTCAGAAGGATG	1	+	161048944-161048993	1q23.3c	Homo sapiens hydroxysteroid (17-beta) dehydrogenase 7 (HSD17B7), mRNA.	The lipid bilayer surrounding the endoplasmic reticulum [goid 5789] [pmid 11969204] [evidence EXP]; Double layer of lipid molecules that encloses all cells, and, in eukaryotes, many organelles; may be a single or double lipid bilayer; also includes associated proteins [goid 16020] [evidence IEA]; Penetrating at least one phospholipid bilayer of a membrane. May also refer to the state of being bur…	The chemical reactions and pathways, including anabolism and catabolism, by which living organisms transform chemical substances. Metabolic processes typically transform small molecules, but also include macromolecular processes such as DNA repair and replication, and protein synthesis and degradation [goid 8152] [evidence IEA]; The chemical reactions and pathways, including anabolism and catabol…	The selective, often stoichiometric, interaction of a molecule with one or more specific sites on another molecule [goid 5488] [evidence IEA]; Catalysis of an oxidation-reduction (redox) reaction, a reversible chemical reaction in which the oxidation state of an atom or atoms within a molecule is altered. One substrate acts as a hydrogen or electron donor and becomes oxidized, while the other act…	MGC12523; MGC75018; PRAP	0.00963876	0.166497	1.23141	9.9251	10.594	10.854	9.7508	10.143	10.667	10.613	10.01	9.8484	11.195	10.691	12.61
ILMN_1671703	NM_001613	59	ACTA2	NM_001613.1	NP_001604.1	S	1184	CACTTTCCTGCTCCTCTCTGTCTCTAGCACACAACTGTGAATGTCCTGTG	10	-	90684907-90684956	10q23.31b	Homo sapiens actin, alpha 2, smooth muscle, aorta (ACTA2), mRNA.	Any of the various filamentous elements that form the internal framework of cells, and typically remain after treatment of the cells with mild detergent to remove membrane constituents and soluble components of the cytoplasm. The term embraces intermediate filaments, microfilaments, microtubules, the microtrabecular lattice, and other structures characterized by a polymeric filamentous nature and…		Interacting selectively with any protein or protein complex (a complex of two or more proteins that may include other nonprotein molecules) [goid 5515] [evidence IEA]; Interacting selectively with a nucleotide, any compound consisting of a nucleoside that is esterified with (ortho)phosphate or an oligophosphate at any hydroxyl group on the ribose or deoxyribose moiety [goid 166] [evidence IEA]; T…	ACTSA	0.0416239	0.296591	1.48888	10.389	10.181	9.3124	10.889	9.8557	9.418	11.105	11.092	11.134	12.952	12.57	10.07
ILMN_1671728	NM_024110	79092	CARD14	NM_024110.2	NP_077015.1	A	1942	ATCAGCGTCATCGGCGGGAACCTCACGGGCATCTTCATCCACCGGGTCAC	17	+	75786882-75786931	17q25.3d	Homo sapiens caspase recruitment domain family, member 14 (CARD14), transcript variant 1, mRNA.	The living contents of a cell; the matter contained within (but not including) the plasma membrane, usually taken to exclude large vacuoles and masses of secretory or ingested material. In eukaryotes it includes the nucleus and cytoplasm [goid 5622] [evidence IEA]; All of the contents of a cell excluding the plasma membrane and nucleus, but including other subcellular structures [goid 5737] [pmid…	Any process that activates or increases the frequency, rate or extent of addition of phosphate groups to amino acids within a protein [goid 1934] [pmid 11278692] [evidence IDA]; The stimulation of the activity of NF-kappaB-inducing kinase through phosphorylation at specific residues [goid 7250] [pmid 11278692] [evidence NAS]; Any process that modulates the occurrence or rate of cell death by apop…	Interacting selectively with any protein or protein complex (a complex of two or more proteins that may include other nonprotein molecules) [goid 5515] [evidence IEA]; Interacting selectively with a CARD (N-terminal caspase recruitment) domain, a protein-protein interaction domain that belongs to the death domain-fold superfamily. These protein molecule families are similar in structure with each…	CARMA2; BIMP2	0.000957171	0.0674128	-0.215522	8.1496	8.0446	8.2294	8.1427	8.0742	8.2433	8.053	8.0589	8.1487	7.8848	7.886	7.9641
ILMN_1671742	NM_023011	65110	UPF3A	NM_023011.2	NP_075387.1	I	459	GCCTAGAATATCCTGCAGTGGTAGAGTTTGCTCCATTCCAGAAGATAGCC	13	+	114069879-114069928	13q34d	Homo sapiens UPF3 regulator of nonsense transcripts homolog A (yeast) (UPF3A), transcript variant 1, mRNA.	A membrane-bounded organelle of eukaryotic cells in which chromosomes are housed and replicated. In most cells, the nucleus contains all of the cell's chromosomes except the organellar chromosomes, and is the site of RNA synthesis and processing. In some species, or in specialized cell types, RNA metabolism or DNA replication may be absent [goid 5634] [pmid 11163187] [evidence NAS]; All of the co…	The nonsense-mediated decay pathway for nuclear-transcribed mRNAs degrades mRNAs in which an amino-acid codon has changed to a nonsense codon; this prevents the translation of such mRNAs into truncated, and potentially harmful, proteins [goid 184] [pmid 11163187] [evidence NAS]; The directed movement of substances (such as macromolecules, small molecules, ions) into, out of, within or between cel…	Interacting selectively with a nucleotide, any compound consisting of a nucleoside that is esterified with (ortho)phosphate or an oligophosphate at any hydroxyl group on the ribose or deoxyribose moiety [goid 166] [evidence IEA]; Interacting selectively with an RNA molecule or a portion thereof [goid 3723] [evidence IEA]; Enables the directed movement of substances between the nucleus and the cyt…	UPF3; RENT3A; HUPF3A	0.0380147	0.285847	0.519567	8.0372	8.1794	8.7866	8.2256	8.2683	8.4463	8.4121	8.0827	8.0992	8.6168	8.3612	9.4265
ILMN_1671837	XM_933679	644739	LOC644739	XM_933679.1	XP_938772.1	A	4463	GTGGCTTTGCCTTGGTTGTGAGATGGGTACATTCTAAAGGAGCAGCCCGG	X	+	47551964-47552013	Xp11.23f	PREDICTED: Homo sapiens similar to Wiskott-Aldrich syndrome protein family member 4 (WASP-family protein member 4), transcript variant 2 (LOC644739), mRNA.					0.0313718	0.263735	-0.357789	8.426	8.7336	8.9925	8.3008	8.384	8.5654	8.4751	8.354	8.7125	8.0646	8.1306	8.3794
ILMN_1671971	XR_016703	644743	LOC644743	XR_016703.1		S	1295	GGAAGCTGCTAGAGGGCGAGGAGAGCCGGCTGGAGTCTGGGATGCAGAAC	1	-	44341805-44341854	1p34.1e	PREDICTED: Homo sapiens hypothetical LOC644743 (LOC644743), mRNA.					0.0106535	0.173093	1.50283	7.1831	7.8747	8.4444	7.1565	7.4718	7.3145	7.5282	7.2036	8.9774	9.268	10.125	8.1669
ILMN_1671992	XM_945833	650128	LOC650128	XM_945833.1	XP_950926.1	I	1841	CTTTAGAATGATTTTCTCCACATTTCAGTGGAATTGTGGCAGCTCCAGTA					PREDICTED: Homo sapiens similar to CG1486-PA, isoform A, transcript variant 4 (LOC650128), mRNA.					0.00540796	0.133606	0.398744	7.3006	7.5434	7.3677	7.345	7.4638	7.5678	7.5972	7.2624	7.5189	7.6453	7.7063	8.1669
ILMN_1672009	XM_065899	130773	LOC130773	XM_065899.3	XP_065899.1	S	111	CAGCCACACAAAAAACAAGATCCACATGTCACCCACCTTCCGGAGGCCCA	2	-	64428229-64428278	2p14c	PREDICTED: Homo sapiens similar to 60S ribosomal protein L23a (LOC130773), mRNA.					0.000280584	0.039693	-0.554822	8.388	8.3128	8.4606	8.5075	8.4625	8.8006	8.3969	8.4841	8.6458	7.7624	7.9504	8.109
ILMN_1672022	NM_004438	2043	EPHA4	NM_004438.3	NP_004429.1	S	5669	CCGCTGCACCAAATCAAGTAGCTTCACCTTGTGTATGCAGGCCCCAAGTT	2	-	222283376-222283425	2q36.1a	Homo sapiens EPH receptor A4 (EPHA4), mRNA.	Penetrating at least one phospholipid bilayer of a plasma membrane. May also refer to the state of being buried in the bilayer with no exposure outside the bilayer [goid 5887] [pmid 7898931] [evidence TAS]; Double layer of lipid molecules that encloses all cells, and, in eukaryotes, many organelles; may be a single or double lipid bilayer; also includes associated proteins [goid 16020] [evidence …	The process of introducing a phosphate group on to a protein [goid 6468] [evidence IEA]; The cascade of processes by which a signal interacts with a receptor, causing a change in the level or activity of a second messenger or other downstream target, and ultimately effecting a change in the functioning of the cell [goid 7165] [pmid 7898931] [evidence TAS]; The series of molecular signals generate…	Interacting selectively with a nucleotide, any compound consisting of a nucleoside that is esterified with (ortho)phosphate or an oligophosphate at any hydroxyl group on the ribose or deoxyribose moiety [goid 166] [evidence IEA]; Combining with an extracellular or intracellular messenger to initiate a change in cell activity [goid 4872] [evidence IEA]; Combining with an ephrin to initiate a chang…	TYRO1; HEK8; SEK	0.032132	0.266827	-0.348222	7.702	7.6432	7.2188	7.6723	7.7268	7.7835	8.0952	7.7525	7.5211	7.2478	7.3804	7.3656
ILMN_1672287	NM_018657	55892	MYNN	NM_018657.3	NP_061127.1	S	2650	TCCACGATAGTATCAGCCCAAGAGTGTGTTGCTATTTGTAAGCCCCATGG	3	+	169504854-169504903	3q26.2b	Homo sapiens myoneurin (MYNN), mRNA.	The living contents of a cell; the matter contained within (but not including) the plasma membrane, usually taken to exclude large vacuoles and masses of secretory or ingested material. In eukaryotes it includes the nucleus and cytoplasm [goid 5622] [evidence IEA]; A membrane-bounded organelle of eukaryotic cells in which chromosomes are housed and replicated. In most cells, the nucleus contains …	Any process that modulates the frequency, rate or extent of DNA-dependent transcription [goid 6355] [evidence IEA]	The function of binding to a specific DNA sequence in order to modulate transcription. The transcription factor may or may not also interact selectively with a protein or macromolecular complex [goid 3700] [pmid 10873615] [evidence TAS]; Interacting selectively with any protein or protein complex (a complex of two or more proteins that may include other nonprotein molecules) [goid 5515] [evidence…	ZBTB31; SBBIZ1; OSZF	0.0340744	0.272708	0.0778999	8.021	8.068	8.0964	8.1305	8.0237	8.0488	7.9822	8.0648	8.0341	8.1992	8.0945	8.0965
ILMN_1672331	NM_015093	23118	MAP3K7IP2	NM_015093.2	NP_055908.1	A	3717	GAGTGCTTAGAATGGGGCTAAGGGAAGTGCTGAAATAGAGCAAAGGATGG	6	+	149774005-149774054	6q25.1a	Homo sapiens mitogen-activated protein kinase kinase kinase 7 interacting protein 2 (MAP3K7IP2), mRNA.	The living contents of a cell; the matter contained within (but not including) the plasma membrane, usually taken to exclude large vacuoles and masses of secretory or ingested material. In eukaryotes it includes the nucleus and cytoplasm [goid 5622] [evidence IEA]; All of the contents of a cell excluding the plasma membrane and nucleus, but including other subcellular structures [goid 5737] [evid…	Any process that activates or increases the frequency, rate or extent of an I-kappaB kinase/NF-kappaB induced cascade [goid 43123] [pmid 12761501] [evidence IEP]; Any process that activates or increases the frequency, rate or extent of an I-kappaB kinase/NF-kappaB induced cascade [goid 43123] [evidence ISS]	Interacting selectively with any protein or protein complex (a complex of two or more proteins that may include other nonprotein molecules) [goid 5515] [pmid 17158449] [evidence IPI]; Interacting selectively with zinc (Zn) ions [goid 8270] [evidence IEA]; Interacting selectively with any metal ion [goid 46872] [evidence IEA]	KIAA0733; TAB2; FLJ21885	0.00956877	0.165987	-0.138289	7.7993	7.702	7.7144	7.7083	7.7609	7.7913	7.8503	7.8092	7.8563	7.7311	7.6187	7.566
ILMN_1672350	NM_021219	58494	JAM2	NM_021219.2	NP_067042.1	S	1269	GCAGCCGTAGTAGTTGTGGCCTTAGTGATTTCCGTTTGTGGCCTTGGTGT	21	+	26000188-26000237	21q21.3a	Homo sapiens junctional adhesion molecule 2 (JAM2), mRNA.	The membrane surrounding a cell that separates the cell from its external environment. It consists of a phospholipid bilayer and associated proteins [goid 5886] [pmid 17525755] [evidence EXP]; The membrane surrounding a cell that separates the cell from its external environment. It consists of a phospholipid bilayer and associated proteins [goid 5886] [evidence IEA]; Penetrating at least one phos…	The attachment of one cell to another cell via adhesion molecules [goid 16337] [pmid 10779521] [evidence NAS]		VE-JAM; PRO245; JAMB; VEJAM; JAM-B; CD322; C21orf43	0.0361104	0.27912	0.866356	8.1917	7.2535	7.1287	7.4222	8.1552	7.8004	7.4126	7.8327	7.7404	8.9868	9.1377	7.4537
ILMN_1672356	XM_945571	338692	ANKRD13D	XM_945571.1	XP_950664.1	I	1093	GGCTTGTCATTGGTGCGGCTGTGTTGGGGGCAGAATCCTTTGTGGGTAGC				11q13.1f	PREDICTED: Homo sapiens ankyrin repeat domain 13 family, member D, transcript variant 7 (ANKRD13D), mRNA.					0.0270016	0.24907	0.216922	7.3134	7.2872	7.3041	7.1375	7.1978	7.4788	7.2631	7.3614	7.2254	7.3484	7.4302	7.7284
ILMN_1672366	NM_001042616	84992	PIGY	NM_001042616.1	NP_001036081.1	S	865	GCTTTGCGCATATCAGGCTTAGGACTGTGGGAGGCTTAAGTTGCAGATGC	4	-	89661596-89661645	4q22.1b	Homo sapiens phosphatidylinositol glycan anchor biosynthesis, class Y (PIGY), transcript variant 2, mRNA.	An enzyme complex that catalyzes the transfer of GlcNAc from UDP-GlcNAc to an acceptor phosphatidylinositol, the first step in the production of GPI anchors for cell surface proteins. The complex contains PIG-A, PIG-C, PIG-H, PIG-Q, PIG-P, and DPM2 in human, and Eri1p, Gpi1p, Gpi2p, Gpi15p, Gpi19p, and Spt14p in budding yeast [goid 506] [pmid 16162815] [evidence IDA]; The irregular network of uni…	The chemical reactions and pathways resulting in the formation of a glycosylphosphatidylinositol (GPI) anchor that attaches some membrane proteins to the lipid bilayer of the cell membrane. The phosphatidylinositol moiety is linked via the C-6 hydroxyl residue of inositol to a carbohydrate chain which is itself linked to the protein via an ethanolamine phosphate moiety, its amino group forming an…		MGC14156; PIG-Y	0.00461934	0.126974	-0.283111	11.544	11.438	11.498	11.501	11.719	11.455	11.246	11.548	11.426	11.15	11.286	11.173
ILMN_1672660	NM_001025100	4155	MBP	NM_001025100.1	NP_001020271.1	I	4616	CTGCTCACTGTGTCCTTCTGTGGTCTCAGGAGCTGCAGTTGTTGCTGTTG	18	-	74724962-74725011	18q23b	Homo sapiens myelin basic protein (MBP), transcript variant 8, mRNA.	The membrane surrounding a cell that separates the cell from its external environment. It consists of a phospholipid bilayer and associated proteins [goid 5886] [evidence IEA]; An electrically insulating fatty layer that surrounds the axons of many neurons. It is an outgrowth of glial cells: Schwann cells supply the myelin for peripheral neurons while oligodendrocytes supply it to those of the ce…	Any immune system process that functions in the calibrated response of an organism to a potential internal or invasive threat [goid 6955] [pmid 7504278] [evidence TAS]; The process of communication from a neuron to a target (neuron, muscle, or secretory cell) across a synapse [goid 7268] [pmid 2434243] [evidence TAS]; The process whose specific outcome is the progression of the central nervous sy…	The action of a molecule that contributes to the structural integrity of the myelin sheath of a nerve [goid 19911] [evidence IEA]; The action of a molecule that contributes to the structural integrity of the myelin sheath of a nerve [goid 19911] [evidence IEA]; The action of a molecule that contributes to the structural integrity of the myelin sheath of a nerve [goid 19911] [evidence IEA]; The ac…	MGC99675	0.0335792	0.271002	0.557967	7.6552	7.9456	7.3976	6.9621	7.3281	7.1699	7.6431	7.3224	7.9488	8.4314	7.9449	7.7552
ILMN_1672687	XM_937154	648099	LOC648099	XM_937154.1	XP_942247.1	S	224	TTGCCAAAGTCCCGCTGCCCCTGGTGCCGCTGACCAAACAGCAGTACCTA					PREDICTED: Homo sapiens similar to positive cofactor 2, glutamine/Q-rich-associated protein isoform b (LOC648099), mRNA.					0.0361284	0.279128	-0.306633	7.9918	8.28	8.089	8.0367	8.0197	8.5023	8.4208	8.0825	7.9206	7.8962	7.6993	7.9324
ILMN_1672717	NM_025125	80195	C10ORF57	NM_025125.2	NP_079401.2	S	1716	CAACCCGCTCCCGAAAACGGAGCCCCCAAGTAAAGCACAACCCTGAAAGA	10	+	81841850-81841899	10q22.3f	Homo sapiens chromosome 10 open reading frame 57 (C10orf57), mRNA.	Double layer of lipid molecules that encloses all cells, and, in eukaryotes, many organelles; may be a single or double lipid bilayer; also includes associated proteins [goid 16020] [evidence IEA]; Penetrating at least one phospholipid bilayer of a membrane. May also refer to the state of being buried in the bilayer with no exposure outside the bilayer. When used to describe a protein, indicates …			bA369J21.6; FLJ13263; RP11-369J21.6	0.0310804	0.263337	0.194611	7.8369	8.0332	7.8961	7.8982	8.0683	8.1018	7.9463	7.8589	7.9681	7.9577	8.3145	8.1809
ILMN_1672755	XM_938623	649548	LOC649548	XM_938623.1	XP_943716.1	S	254	CAAAACACATGCTGCCTAGTGCCTTCCGGAAGTTCCTGGTCCACACTGTC					PREDICTED: Homo sapiens similar to 60S ribosomal protein L32 (LOC649548), mRNA.					0.0168353	0.207097	-0.208333	14.074	14.143	14.255	14.152	14.148	14.183	14.218	14.15	14.273	14.161	14.001	13.745
ILMN_1672807	NM_007220	11238	CA5B	NM_007220.3	NP_009151.1	S	2699	TCTACAGTGAAAGAGCTATCCCGTCTTCCCTTTACAACTGTCTGAACTTT	X	+	15712336-15712385	Xp22.2	Homo sapiens carbonic anhydrase VB, mitochondrial (CA5B), nuclear gene encoding mitochondrial protein, mRNA.	A semiautonomous, self replicating organelle that occurs in varying numbers, shapes, and sizes in the cytoplasm of virtually all eukaryotic cells. It is notably the site of tissue respiration [goid 5739] [pmid 10409679] [evidence TAS]	The chemical reactions and pathways involving compounds containing a single carbon atom [goid 6730] [evidence IEA]	Catalysis of the reaction: H2CO3 = CO2 + H2O [goid 4089] [pmid 10409679] [evidence TAS]; Interacting selectively with zinc (Zn) ions [goid 8270] [evidence IEA]; Catalysis of the cleavage of C-C, C-O, C-N and other bonds by other means than by hydrolysis or oxidation, or conversely adding a group to a double bond. They differ from other enzymes in that two substrates are involved in one reaction d…	MGC39962; CA-VB	0.0441417	0.304996	-0.234778	7.2606	7.3108	7.3226	7.5092	7.493	7.7737	7.5678	7.3846	7.3081	7.3045	7.1554	7.1459
ILMN_1673111	NM_001077446	79042	TSEN34	NM_001077446.1	NP_001070914.1	S	1038	TGCAGTGAACTCCAGAGACCTAGGGGATGTGGCTGTGTCGGCAGCAAGAG	19	+	59389022-59389029:59389030-59389071	19q13.42a	Homo sapiens tRNA splicing endonuclease 34 homolog (S. cerevisiae) (TSEN34), transcript variant 2, mRNA.	A complex that catalyzes the endonucleolytic cleavage of pre-tRNA, producing 5'-hydroxyl and 2',3'-cyclic phosphate termini, and specifically removing the intron [goid 214] [evidence IEA]; A membrane-bounded organelle of eukaryotic cells in which chromosomes are housed and replicated. In most cells, the nucleus contains all of the cell's chromosomes except the organellar chromosomes, and is the s…	Splicing of tRNA substrates via recognition of the folded RNA structure that brings the 5' and 3' splice sites into proximity and cleavage of the RNA at both the 3' and 5' splice sites by an endonucleolytic mechanism, followed by ligation of the exons [goid 6388] [evidence IEA]; Any process involved in the conversion of a primary mRNA transcript into one or more mature mRNA(s) prior to translatio…	Catalysis of the endonucleolytic cleavage of pre-tRNA, producing 5'-hydroxyl and 2',3'-cyclic phosphate termini, and specifically removing the intron [goid 213] [evidence IEA]; Interacting selectively with any nucleic acid [goid 3676] [evidence IEA]; Catalysis of the hydrolysis of ester linkages within nucleic acids by creating internal breaks [goid 4519] [evidence IEA]; Interacting selectively w…	LENG5; SEN34; SEN34L	0.0108908	0.174973	-0.235667	9.737	9.6523	9.7201	9.5822	9.8419	9.9336	9.9048	9.7072	9.8986	9.5681	9.5712	9.4796
ILMN_1673181	NR_002435	594838	SNORD100	NR_002435.1		S	18	CTGGCTCCCTCTACTGAACTGCCATGAGGAAACTGCCATGTCACCCTTCT	6	+	133137958-133138007	6q23.2b	Homo sapiens small nucleolar RNA, C/D box 100 (SNORD100), small nucleolar RNA.				HBII-429	0.0150233	0.199299	0.201855	7.1663	7.1534	7.1882	7.2646	7.1481	7.1065	7.1112	7.2785	7.2861	7.2562	7.5999	7.3171
ILMN_1673421	XM_944716	440704	LOC440704	XM_944716.1	XP_949809.1	A	1563	GCTCGGCATGGTGGTGCATGCTTGTAGTTCCAGCTACTCAGGAGATTGAG					PREDICTED: Homo sapiens hypothetical gene supported by BC042042 (LOC440704), mRNA.					0.04538	0.308486	0.6616	9.8004	9.895	10.248	9.1742	9.5741	9.7603	9.7834	9.539	9.3153	9.9077	9.926	11.181
ILMN_1673638	NM_001006	6189	RPS3A	NM_001006.3	NP_000997.1	S	776	CTGGGGACGAGACAGGTGCTAAAGTTGAACGAGCTGATGGATATGAACCA	4	+	152025675-152025724	4q31.3b	Homo sapiens ribosomal protein S3A (RPS3A), mRNA.	The living contents of a cell; the matter contained within (but not including) the plasma membrane, usually taken to exclude large vacuoles and masses of secretory or ingested material. In eukaryotes it includes the nucleus and cytoplasm [goid 5622] [evidence IEA]; A membrane-bounded organelle of eukaryotic cells in which chromosomes are housed and replicated. In most cells, the nucleus contains …	The process preceding formation of the peptide bond between the first two amino acids of a protein. This includes the formation of a complex of the ribosome, mRNA, and an initiation complex that contains the first aminoacyl-tRNA [goid 6413] [pmid 9566973] [evidence TAS]; The successive addition of amino acid residues to a nascent polypeptide chain during protein biosynthesis [goid 6414] [pmid 151…	Interacting selectively with an RNA molecule or a portion thereof [goid 3723] [pmid 1398113] [evidence NAS]; The action of a molecule that contributes to the structural integrity of the ribosome [goid 3735] [evidence IEA]; Interacting selectively with any protein or protein complex (a complex of two or more proteins that may include other nonprotein molecules) [goid 5515] [pmid 11823430] [evidenc…	FTE1; MGC23240; MFTL	0.00677667	0.147292	-0.176111	13.9	13.823	13.912	13.976	13.877	13.9	14.081	14.006	13.902	13.712	13.846	13.706
ILMN_1673738	XM_930551	646483	LOC646483	XM_930551.1	XP_935644.1	A	463	GGACCATTCTGATCATCCTCACTGGACGCCACAGGGGCAAGAGGGTGGTT	7	+	137057712-137057761	7q33d	PREDICTED: Homo sapiens similar to 60S ribosomal protein L6 (TAX-responsive enhancer element binding protein 107) (TAXREB107) (Neoplasm-related protein C140), transcript variant 1 (LOC646483), mRNA.					0.00850646	0.158893	-0.273445	12.41	12.647	12.366	12.62	12.504	12.701	12.685	12.525	12.691	12.19	12.434	12.272
ILMN_1673753	XM_936103	642033	LOC642033	XM_936103.1	XP_941196.1	S	25	CTGCCGGAGCCCGAGTGGATCGGGGACGGAGAGAACACGAGCCCATCAGG					PREDICTED: Homo sapiens similar to ATP-binding cassette, sub-family F, member 1 isoform b (LOC642033), mRNA.					0.017404	0.209069	0.522233	7.9476	7.8957	7.9408	7.7086	7.6192	7.8086	8.233	7.7029	7.5539	8.1183	8.0492	8.8693
ILMN_1673788	NM_017548	55573	CDV3	NM_017548.3	NP_060018.1	A	2699	GGGAGCGTTTTCAGATAGGAGTTTAGTCTTGACGAAAGTGTCCGTGCAGG	3	+	134791187-134791236	3q22.1d	Homo sapiens CDV3 homolog (mouse) (CDV3), mRNA. XM_945284 XM_945286 XM_945287	The part of a cell or its extracellular environment in which a gene product is located. A gene product may be located in one or more parts of a cell and its location may be as specific as a particular macromolecular complex, that is, a stable, persistent association of macromolecules that function together [goid 5575] [pmid 10497265] [evidence ND ]; All of the contents of a cell excluding the pla…	The multiplication or reproduction of cells, resulting in the expansion of a cell population [goid 8283] [pmid 10497265] [evidence NAS]	Elemental activities, such as catalysis or binding, describing the actions of a gene product at the molecular level. A given gene product may exhibit one or more molecular functions [goid 3674] [pmid 10497265] [evidence ND ]	H41	0.0181521	0.211365	-0.4272	10.749	10.495	10.613	10.513	10.659	10.742	10.392	10.651	10.934	9.7884	10.563	10.283
ILMN_1673880	NM_004105	2202	EFEMP1	NM_004105.3	NP_004096.2	I	362	CTCTGGCGCTGGTCAAGTCACAGGACACCGAAGAAACCATCACGTACACG	2	-	56145402-56145402:56149495-56149543	2p16.1d	Homo sapiens EGF-containing fibulin-like extracellular matrix protein 1 (EFEMP1), transcript variant 1, mRNA.	The space external to the outermost structure of a cell. For cells without external protective or external encapsulating structures this refers to space outside of the plasma membrane. This term covers the host cell environment outside an intracellular parasite [goid 5576] [evidence IEA]; A layer consisting mainly of proteins (especially collagen) and glycosaminoglycans (mostly as proteoglycans) …	The series of events required for an organism to receive a visual stimulus, convert it to a molecular signal, and recognize and characterize the signal. Visual stimuli are detected in the form of photons and are processed to form an image [goid 7601] [pmid 10369267] [evidence TAS]	Interacting selectively with calcium ions (Ca2+) [goid 5509] [evidence IEA]; Interacting selectively with calcium ions (Ca2+) [goid 5509] [evidence IEA]; Interacting selectively with any protein or protein complex (a complex of two or more proteins that may include other nonprotein molecules) [goid 5515] [pmid 12620389] [evidence IPI]	FBNL; MLVT; FLJ35535; FBLN3; DRAD; S1-5; MGC111353; DHRD; MTLV	0.0104058	0.171025	-2.63291	9.9665	12.85	12.544	11.761	11.778	11.679	11.206	10.742	11.396	7.3628	7.9493	11.43
ILMN_1674050	NM_005202	1296	COL8A2	NM_005202.1	NP_005193.1	S	3872	GGACTCTCAAACCATACCTGGTGGGGGTTCTTCGCTCAACCTCTTCTTCC	1	-	36561367-36561416	1p34.3d	Homo sapiens collagen, type VIII, alpha 2 (COL8A2), mRNA.	The space external to the outermost structure of a cell. For cells without external protective or external encapsulating structures this refers to space outside of the plasma membrane. This term covers the host cell environment outside an intracellular parasite [goid 5576] [evidence IEA]; The space external to the outermost structure of a cell. For cells without external protective or external en…	The attachment of one cell to another cell via adhesion molecules [goid 16337] [pmid 2019595] [evidence NAS]; A process that is carried out at the cellular level which results in the formation, arrangement of constituent parts, or disassembly of an extracellular matrix [goid 30198] [pmid 2019595] [evidence NAS]	The action of a molecule that contributes to the structural integrity of the extracellular matrix [goid 5201] [pmid 2019595] [evidence NAS]; Interacting selectively with two or more protein molecules, or a protein and another macromolecule or complex, simultaneously, thereby physically linking the bound proteins or complexes to each other [goid 30674] [pmid 2019595] [evidence NAS]	PPCD2; FECD; MGC116972; FLJ00201; MGC116970; PPCD	0.00133488	0.0787963	-0.172822	7.5122	7.5304	7.6449	7.4841	7.5704	7.5871	7.4663	7.5152	7.6096	7.3224	7.3671	7.4321
ILMN_1674063	NM_016817	4939	OAS2	NM_016817.2	NP_058197.2	I	3443	GAGCTCTGGGCCCTTCCAGTGCTTGCCACCCTACATACTCTTTGTCTGGC	12	+	111933815-111933864	12q24.13b	Homo sapiens 2'-5'-oligoadenylate synthetase 2, 69/71kDa (OAS2), transcript variant 1, mRNA.	A membrane-bounded organelle of eukaryotic cells in which chromosomes are housed and replicated. In most cells, the nucleus contains all of the cell's chromosomes except the organellar chromosomes, and is the site of RNA synthesis and processing. In some species, or in specialized cell types, RNA metabolism or DNA replication may be absent [goid 5634] [evidence IEA]; A semiautonomous, self replic…	Any immune system process that functions in the calibrated response of an organism to a potential internal or invasive threat [goid 6955] [evidence IEA]; The chemical reactions and pathways involving nucleobases, nucleosides, nucleotides and nucleic acids [goid 6139] [pmid 2440675] [evidence TAS]; The chemical reactions and pathways resulting in the breakdown of RNA, ribonucleic acid, one of the …	Interacting selectively with an RNA molecule or a portion thereof [goid 3723] [evidence IEA]; Interacting selectively with ATP, adenosine 5'-triphosphate, a universally important coenzyme and enzyme regulator [goid 5524] [evidence IEA]; Catalysis of the transfer of a group, e.g. a methyl group, glycosyl group, acyl group, phosphorus-containing, or other groups, from one compound (generally regard…	MGC78578	0.00225517	0.0947292	1.16886	8.5091	8.0106	7.4881	7.4899	7.8477	8.4473	7.7601	8.2523	7.8923	9.7778	9.0487	8.5792
ILMN_1674069	NM_019059	54543	TOMM7	NM_019059.2	NP_061932.1	S	228	CGGACAGCATGGAAGATGTGTGCTCTGGCTCGGATAAGAGATGGGACATC	7	-	22852702-22852751	7p15.3b	Homo sapiens translocase of outer mitochondrial membrane 7 homolog (yeast) (TOMM7), nuclear gene encoding mitochondrial protein, mRNA.	A semiautonomous, self replicating organelle that occurs in varying numbers, shapes, and sizes in the cytoplasm of virtually all eukaryotic cells. It is notably the site of tissue respiration [goid 5739] [evidence IEA]; The outer, i.e. cytoplasm-facing, lipid bilayer of the mitochondrial envelope [goid 5741] [evidence IEA]; Double layer of lipid molecules that encloses all cells, and, in eukaryot…	The directed movement of proteins in a cell, including the movement of proteins between specific compartments or structures within a cell, such as organelles of a eukaryotic cell [goid 6886] [evidence IEA]	Primary active carrier-mediated transport of a protein across a membrane, driven by the hydrolysis of the diphosphate bond of inorganic pyrophosphate, ATP, or another nucleoside triphosphate. The transport protein may or may not be transiently phosphorylated, but the substrate is not phosphorylated [goid 15450] [evidence IEA]	TOM7	0.00600341	0.141343	-0.280111	13.05	12.98	13.038	13.211	13.129	13.131	13.207	13.089	13.081	12.635	13.069	12.761
ILMN_1674390	NM_002735	5575	PRKAR1B	NM_002735.1	NP_002726.1	S	490	GGCCAAGGCCATCTCCAAGAACGTGCTCTTCGCTCACCTGGATGACAACG	7	-	683397-683446	7p22.3c	Homo sapiens protein kinase, cAMP-dependent, regulatory, type I, beta (PRKAR1B), mRNA.	An enzyme complex, composed of regulatory and catalytic subunits, that catalyzes protein phosphorylation. Inactive forms of the enzyme have two regulatory chains and two catalytic chains; activation by cAMP produces two active catalytic monomers and a regulatory dimer [goid 5952] [evidence IEA]; An enzyme complex, composed of regulatory and catalytic subunits, that catalyzes protein phosphorylati…	Any process that modulates the frequency, rate or extent of addition of phosphate groups into an amino acid in a protein [goid 1932] [evidence IEA]; The cascade of processes by which a signal interacts with a receptor, causing a change in the level or activity of a second messenger or other downstream target, and ultimately effecting a change in the functioning of the cell [goid 7165] [evidence I…	Interacting selectively with a nucleotide, any compound consisting of a nucleoside that is esterified with (ortho)phosphate or an oligophosphate at any hydroxyl group on the ribose or deoxyribose moiety [goid 166] [evidence IEA]; Modulation of the activity of the enzyme cAMP-dependent protein kinase [goid 8603] [evidence IEA]; Catalysis of the transfer of a phosphate group, usually from ATP, to a…	PRKAR1	0.00441179	0.124181	-0.270078	7.5586	7.6272	7.8349	7.8227	7.8504	7.898	7.7062	7.8315	7.9014	7.4908	7.4813	7.5613
ILMN_1674399	NM_003442	7702	ZNF143	NM_003442.4	NP_003433.3	S	2066	GGAGTCTTTCATCTTCTGGCAGCAGAAATCCATGAAGCCCGGGCCCAGGA	11	+	9494424-9494473	11p15.4a	Homo sapiens zinc finger protein 143 (ZNF143), mRNA.	The living contents of a cell; the matter contained within (but not including) the plasma membrane, usually taken to exclude large vacuoles and masses of secretory or ingested material. In eukaryotes it includes the nucleus and cytoplasm [goid 5622] [evidence IEA]; A membrane-bounded organelle of eukaryotic cells in which chromosomes are housed and replicated. In most cells, the nucleus contains …	The synthesis of either RNA on a template of DNA or DNA on a template of RNA [goid 6350] [evidence IEA]; Any process that modulates the frequency, rate or extent of transcription from an RNA polymerase II promoter [goid 6357] [pmid 9566884] [evidence TAS]; Any process that modulates the frequency, rate or extent of transcription from an RNA ploymerase III promoter [goid 6359] [pmid 9566884] [evid…	Interacting selectively with DNA (deoxyribonucleic acid) [goid 3677] [evidence IEA]; Interacting selectively with DNA (deoxyribonucleic acid) [goid 3677] [evidence IEA]; Functions to enable the transcription of specific, or specific sets, of genes by RNA polymerase II [goid 3704] [pmid 9009278] [evidence TAS]; Functions to initiate or regulate RNA polymerase III transcription [goid 3709] [pmid 90…	pHZ-1; STAF; SBF	0.0437355	0.303547	-0.177167	8.0511	7.8877	8.2008	8.089	7.9663	8.009	8.1225	8.2661	8.1014	7.83	8.03	7.8398
ILMN_1674421	NM_014742	9777	TM9SF4	NM_014742.2	NP_055557.1	S	3456	GCAGCGCCAAGCGGCATCCACCAAGCATCAAGTTGGAGAAAAGGGAACCC	20	+	30218449-30218498	20q11.21b	Homo sapiens transmembrane 9 superfamily protein member 4 (TM9SF4), mRNA.	Double layer of lipid molecules that encloses all cells, and, in eukaryotes, many organelles; may be a single or double lipid bilayer; also includes associated proteins [goid 16020] [evidence IEA]; Penetrating at least one phospholipid bilayer of a membrane. May also refer to the state of being buried in the bilayer with no exposure outside the bilayer. When used to describe a protein, indicates …			dJ836N17.2; KIAA0255	0.0115435	0.178707	0.307189	9.2815	9.6411	9.2835	9.3505	9.3312	9.4103	9.6093	9.2901	9.3606	9.8816	9.7242	9.5018
ILMN_1674633	NM_003344	7328	UBE2H	NM_003344.2	NP_003335.1	I	615	TTTTCCATCCCAACATTGATGAAGCGTCAGGAACTGTGTGTCTAGATGTA	7	-	129497378-129497403:129498742-129498765	7q32.2a	Homo sapiens ubiquitin-conjugating enzyme E2H (UBC8 homolog, yeast) (UBE2H), transcript variant 1, mRNA.	A semiautonomous, self replicating organelle that occurs in varying numbers, shapes, and sizes in the cytoplasm of virtually all eukaryotic cells. It is notably the site of tissue respiration [goid 5739] [pmid 18029348] [evidence IDA]	The process by which one or more ubiquitin moieties are added to a protein [goid 16567] [evidence IEA]; The covalent alteration of one or more amino acids occurring in a protein after the protein has been completely translated and released from the ribosome [goid 43687] [evidence IEA]; Any process that modulates the frequency, rate or extent of the chemical reactions and pathways involving a prot…	Catalysis of the reaction: ATP + ubiquitin + protein lysine = AMP + diphosphate + protein N-ubiquityllysine [goid 4842] [evidence IEA]; Catalysis of the reaction: ATP + ubiquitin + protein lysine = AMP + diphosphate + protein N-ubiquityllysine [goid 4842] [pmid 8132613] [evidence TAS]; Catalysis of the ligation of two substances with concomitant breaking of a diphosphate linkage, usually in a nuc…	E2-20K; UBCH; UBC8; UBCH2	0.00750067	0.15128	-0.495811	8.5589	8.2227	8.2176	8.601	8.0809	8.1906	8.5226	8.6825	8.163	7.6383	7.9183	8.0359
ILMN_1674780	NM_012433	23451	SF3B1	NM_012433.2	NP_036565.2	A	266	CTACGAGTTTGCTTGGTCAGAAGAAGCCAGGATATCATGCCCCTGTGGCA	2	-	198285785-198285834	2q33.1a	Homo sapiens splicing factor 3b, subunit 1, 155kDa (SF3B1), transcript variant 1, mRNA.	A membrane-bounded organelle of eukaryotic cells in which chromosomes are housed and replicated. In most cells, the nucleus contains all of the cell's chromosomes except the organellar chromosomes, and is the site of RNA synthesis and processing. In some species, or in specialized cell types, RNA metabolism or DNA replication may be absent [goid 5634] [evidence IEA]; A ribonucleoprotein complex, …	The joining together of exons from one or more primary transcripts of nuclear messenger RNA (mRNA) and the excision of intron sequences, via a spliceosomal mechanism, so that mRNA consisting only of the joined exons is produced [goid 398] [pmid 9585501] [evidence NAS]; The joining together of exons from one or more primary transcripts of nuclear messenger RNA (mRNA) and the excision of intron seq…	Interacting selectively with chromatin, the network of fibers of DNA and protein that make up the chromosomes of the eukaryotic nucleus during interphase [goid 3682] [evidence IEA]; Interacting selectively with any protein or protein complex (a complex of two or more proteins that may include other nonprotein molecules) [goid 5515] [pmid 17353931] [evidence IPI]; An activity which assists splicin…	PRP10; SF3b155; SAP155; PRPF10	0.043806	0.3037	-0.188967	7.7565	7.7952	7.6937	7.8983	7.7681	7.919	7.581	7.7299	7.6368	7.3901	7.7137	7.5888
ILMN_1674874	NM_001120	10227	MFSD10	NM_001120.3	NP_001111.2	S	1652	CTTCAGTGACTCCGAGCTGCAGCACTCCAAGGCTGTCAGGGCTTCTGTTT	4	-	2902148-2902197	4p16.3a	Homo sapiens major facilitator superfamily domain containing 10 (MFSD10), mRNA.	Double layer of lipid molecules that encloses all cells, and, in eukaryotes, many organelles; may be a single or double lipid bilayer; also includes associated proteins [goid 16020] [evidence IEA]; Penetrating at least one phospholipid bilayer of a membrane. May also refer to the state of being buried in the bilayer with no exposure outside the bilayer. When used to describe a protein, indicates …	The directed movement of substances (such as macromolecules, small molecules, ions) into, out of, within or between cells, or within a multicellular organism [goid 6810] [pmid 8353488] [evidence TAS]; A form of programmed cell death induced by external or internal signals that trigger the activity of proteolytic caspases, whose actions dismantle the cell and result in cell death. Apoptosis begins…	Enables the directed movement of substances (such as macromolecules, small molecules, ions) into, out of, within or between cells [goid 5215] [evidence IEA]; Enables the directed movement of tetracycline into, out of, within or between cells. Tetracycline is a broad spectrum antibiotic that blocks binding of aminoacyl tRNA to the ribosomes of both Gram-positive and Gram-negative organisms (and th…	TETTRAN; TPO1	0.0233627	0.233201	0.248889	11.175	10.941	10.714	10.922	11.045	10.864	10.846	11.027	10.777	11.092	11.316	11.109
ILMN_1674908	NM_002147	3215	HOXB5	NM_002147.3	NP_002138.1	S	1700	AGTGAGCGAGTGGATGCTGTGCTACGTGTGAAATCTGTCTTTGCGGGGCC	17	-	46668690-46668739	17q21.32c	Homo sapiens homeobox B5 (HOXB5), mRNA.	A membrane-bounded organelle of eukaryotic cells in which chromosomes are housed and replicated. In most cells, the nucleus contains all of the cell's chromosomes except the organellar chromosomes, and is the site of RNA synthesis and processing. In some species, or in specialized cell types, RNA metabolism or DNA replication may be absent [goid 5634] [evidence IEA]	Any process that modulates the frequency, rate or extent of DNA-dependent transcription [goid 6355] [evidence IEA]; The biological process whose specific outcome is the progression of a multicellular organism over time from an initial condition (e.g. a zygote or a young adult) to a later condition (e.g. a multicellular animal or an aged adult) [goid 7275] [evidence IEA]; The process by which anat…	The function of binding to a specific DNA sequence in order to modulate transcription. The transcription factor may or may not also interact selectively with a protein or macromolecular complex [goid 3700] [evidence IEA]; Interacting selectively with DNA of a specific nucleotide composition, e.g. GC-rich DNA binding, or with a specific sequence motif or type of DNA e.g. promotor binding or rDNA b…	HU-1; HOX2; HHO.C10; HOX2A; Hox2.1	0.00571667	0.137328	2.09483	8.4305	10.082	10.53	8.9588	9.3625	8.6951	8.1659	8.4968	7.7879	11.935	11.041	10.145
ILMN_1674985	NM_018022	55092	TMEM51	NM_018022.1	NP_060492.1	S	1593	CTACGCTGGAGTCCTGAACTGTGGGTAGAAAACACGACCTGGCTTTGTAG	1	+	15419242-15419291	1p36.21a	Homo sapiens transmembrane protein 51 (TMEM51), mRNA.	Double layer of lipid molecules that encloses all cells, and, in eukaryotes, many organelles; may be a single or double lipid bilayer; also includes associated proteins [goid 16020] [evidence IEA]; Penetrating at least one phospholipid bilayer of a membrane. May also refer to the state of being buried in the bilayer with no exposure outside the bilayer. When used to describe a protein, indicates …			FLJ10199; C1orf72	0.0160132	0.20361	0.6286	9.6803	9.2892	9.4217	9.1651	8.8859	8.6972	9.5812	9.3605	8.7909	9.788	10.061	9.6608
ILMN_1675130	NM_205843	4782	NFIC	NM_205843.1	NP_995315.1	A	1680	GCCGACTCCCAGCCCGGCCAAAAAGACAAAACACATAGACGCACACACTC	19	+	3400095-3400137:3403480-3403486	19p13.3f	Homo sapiens nuclear factor I/C (CCAAT-binding transcription factor) (NFIC), transcript variant 2, mRNA.	The living contents of a cell; the matter contained within (but not including) the plasma membrane, usually taken to exclude large vacuoles and masses of secretory or ingested material. In eukaryotes it includes the nucleus and cytoplasm [goid 5622] [evidence IEA]; A membrane-bounded organelle of eukaryotic cells in which chromosomes are housed and replicated. In most cells, the nucleus contains …	The process whereby new strands of DNA are synthesized. The template for replication can either be an existing DNA molecule or RNA [goid 6260] [evidence IEA]; The synthesis of either RNA on a template of DNA or DNA on a template of RNA [goid 6350] [evidence IEA]; Any process that modulates the frequency, rate or extent of DNA-dependent transcription [goid 6355] [evidence IEA]; The synthesis of RN…	The function of binding to a specific DNA sequence in order to modulate transcription. The transcription factor may or may not also interact selectively with a protein or macromolecular complex [goid 3700] [pmid 7590749] [evidence TAS]; The function of binding to a specific DNA sequence in order to modulate transcription. The transcription factor may or may not also interact selectively with a pr…	CTF5; CTF; NF-I; NFI; MGC20153	0.0118214	0.18012	0.658122	8.3469	8.5792	8.0843	8.3678	8.4267	8.9134	8.5607	8.389	8.3848	8.9517	8.6422	9.7314
ILMN_1675331	NM_006210	5178	PEG3	NM_006210.1	NP_006201.1	S	6193	CTTCCTGCCTTAAGTGACAAGTAGCAACATGGCTTGGGTCCCCTGTGCAG	19	-	62015743-62015792	19q13.43a	Homo sapiens paternally expressed 3 (PEG3), mRNA.	The living contents of a cell; the matter contained within (but not including) the plasma membrane, usually taken to exclude large vacuoles and masses of secretory or ingested material. In eukaryotes it includes the nucleus and cytoplasm [goid 5622] [evidence IEA]; A membrane-bounded organelle of eukaryotic cells in which chromosomes are housed and replicated. In most cells, the nucleus contains …	Any process that modulates the frequency, rate or extent of DNA-dependent transcription [goid 6355] [evidence IEA]; A form of programmed cell death induced by external or internal signals that trigger the activity of proteolytic caspases, whose actions dismantle the cell and result in cell death. Apoptosis begins internally with condensation and subsequent fragmentation of the cell nucleus (blebb…	Interacting selectively with any nucleic acid [goid 3676] [evidence IEA]; The function of binding to a specific DNA sequence in order to modulate transcription. The transcription factor may or may not also interact selectively with a protein or macromolecular complex [goid 3700] [evidence IEA]; Interacting selectively with zinc (Zn) ions [goid 8270] [evidence IEA]; Interacting selectively with an…	DKFZp781A095; ZSCAN24; KIAA0287; PW1	0.00919448	0.164119	0.231145	6.9885	7.0023	6.9885	7.1116	6.9481	7.0703	7.0831	7.0655	7.0558	7.4928	7.2396	7.0656
ILMN_1675359	NM_024528	79576	NKAP	NM_024528.1	NP_078804.1	S	1008	CGAACAAAGGCTGAAGAACCATCAGATTTAATTGGCCCAGAGGCTCCAAA	X	-	118949959-118950002:118950098-118950103	Xq24c	Homo sapiens NF-kappaB activating protein (NKAP), mRNA.	A membrane-bounded organelle of eukaryotic cells in which chromosomes are housed and replicated. In most cells, the nucleus contains all of the cell's chromosomes except the organellar chromosomes, and is the site of RNA synthesis and processing. In some species, or in specialized cell types, RNA metabolism or DNA replication may be absent [goid 5634] [evidence IEA]; A small, dense body one or mo…			FLJ22626	0.0172851	0.209069	-0.264645	8.0794	7.8067	8.3041	8.0462	7.988	7.861	7.953	8.0657	8.1543	7.6703	7.8236	7.7983
ILMN_1675421	XM_371741	389293	LOC389293	XM_371741.5	XP_371741.4	I	406	AGTTTGTGTTCAATAACCCAAACATCAAAGGGACTTGTGGCTGTGGAGAA	5	-	62108471-62108520	5q12.1d	PREDICTED: Homo sapiens similar to HESB like domain containing 2, transcript variant 1 (LOC389293), mRNA.					0.00212867	0.0934472	-0.344978	9.5318	9.2897	9.5403	9.6039	9.4535	9.3895	9.2759	9.4759	9.6807	9.0429	9.1832	9.1527
ILMN_1675453	NM_022475	64399	HHIP	NM_022475.1	NP_071920.1	S	2645	CCTCAATGTGAACAAGTGGACAGAAACATCCGCAGAGTGACCAGGGCAGG	4	+	145658996-145659045	4q31.22a	Homo sapiens hedgehog interacting protein (HHIP), mRNA.	The space external to the outermost structure of a cell. For cells without external protective or external encapsulating structures this refers to space outside of the plasma membrane. This term covers the host cell environment outside an intracellular parasite [goid 5576] [evidence IEA]; All of the contents of a cell excluding the plasma membrane and nucleus, but including other subcellular stru…	The cascade of processes by which a signal interacts with a receptor, causing a change in the level or activity of a second messenger or other downstream target, and ultimately effecting a change in the functioning of the cell [goid 7165] [evidence IEA]; The expansion of a neuroblast population by cell division. A neuroblast is any cell that will divide and give rise to a neuron [goid 7405] [evid…	Catalysis of a biochemical reaction at physiological temperatures. In biologically catalyzed reactions, the reactants are known as substrates, and the catalysts are naturally occurring macromolecular substances known as enzymes. Enzymes possess specific binding sites for substrates, and are usually composed wholly or largely of protein, but RNA that has catalytic activity (ribozyme) is often also…	HIP; FLJ20992; FLJ90230	0.0387284	0.288828	-1.28292	9.9756	11.405	10.213	12.118	12.134	11.066	11.716	11.503	11.209	9.0523	9.8518	11.027
ILMN_1675541	NM_021121	1933	EEF1B2	NM_021121.3	NP_066944.1	S	421	CTTTGGATCTGATGATGAGGAGGAAAGTGAAGAAGCAAAGAGGCTAAGGG	2	+	206734420-206734441:206735007-206735034	2q33.3b	Homo sapiens eukaryotic translation elongation factor 1 beta 2 (EEF1B2), transcript variant 2, mRNA.	That part of the cytoplasm that does not contain membranous or particulate subcellular components [goid 5829] [pmid 10368288] [evidence EXP]; A multisubunit nucleotide exchange complex that binds GTP and aminoacyl-tRNAs, and catalyzes their codon-dependent placement at the A-site of the ribosome. In humans, the complex is composed of four subunits, alpha, beta, delta and gamma [goid 5853] [pmid 1…	The successive addition of amino acid residues to a nascent polypeptide chain during protein biosynthesis [goid 6414] [pmid 1886777] [evidence NAS]; The successive addition of amino acid residues to a nascent polypeptide chain during protein biosynthesis [goid 6414] [pmid 15189156] [evidence EXP]	Functions in chain elongation during polypeptide synthesis at the ribosome [goid 3746] [pmid 1886777] [evidence NAS]; Interacting selectively with any protein or protein complex (a complex of two or more proteins that may include other nonprotein molecules) [goid 5515] [pmid 17353931] [evidence IPI]; Interacting selectively with any protein or protein complex (a complex of two or more proteins th…	EEF1B; EF1B; EEF1B1	0.00203622	0.0925607	-0.468744	7.9064	7.8257	8.3588	7.9056	7.9499	7.9066	8.0953	7.9281	8.2902	7.5154	7.6134	7.5205
ILMN_1675577	NM_152307	115708	TRMT61A	NM_152307.2	NP_689520.2	S	2006	TCTGACAGCCTCAAGGAAGGAGCAGTGCCTGTGTCAGCCATGGGGCCCTT	14	+	103071928-103071977	14q32.33a	Homo sapiens tRNA methyltransferase 61 homolog A (S. cerevisiae) (TRMT61A), mRNA.				TRM61; FLJ40452; GCD14; Gcd14p	0.0361559	0.279209	0.159856	7.4157	7.3919	7.6573	7.4415	7.3986	7.3987	7.5393	7.4338	7.6103	7.5718	7.5925	7.7443
ILMN_1675709	NM_018209	55738	ARFGAP1	NM_018209.2	NP_060679.1	A	3021	AGTCCCTTTTGATGGGAAGTGCAGTCAGCAGCGTGGAGGTGTCTGGGCCA	20	+	61391358-61391407	20q13.33d	Homo sapiens ADP-ribosylation factor GTPase activating protein 1 (ARFGAP1), transcript variant 1, mRNA.	The lipid bilayer surrounding any of the compartments of the Golgi apparatus [goid 139] [pmid 8533093] [evidence EXP]; All of the contents of a cell excluding the plasma membrane and nucleus, but including other subcellular structures [goid 5737] [evidence IEA]; A compound membranous cytoplasmic organelle of eukaryotic cells, consisting of flattened, ribosome-free vesicles arranged in a more or l…	The directed movement of substances from the Golgi back to the endoplasmic reticulum, mediated by vesicles bearing specific protein coats such as COPI or COG [goid 6890] [pmid 11031247] [evidence EXP]; The directed movement of proteins into, out of, within or between cells [goid 15031] [evidence IEA]; A process that is carried out at the cellular level which results in the formation, arrangement …	Increases the rate of GTP hydrolysis by the GTPase ARF [goid 8060] [evidence IEA]; Interacting selectively with zinc (Zn) ions [goid 8270] [evidence IEA]; Interacting selectively with any metal ion [goid 46872] [evidence IEA]	ARF1GAP; HRIHFB2281; MGC39924	0.0225616	0.229883	0.268155	8.284	8.4991	8.2805	8.1132	8.1539	8.0433	8.4889	8.297	8.2465	8.5474	8.4043	8.6549
ILMN_1675844	NM_017491	9948	WDR1	NM_017491.3	NP_059830.1	I	759	CATACCGGCTGGCCACGGGAAGCGATGATAACTGCGCGGCATTCTTTGAG	4	-	10099367-10099416	4p16.1b	Homo sapiens WD repeat domain 1 (WDR1), transcript variant 1, mRNA.	All of the contents of a cell excluding the plasma membrane and nucleus, but including other subcellular structures [goid 5737] [evidence IEA]; Any of the various filamentous elements that form the internal framework of cells, and typically remain after treatment of the cells with mild detergent to remove membrane constituents and soluble components of the cytoplasm. The term embraces intermediat…	The series of events required for an organism to receive an auditory stimulus, convert it to a molecular signal, and recognize and characterize the signal. Sonic stimuli are detected in the form of vibrations and are processed to form a sound [goid 7605] [pmid 10036186] [evidence TAS]	Interacting selectively with monomeric or multimeric forms of actin, including actin filaments [goid 3779] [evidence IEA]; Interacting selectively with any protein or protein complex (a complex of two or more proteins that may include other nonprotein molecules) [goid 5515] [pmid 15231747] [evidence IPI]	NORI-1; AIP1	0.0271979	0.249535	-0.641022	9.0471	8.8397	9.2521	9.5302	9.2	8.9468	8.6808	9.2594	9.6421	7.89	8.9255	8.7275
ILMN_1676002	NM_017730	54870	QRICH1	NM_017730.2	NP_060200.2	A	2936	AATCTCCCCAGCCGACTTCCACTGGGCTGACAGACTTTGCTGACCACAGG	3	-	49070271-49070320	3p21.31d	Homo sapiens glutamine-rich 1 (QRICH1), transcript variant 1, mRNA.				FLJ20259; MGC131838	0.00356765	0.114761	0.162333	9.5396	9.5628	9.3767	9.5263	9.4882	9.4717	9.3802	9.4813	9.5019	9.6106	9.7143	9.605
ILMN_1676014	XM_001131304	728635	LOC728635	XM_001131304.1	XP_001131304.1	I	484	TTGGCCATAGAGCTGGCCCCAAGGAACATTAGGGTGAACTGCCTAGCACC	14	+	23587780-23587829	14q11.2g	PREDICTED: Homo sapiens similar to peroxisomal short-chain alcohol dehydrogenase, transcript variant 1 (LOC728635), mRNA.					2.7e-06	0.00798157	-0.681834	8.671	8.4954	8.6283	8.7193	8.8012	8.7622	8.534	8.6215	8.6849	8.063	7.8179	8.0462
ILMN_1676192	NM_177550	284111	SLC13A5	NM_177550.2	NP_808218.1	S	3129	GTCTGGTTCCTTGGGTGGGACGATTCCTGACCACACTGTCCAGCTCTTGC	17	-	6528790-6528839	17p13.2a	Homo sapiens solute carrier family 13 (sodium-dependent citrate transporter), member 5 (SLC13A5), mRNA.	Double layer of lipid molecules that encloses all cells, and, in eukaryotes, many organelles; may be a single or double lipid bilayer; also includes associated proteins [goid 16020] [evidence IEA]; Penetrating at least one phospholipid bilayer of a membrane. May also refer to the state of being buried in the bilayer with no exposure outside the bilayer. When used to describe a protein, indicates …	The directed movement of charged atoms or small charged molecules into, out of, within or between cells [goid 6811] [evidence IEA]; The directed movement of sodium ions (Na+) into, out of, within or between cells [goid 6814] [evidence IEA]; The directed movement of succinate, the dianion of ethane dicarboxylic acid, into, out of, within or between cells [goid 15744] [evidence IEA]; The directed m…	Enables the directed movement of substances (such as macromolecules, small molecules, ions) into, out of, within or between cells [goid 5215] [evidence IEA]; Catalysis of the transfer of citrate, 2-hydroxy-1,2,3-propanetricarboyxlate, from one side of the membrane to the other [goid 15137] [evidence IEA]; Catalysis of the transfer of succinate, the dianion of ethane dicarboxylic acid, from one si…	MGC138356; NACT; DKFZp686E17257	0.0454043	0.308524	0.0991332	6.8644	6.9112	6.809	6.9445	6.8122	6.8711	6.8532	6.8951	6.8291	6.9701	7.075	6.8489
ILMN_1676233	NM_033547	92105	INTS4	NM_033547.3	NP_291025.3	S	942	TGTTGGGCTCTATGGAGCAAGTCAGTTCTCATTTCTTGGAGCAGACCCTT	11	-	77652252-77652297:77666988-77666991	11q14.1a	Homo sapiens integrator complex subunit 4 (INTS4), mRNA.	A membrane-bounded organelle of eukaryotic cells in which chromosomes are housed and replicated. In most cells, the nucleus contains all of the cell's chromosomes except the organellar chromosomes, and is the site of RNA synthesis and processing. In some species, or in specialized cell types, RNA metabolism or DNA replication may be absent [goid 5634] [evidence IEA]; A protein complex that stably…	Any process involved in the conversion of a primary small nuclear RNA (snRNA) transcript into a mature snRNA molecule [goid 16180] [pmid 16239144] [evidence IDA]	Interacting selectively with any protein or protein complex (a complex of two or more proteins that may include other nonprotein molecules) [goid 5515] [pmid 16239144] [evidence IPI]	INT4; MST093; MGC16733	0.00837595	0.157625	-0.2567	7.4854	7.4121	7.4877	7.6574	7.3737	7.3591	7.2357	7.5296	7.4937	7.0678	7.2543	7.2526
ILMN_1676411	NR_003614	5380	PMS2L2	NR_003614.1		S	289	AGATAGTAGGAAACAGTCTGGATGCTGGTGCCACTAATATTGATCTAAAG	7	-	74982894-74982902:74984790-74984830	7q11.23f	Homo sapiens postmeiotic segregation increased 2-like 2 pseudogene (PMS2L2), non-coding RNA.	The part of a cell or its extracellular environment in which a gene product is located. A gene product may be located in one or more parts of a cell and its location may be as specific as a particular macromolecular complex, that is, a stable, persistent association of macromolecules that function together [goid 5575] [pmid 10101297] [evidence ND ]	A system for the correction of errors introduced during DNA replication when an incorrect base, which cannot form hydrogen bonds with the corresponding base in the parent strand, is incorporated into the daughter strand. The mismatch repair system promotes genomic fidelity by repairing base-base mismatches, insertion-deletion loops and heterologies generated during DNA replication and recombinati…	Elemental activities, such as catalysis or binding, describing the actions of a gene product at the molecular level. A given gene product may exhibit one or more molecular functions [goid 3674] [pmid 10101297] [evidence ND ]; Interacting selectively with ATP, adenosine 5'-triphosphate, a universally important coenzyme and enzyme regulator [goid 5524] [evidence IEA]; Interacting selectively with d…	PMS4	0.00939706	0.165032	-0.251144	7.6113	7.6915	7.8426	7.5052	7.6387	7.6514	7.5413	7.5568	7.8101	7.2878	7.3765	7.5319
ILMN_1676423	NM_005190	892	CCNC	NM_005190.3	NP_005181.2	A	2010	CTGAACCAGGAACACAATCAGGTTTCAGGCCAGTTTGATACTGGCTGTCC	6	-	100097231-100097280	6q16.3a	Homo sapiens cyclin C (CCNC), transcript variant 1, mRNA.	A membrane-bounded organelle of eukaryotic cells in which chromosomes are housed and replicated. In most cells, the nucleus contains all of the cell's chromosomes except the organellar chromosomes, and is the site of RNA synthesis and processing. In some species, or in specialized cell types, RNA metabolism or DNA replication may be absent [goid 5634] [evidence IEA]	The synthesis of either RNA on a template of DNA or DNA on a template of RNA [goid 6350] [evidence IEA]; Any process that modulates the frequency, rate or extent of DNA-dependent transcription [goid 6355] [evidence IEA]	Interacting selectively with any protein or protein complex (a complex of two or more proteins that may include other nonprotein molecules) [goid 5515] [pmid 7568034] [evidence IPI]	CycC	0.00412661	0.121141	-0.234033	9.0699	8.9328	9.109	9.2185	9.0463	9.0896	9.0627	9.2938	9.1632	8.8598	8.8544	8.9123
ILMN_1676523	NM_018318	55297	CCDC91	NM_018318.3	NP_060788.3	S	1815	CGATATGATAGAGAATCATTCCGGCATTACCTAACCTCTTCTGCAGTTGG	12	+	28528279-28528328	12p11.22b	Homo sapiens coiled-coil domain containing 91 (CCDC91), mRNA.	A compound membranous cytoplasmic organelle of eukaryotic cells, consisting of flattened, ribosome-free vesicles arranged in a more or less regular stack. The Golgi apparatus differs from the endoplasmic reticulum in often having slightly thicker membranes, appearing in sections as a characteristic shallow semicircle so that the convex side (cis or entry face) abuts the endoplasmic reticulum, sec…	The directed movement of proteins into, out of, within or between cells [goid 15031] [evidence IEA]		DKFZP779L1558; HSD8; FLJ11088; p56; DKFZp779L1558	0.0321477	0.266827	-0.2284	8.0069	7.869	7.8679	8.0998	8.0496	7.7754	8.0268	8.148	8.1593	7.6629	7.9413	7.7115
ILMN_1676588	NM_001007794	10390	CEPT1	NM_001007794.1	NP_001007795.1	A	1749	GAGCCAGATCCGCAGTGGTGGAGAGTTCTAATGTTGACTGTTTGCAGGCC	1	+	111528745-111528794	1p13.3a	Homo sapiens choline/ethanolamine phosphotransferase 1 (CEPT1), transcript variant 2, mRNA.	A membrane-bounded organelle of eukaryotic cells in which chromosomes are housed and replicated. In most cells, the nucleus contains all of the cell's chromosomes except the organellar chromosomes, and is the site of RNA synthesis and processing. In some species, or in specialized cell types, RNA metabolism or DNA replication may be absent [goid 5634] [evidence IEA]; The irregular network of unit…	The chemical reactions and pathways involving lipids, compounds soluble in an organic solvent but not, or sparingly, in an aqueous solvent. Includes fatty acids; neutral fats, other fatty-acid esters, and soaps; long-chain (fatty) alcohols and waxes; sphingoids and other long-chain bases; glycolipids, phospholipids and sphingolipids; and carotenes, polyprenols, sterols, terpenes and other isopren…	Interacting selectively with magnesium (Mg) ions [goid 287] [evidence IEA]; Catalysis of the reaction: CDP-choline + 1,2-diacylglycerol = CMP + a phosphatidylcholine [goid 4142] [evidence IEA]; Catalysis of the reaction: CDP-ethanolamine + 1,2-diacylglycerol = CMP + a phosphatidylethanolamine [goid 4307] [pmid 10191259] [evidence TAS]; Catalysis of the transfer of a group, e.g. a methyl group, gl…	MGC45223; DKFZp313G0615	0.00125702	0.0768919	0.393466	8.9706	8.972	8.9166	9.0042	8.9425	8.939	9.0783	8.9066	8.9324	9.3081	9.6546	9.1051
ILMN_1676665	NM_017949	404093	CUEDC1	NM_017949.1	NP_060419.1	S	2114	GCAGCAGCCAATTACAGCCCCTTTTGTAGCCGGGCGTTCCTATGGTCAAA	17	-	55940366-55940415	17q22d	Homo sapiens CUE domain containing 1 (CUEDC1), mRNA.				DKFZp547L163; FLJ20739	0.0395892	0.290416	0.357478	8.6923	8.5673	8.0386	8.3867	8.3326	8.6181	8.3587	8.2363	8.0999	8.6934	8.5151	8.9741
ILMN_1676759	NM_017895	55661	DDX27	NM_017895.6	NP_060365.6	S	1944	CCAAGAGCCCGAGAGGAGCTGGTTCCAGACCAAAGAAGAGAGGAAGAAGG	20	+	47289227-47289276	20q13.13c	Homo sapiens DEAD (Asp-Glu-Ala-Asp) box polypeptide 27 (DDX27), mRNA.	A membrane-bounded organelle of eukaryotic cells in which chromosomes are housed and replicated. In most cells, the nucleus contains all of the cell's chromosomes except the organellar chromosomes, and is the site of RNA synthesis and processing. In some species, or in specialized cell types, RNA metabolism or DNA replication may be absent [goid 5634] [evidence IEA]		Interacting selectively with a nucleotide, any compound consisting of a nucleoside that is esterified with (ortho)phosphate or an oligophosphate at any hydroxyl group on the ribose or deoxyribose moiety [goid 166] [evidence IEA]; Interacting selectively with any nucleic acid [goid 3676] [evidence IEA]; Interacting selectively with any protein or protein complex (a complex of two or more proteins …	HSPC259; RHLP; FLJ12917; DKFZp667N057; Rrp3p; MGC163147; MGC1018; FLJ22238; dJ686N3.1; PP3241; FLJ20596	0.038047	0.285875	0.392778	7.9775	7.8293	8.0091	7.9939	7.7163	7.8854	8.0149	7.904	7.9198	8.0327	7.9914	8.9043
ILMN_1676763	NR_002319	266971	PIPSL	NR_002319.1		A	119	TGGGCCTTATCACACTGGATAATGACTGTGAAGTGCTGACCACACTCACC	10	-	95709493-95709542	10q23.33b	Homo sapiens PIP5K1A and PSMD4-like (PIPSL), non-coding RNA.	All of the contents of a cell excluding the plasma membrane and nucleus, but including other subcellular structures [goid 5737] [evidence IEA]	The chemical reactions and pathways involving phosphatidylinositol, any glycophospholipid with its sn-glycerol 3-phosphate residue is esterified to the 1-hydroxyl group of 1D-myo-inositol [goid 46488] [evidence IEA]	Catalysis of the phosphorylation of phosphatidylinositol phosphate to produce phosphatidylinositol bisphosphate [goid 16307] [evidence IEA]	PSMD4P2	0.0297718	0.25918	-0.386367	9.0999	8.7647	8.9777	9.4071	9.0975	8.902	8.8552	9.1835	9.0847	8.2832	8.9396	8.7422
ILMN_1676765	XR_000900	390354	LOC390354	XR_000900.1		A	152	CCAAGTCCCGCTTCTGGTACTTTGTATCTCAGTTAAAGAAGATGAAGAAA	12	+	103183335-103183383:103183445-103183445	12q23.3a	PREDICTED: Homo sapiens similar to ribosomal protein L18a; 60S ribosomal protein L18a, transcript variant 36 (LOC390354), misc RNA.					0.00190795	0.0904407	-0.437111	13.371	13.284	13.022	13.324	13.261	13.405	13.226	13.302	13.179	12.591	13.117	12.772
ILMN_1676792	XM_928168	645138	LOC645138	XM_928168.1	XP_933261.1	S	121	CGGCCCCTGAGCAAGACAGTACGCTTCAACGTGCTCAAGGTCACCAAGGC	16	-	66447392-66447441		PREDICTED: Homo sapiens similar to ribosomal protein S11 (LOC645138), mRNA.					0.00281996	0.103433	-0.354778	13.395	13.538	13.581	13.418	13.458	13.516	13.629	13.42	13.486	13.409	13.111	12.896
ILMN_1676799	NM_005926	4236	MFAP1	NM_005926.2	NP_005917.2	S	1667	GGTTTGGACTCATGCTGAGAAACCCACAGGAAAGCACTGTCCAGGTAGGA	15	-	44097079-44097128	15q15.3b	Homo sapiens microfibrillar-associated protein 1 (MFAP1), mRNA.	Extracellular matrix components occurring independently or along with elastin. Thought to have force-bearing functions in tendon. In addition to fibrillins, microfibrils may contain other associated proteins [goid 1527] [pmid 1374398] [evidence IDA]; The space external to the outermost structure of a cell. For cells without external protective or external encapsulating structures this refers to s…	Any process specifically pertinent to the functioning of integrated living units: cells, tissues, organs, and organisms. A process is a collection of molecular events with a defined beginning and end [goid 8150] [evidence ND ]	Elemental activities, such as catalysis or binding, describing the actions of a gene product at the molecular level. A given gene product may exhibit one or more molecular functions [goid 3674] [evidence ND ]		0.0245786	0.239276	-0.158911	9.0209	8.8846	9.0351	8.9992	9.0459	8.9314	8.9289	8.9668	9.0553	8.7134	9.0115	8.7544
ILMN_1677043	NM_003689	8574	AKR7A2	NM_003689.2	NP_003680.2	S	1260	TACACTGTGAAAGGTGGGGGGTGAGTCCCACTTGAGCGCTTCCTGTTGAA	1	-	19630511-19630560	1p36.13b	Homo sapiens aldo-keto reductase family 7, member A2 (aflatoxin aldehyde reductase) (AKR7A2), mRNA.	A compound membranous cytoplasmic organelle of eukaryotic cells, consisting of flattened, ribosome-free vesicles arranged in a more or less regular stack. The Golgi apparatus differs from the endoplasmic reticulum in often having slightly thicker membranes, appearing in sections as a characteristic shallow semicircle so that the convex side (cis or entry face) abuts the endoplasmic reticulum, sec…	The chemical reactions and pathways involving carbohydrates, any of a group of organic compounds based of the general formula Cx(H2O)y. Includes the formation of carbohydrate derivatives by the addition of a carbohydrate residue to another molecule [goid 5975] [pmid 9576847] [evidence TAS]; The chemical reactions and pathways involving aldehydes, any organic compound with the formula R-CH=O, as c…	Catalysis of the reaction: an alditol + NADP+ = an aldose + NADPH + H+ [goid 4032] [pmid 9576847] [evidence TAS]; Any molecular entity that serves as an electron acceptor and electron donor in an electron transport system [goid 9055] [pmid 9576847] [evidence TAS]; Catalysis of an oxidation-reduction (redox) reaction, a reversible chemical reaction in which the oxidation state of an atom or atoms …	AFAR1; AKR7; AFAR; AFB1-AR1	0.00890879	0.161607	-0.389111	10.93	11.102	10.88	10.794	11.073	11.191	10.735	10.813	10.73	10.773	10.353	10.456
ILMN_1677080	NM_020153	56912	C11ORF60	NM_020153.2	NP_064538.2	S	1504	GGACAGATCGTTGTCAGCTACTTGATGTCCTTGCCCATGCCACAGCTTGG	11	-	118415523-118415572	11q23.3d	Homo sapiens chromosome 11 open reading frame 60 (C11orf60), mRNA.	A membrane-bounded organelle of eukaryotic cells in which chromosomes are housed and replicated. In most cells, the nucleus contains all of the cell's chromosomes except the organellar chromosomes, and is the site of RNA synthesis and processing. In some species, or in specialized cell types, RNA metabolism or DNA replication may be absent [goid 5634] [pmid 10873569] [evidence NAS]; All of the co…	Any process specifically pertinent to the functioning of integrated living units: cells, tissues, organs, and organisms. A process is a collection of molecular events with a defined beginning and end [goid 8150] [evidence ND ]	Elemental activities, such as catalysis or binding, describing the actions of a gene product at the molecular level. A given gene product may exhibit one or more molecular functions [goid 3674] [evidence ND ]	C11orf2; FLJ21827	0.0297897	0.259199	-0.2509	7.9224	7.7543	7.8173	8.1028	8.1233	7.8968	7.9386	8.1748	8.168	7.7578	7.8346	7.621
ILMN_1677085	NM_005873	10287	RGS19	NM_005873.2	NP_005864.1	S	1290	CCCAGACAAGCCTTTGGTGGGGAACAGAACCTCCGCATCGTGTAGTTTTG	20	-	62704787-62704836	20q13.33e	Homo sapiens regulator of G-protein signaling 19 (RGS19), transcript variant 1, mRNA.	That fraction of cells, prepared by disruptive biochemical methods, that includes the plasma and other membranes [goid 5624] [pmid 9571244] [evidence TAS]; A compound membranous cytoplasmic organelle of eukaryotic cells, consisting of flattened, ribosome-free vesicles arranged in a more or less regular stack. The Golgi apparatus differs from the endoplasmic reticulum in often having slightly thic…	The process by which cells digest parts of their own cytoplasm; allows for both recycling of macromolecular constituents under conditions of cellular stress and remodeling the intracellular structure for cell differentiation [goid 6914] [evidence IEA]; The series of molecular signals generated as a consequence of a G-protein coupled receptor binding to its physiological ligand [goid 7186] [pmid 8…	Mediates the transfer of a signal from the outside to the inside of a cell by means other than the introduction of the signal molecule itself into the cell [goid 4871] [evidence IEA]; Interacting selectively with any protein or protein complex (a complex of two or more proteins that may include other nonprotein molecules) [goid 5515] [pmid 9770488] [evidence IPI]	RGSGAIP; GAIP	0.0261168	0.246353	-0.189989	8.6924	8.7083	8.8754	8.6179	8.7543	8.5508	8.8231	8.7578	8.9177	8.6272	8.5284	8.507
ILMN_1677113	NM_003958	9025	RNF8	NM_003958.2	NP_003949.1	I	1403	GTGCCCACAGTTTCTGCTCCTACTGTATCAATGAATGGATGAAGCGGAAG	6	+	37456920-37456969	6p21.2c	Homo sapiens ring finger protein 8 (RNF8), transcript variant 1, mRNA.	A membrane-bounded organelle of eukaryotic cells in which chromosomes are housed and replicated. In most cells, the nucleus contains all of the cell's chromosomes except the organellar chromosomes, and is the site of RNA synthesis and processing. In some species, or in specialized cell types, RNA metabolism or DNA replication may be absent [goid 5634] [evidence IEA]	The chemical reactions and pathways resulting in the breakdown of a protein or peptide by hydrolysis of its peptide bonds, initiated by the covalent attachment of a ubiquitin moiety, or multiple ubiquitin moieties, to the protein [goid 6511] [evidence IEA]; A change in state or activity of a cell or an organism (in terms of movement, secretion, enzyme production, gene expression, etc.) as a resul…	Interacting selectively with any protein or protein complex (a complex of two or more proteins that may include other nonprotein molecules) [goid 5515] [pmid 15231747] [evidence IPI]; Interacting selectively with any protein or protein complex (a complex of two or more proteins that may include other nonprotein molecules) [goid 5515] [pmid 18001824] [evidence IPI]; Interacting selectively with an…	KIAA0646; FLJ12013	0.0166424	0.205882	-0.312133	8.1941	7.9669	8.3766	8.3341	8.3117	8.1481	7.9295	8.1779	8.1481	7.6427	8.0092	7.9407
ILMN_1677138	NM_001097615	548644	POLR2J3	NM_001097615.1	NP_001091084.1	S	139	CGAGGGCGAGAAGATCACCATTAACAAGGACACCAAGGTACCCAATGCCT	7	-	102210333-102210371:102212919-102212929	7q22.1f	Homo sapiens polymerase (RNA) II (DNA directed) polypeptide J3 (POLR2J3), mRNA.	A membrane-bounded organelle of eukaryotic cells in which chromosomes are housed and replicated. In most cells, the nucleus contains all of the cell's chromosomes except the organellar chromosomes, and is the site of RNA synthesis and processing. In some species, or in specialized cell types, RNA metabolism or DNA replication may be absent [goid 5634] [evidence IEA]	The synthesis of either RNA on a template of DNA or DNA on a template of RNA [goid 6350] [evidence IEA]	Interacting selectively with DNA (deoxyribonucleic acid) [goid 3677] [evidence IEA]; Catalysis of the reaction: nucleoside triphosphate + RNA(n) = diphosphate + RNA(n+1). Utilizes a DNA template, i.e. the catalysis of DNA-template-directed extension of the 3'-end of an RNA strand by one nucleotide at a time. Can initiate a chain 'de novo' [goid 3899] [evidence IEA]; The formation of a protein dim…	RPB11b2; MGC54043; RPB11b1; POLR2J2	0.0174716	0.209069	-0.283778	10.629	10.646	11.007	10.947	10.832	10.625	10.671	10.839	10.951	10.371	10.528	10.632
ILMN_1677228	XM_938703	55217	TMLHE	XM_938703.1	XP_943796.1	I	2951	TGGTGGAATGGGATCTGTAGGGTCAGGAACACAGCACCTAACACAGTGCC				Xq28h	PREDICTED: Homo sapiens trimethyllysine hydroxylase, epsilon (TMLHE), mRNA.	A semiautonomous, self replicating organelle that occurs in varying numbers, shapes, and sizes in the cytoplasm of virtually all eukaryotic cells. It is notably the site of tissue respiration [goid 5739] [evidence IEA]; The gel-like material, with considerable fine structure, that lies in the matrix space, or lumen, of a mitochondrion. It contains the enzymes of the tricarboxylic acid cycle and, …	The chemical reactions and pathways resulting in the formation of carnitine (hydroxy-trimethyl aminobutyric acid), a compound that participates in the transfer of acyl groups across the inner mitochondrial membrane [goid 45329] [evidence IEA]; The process of removal or addition of one or more electrons with or without the concomitant removal or addition of a proton or protons [goid 55114] [eviden…	Interacting selectively with iron (Fe) ions [goid 5506] [evidence IEA]; Any molecular entity that serves as an electron acceptor and electron donor in an electron transport system [goid 9055] [evidence IEA]; Catalysis of an oxidation-reduction (redox) reaction, a reversible chemical reaction in which the oxidation state of an atom or atoms within a molecule is altered. One substrate acts as a hyd…		0.0421587	0.298552	0.164344	7.5383	7.5316	7.5857	7.4987	7.5997	7.7396	7.7353	7.65	7.4922	7.8934	7.6082	7.7818
ILMN_1677239	NM_022757	64770	CCDC14	NM_022757.3	NP_073594.3	S	7742	ATACCAGGACTTCTTAGCTCAGTATCATCTCCCTTCATGTAAGCAGCACG	3	-	125115379-125115428	3q21.1c	Homo sapiens coiled-coil domain containing 14 (CCDC14), mRNA.				FLJ41065; FLJ12892; DKFZp434L1050	0.0440069	0.304449	0.402333	8.8248	8.8369	8.9174	8.7284	9.3548	8.8429	8.709	8.5017	9.0946	9.1354	9.6426	9.0325
ILMN_1677262	XM_941195	388621	LOC388621	XM_941195.2	XP_946288.1	S	471	AGCCTGAGCTGCTGGAAACTATTCCCTATGAATTCATGGCATAATAGGTG				1p34.2d	PREDICTED: Homo sapiens similar to ribosomal protein L21 (LOC388621), mRNA.					0.00030344	0.0402223	-0.299778	13.17	13.115	13.057	13.141	13.2	13.37	13.241	13.262	13.176	12.857	12.933	12.888
ILMN_1677396	NM_019080	54602	NDFIP2	NM_019080.1	NP_061953.1	S	2239	TGGCATATAGGACTGTGGGGTCTGTGTGTGTAGTGAGAGTGTGTAGCCAC	13	+	79025825-79025874	13q31.1a	Homo sapiens Nedd4 family interacting protein 2 (NDFIP2), mRNA.	The lipid bilayer surrounding any of the compartments of the Golgi apparatus [goid 139] [evidence IEA]; A membrane-bounded organelle that carries materials newly ingested by endocytosis. It passes many of the materials to lysosomes for degradation [goid 5768] [evidence IEA]; A compound membranous cytoplasmic organelle of eukaryotic cells, consisting of flattened, ribosome-free vesicles arranged i…	Any process that activates or increases the frequency, rate or extent of an I-kappaB kinase/NF-kappaB induced cascade [goid 43123] [pmid 12761501] [evidence IMP]	Mediates the transfer of a signal from the outside to the inside of a cell by means other than the introduction of the signal molecule itself into the cell [goid 4871] [pmid 12761501] [evidence IMP]	FLJ25842; N4wbp5a; KIAA1165	0.0272953	0.250069	0.455933	8.7778	9.5583	9.2581	9.1553	8.77	8.9561	9.502	9.2154	9.2314	9.5191	9.8269	9.4966
ILMN_1677402	XM_941665	387763	LOC387763	XM_941665.2	XP_946758.2	A	1672	CCCCAGCGCACACCCATTCACACTCACGCCAACACTCTCGCTGAACACTT				11p11.2e	PREDICTED: Homo sapiens hypothetical LOC387763 (LOC387763), mRNA.					0.00416072	0.12149	1.57328	8.9873	8.7148	8.4485	7.5233	8.8234	7.5631	8.0254	8.0782	8.0373	10.923	9.2773	9.2533
ILMN_1677484	NM_003086	6621	SNAPC4	NM_003086.2	NP_003077.2	S	4557	GGCCTGCCGACTGACTGTGTGGCATGGAGCATGGCTGTTCCCCAAGTGCA	9	-	139270072-139270121	9q34.3d	Homo sapiens small nuclear RNA activating complex, polypeptide 4, 190kDa (SNAPC4), mRNA.	A membrane-bounded organelle of eukaryotic cells in which chromosomes are housed and replicated. In most cells, the nucleus contains all of the cell's chromosomes except the organellar chromosomes, and is the site of RNA synthesis and processing. In some species, or in specialized cell types, RNA metabolism or DNA replication may be absent [goid 5634] [pmid 11056176] [evidence IC ]; A protein com…	Any process that modulates the frequency, rate or extent of DNA-dependent transcription [goid 6355] [evidence IEA]; The synthesis of small nuclear RNA (snRNA) from a DNA template by RNA Polymerase II (Pol II), originating at a Pol II promoter [goid 42795] [pmid 9418884] [evidence IDA]; The synthesis of small nuclear RNA (snRNA) from a DNA template by RNA Polymerase III (Pol III), originating at a…	The function of binding to a specific DNA sequence in order to modulate transcription. The transcription factor may or may not also interact selectively with a protein or macromolecular complex [goid 3700] [pmid 9418884] [evidence TAS]	SNAP190; FLJ13451; PTFalpha	0.00779048	0.152236	0.383245	8.7431	8.6247	8.5302	8.9147	8.8434	8.6841	9.1199	8.8832	8.7312	9.2545	8.9817	9.2717
ILMN_1677532	NM_007375	23435	TARDBP	NM_007375.3	NP_031401.1	S	3886	TCGGGGACCTCCAAAGACTAAACTGACAAGCCTTCAAGGAGCCCAGGGGT	1	+	11007805-11007854	1p36.22b	Homo sapiens TAR DNA binding protein (TARDBP), mRNA.	A membrane-bounded organelle of eukaryotic cells in which chromosomes are housed and replicated. In most cells, the nucleus contains all of the cell's chromosomes except the organellar chromosomes, and is the site of RNA synthesis and processing. In some species, or in specialized cell types, RNA metabolism or DNA replication may be absent [goid 5634] [pmid 7745706] [evidence TAS]	The synthesis of either RNA on a template of DNA or DNA on a template of RNA [goid 6350] [evidence IEA]; Any process that modulates the frequency, rate or extent of DNA-dependent transcription [goid 6355] [evidence IEA]; The synthesis of RNA from a DNA template by RNA polymerase II (Pol II), originating at a Pol II-specific promoter. Includes transcription of messenger RNA (mRNA) and certain smal…	Interacting selectively with a nucleotide, any compound consisting of a nucleoside that is esterified with (ortho)phosphate or an oligophosphate at any hydroxyl group on the ribose or deoxyribose moiety [goid 166] [evidence IEA]; Interacting selectively with any nucleic acid [goid 3676] [evidence IEA]; Interacting selectively with a nucleotide, any compound consisting of a nucleoside that is este…	TDP-43	4.5e-07	0.00369124	0.260044	7.41	7.4066	7.3959	7.432	7.4011	7.336	7.3982	7.3439	7.4381	7.63	7.6479	7.6895
ILMN_1677691	XM_940430	648852	LOC648852	XM_940430.1	XP_945523.1	S	1862	GGCTCATGCCTGTAATCCCAGCATTTGGGTGGTCCAGTCATTACGATCAC					PREDICTED: Homo sapiens hypothetical protein LOC648852 (LOC648852), mRNA.					0.0266468	0.247991	1.05583	8.3763	8.8473	9.2888	8.2601	8.5639	8.9049	9.0917	8.3675	8.3595	9.1667	8.9748	11.046
ILMN_1677824	NM_004578	5867	RAB4A	NM_004578.2	NP_004569.2	S	1546	CTGGAGTACCTGCTCTGTTTTTGGCTGTGAGACTAGCACTAAGGATTCTG	1	+	227506844-227506893	1q42.13d	Homo sapiens RAB4A, member RAS oncogene family (RAB4A), mRNA.	All of the contents of a cell excluding the plasma membrane and nucleus, but including other subcellular structures [goid 5737] [evidence IEA]; A membrane-bounded organelle that carries materials newly ingested by endocytosis. It passes many of the materials to lysosomes for degradation [goid 5768] [evidence IEA]; Double layer of lipid molecules that encloses all cells, and, in eukaryotes, many o…	Any series of molecular signals in which a small monomeric GTPase relays one or more of the signals [goid 7264] [evidence IEA]; The directed movement of proteins into, out of, within or between cells [goid 15031] [evidence IEA]; Any process that modulates the frequency, rate or extent of endocytosis [goid 30100] [evidence IEA]	Interacting selectively with a nucleotide, any compound consisting of a nucleoside that is esterified with (ortho)phosphate or an oligophosphate at any hydroxyl group on the ribose or deoxyribose moiety [goid 166] [evidence IEA]; Catalysis of the reaction: GTP + H2O = GDP + phosphate [goid 3924] [pmid 2501306] [evidence TAS]; Interacting selectively with any protein or protein complex (a complex …	RAB4	0.0156036	0.202575	-0.153089	7.8505	7.7786	7.8356	7.9704	7.9084	7.9684	7.9127	7.7358	7.9199	7.7862	7.7297	7.6516
ILMN_1677829	NM_001042537	10479	SLC9A6	NM_001042537.1	NP_001036002.1	S	4160	GGGGAACCAAGCCTGCTGTGCTTACATCAGCATCTGGAAGACTTTCCTCT	X	+	134956527-134956576	Xq26.3b	Homo sapiens solute carrier family 9 (sodium/hydrogen exchanger), member 6 (SLC9A6), transcript variant 1, mRNA.	A semiautonomous, self replicating organelle that occurs in varying numbers, shapes, and sizes in the cytoplasm of virtually all eukaryotic cells. It is notably the site of tissue respiration [goid 5739] [pmid 9507001] [evidence TAS]; The lipid bilayer surrounding the endoplasmic reticulum [goid 5789] [evidence ISS]; Any of the small, heterogeneous, artifactual, vesicular particles, 50-150 nm in …	The directed movement of charged atoms or small charged molecules into, out of, within or between cells [goid 6811] [evidence IEA]; The directed movement of sodium ions (Na+) into, out of, within or between cells [goid 6814] [evidence IEA]; Any process that modulates the internal pH of an organism, part of an organism or a cell, measured by the concentration of the hydrogen ion [goid 6885] [evide…	Enables the active transport of a solute across a membrane by a mechanism whereby two or more species are transported in opposite directions in a tightly coupled process not directly linked to a form of energy other than chemiosmotic energy [goid 15297] [evidence IEA]; Catalysis of the transfer of a solute or solutes from one side of a membrane to the other according to the reaction: solute(out) …	KIAA0267; NHE6	0.0410687	0.29481	0.173645	8.0502	7.8744	7.8714	8.0335	7.897	7.7422	8.0657	7.9919	7.9246	8.0647	8.26	8.0132
ILMN_1677887	NR_003085	5395	PMS2	NR_003085.1		A	79	GTTGCATCCATGGAGCGAGCTGAGAGCTCGAGAACCTGCTAAGGCCATCA	7	-	6012165-6012183:6015154-6015184	7p22.1b	Homo sapiens PMS2 postmeiotic segregation increased 2 (S. cerevisiae) (PMS2), transcript variant 2, transcribed RNA.	A membrane-bounded organelle of eukaryotic cells in which chromosomes are housed and replicated. In most cells, the nucleus contains all of the cell's chromosomes except the organellar chromosomes, and is the site of RNA synthesis and processing. In some species, or in specialized cell types, RNA metabolism or DNA replication may be absent [goid 5634] [pmid 10871409] [evidence IC ]	A system for the correction of errors introduced during DNA replication when an incorrect base, which cannot form hydrogen bonds with the corresponding base in the parent strand, is incorporated into the daughter strand. The mismatch repair system promotes genomic fidelity by repairing base-base mismatches, insertion-deletion loops and heterologies generated during DNA replication and recombinati…	Interacting selectively with ATP, adenosine 5'-triphosphate, a universally important coenzyme and enzyme regulator [goid 5524] [evidence IEA]; Interacting selectively with double-stranded DNA containing one or more mismatches [goid 30983] [evidence IEA]; Interacting selectively with DNA (deoxyribonucleic acid) [goid 3677] [pmid 10871409] [evidence IDA]; Interacting selectively with single-strande…	PMS2CL; HNPCC4; PMSL2	0.0371305	0.283006	-0.3331	8.5473	8.3756	8.6362	8.6029	8.6875	8.6157	8.3141	8.4561	8.5931	7.7909	8.2538	8.5655
ILMN_1677919	NM_001002002	51292	GMPR2	NM_001002002.1	NP_001002002.1	A	1321	CTGCACACACAAAATGCCCAAGGCACTCACTGGGGAGGAAGCAAGGAAGC	14	+	23777982-23778031	14q12a	Homo sapiens guanosine monophosphate reductase 2 (GMPR2), transcript variant 4, mRNA.		The chemical reactions and pathways involving a nucleotide, a nucleoside that is esterified with (ortho)phosphate or an oligophosphate at any hydroxyl group on the glycose moiety; may be mono-, di- or triphosphate; this definition includes cyclic nucleotides (nucleoside cyclic phosphates) [goid 9117] [evidence IEA]; The process of removal or addition of one or more electrons with or without the c…	Catalysis of the reaction: inosine 5'-phosphate + NH3 + NADP+ = guanosine 5'-phosphate + NADPH + H+ [goid 3920] [evidence IEA]; Catalysis of an oxidation-reduction (redox) reaction, a reversible chemical reaction in which the oxidation state of an atom or atoms within a molecule is altered. One substrate acts as a hydrogen or electron donor and becomes oxidized, while the other acts as hydrogen o…	MGC15084; MGC830	0.00795966	0.152624	-0.350323	9.5873	9.7375	9.7562	9.6709	9.8583	10.105	9.6118	9.5649	9.6504	9.3347	9.2947	9.5004
ILMN_1678049	NM_005141	2244	FGB	NM_005141.2	NP_005132.2	S	1332	GATGTCATGCAGCCAATCCAAACGGCAGATACTACTGGGGTGGACAGTAC	4	+	155711083-155711132	4q32.1a	Homo sapiens fibrinogen beta chain (FGB), mRNA.	A highly soluble, elongated protein complex found in blood plasma and involved in clot formation. It is converted into fibrin monomer by the action of thrombin. In the mouse, fibrinogen is a hexamer, 46 nm long and 9 nm maximal diameter, containing two sets of nonidentical chains (alpha, beta, and gamma) linked together by disulfide bonds [goid 5577] [evidence IEA]; The space external to the oute…	The cascade of processes by which a signal interacts with a receptor, causing a change in the level or activity of a second messenger or other downstream target, and ultimately effecting a change in the functioning of the cell [goid 7165] [evidence IEA]; A series of progressive, overlapping events triggered by exposure of the platelets to subendothelial tissue. These events include shape change, …	Interacting selectively with one or more specific sites on a receptor molecule, a macromolecule that undergoes combination with a hormone, neurotransmitter, drug or intracellular messenger to initiate a change in cell function [goid 5102] [evidence IEA]; Interacting selectively with two or more protein molecules, or a protein and another macromolecule or complex, simultaneously, thereby physicall…	MGC120405; MGC104327	0.0150447	0.199421	0.2881	7.0303	6.9966	7.037	6.9804	6.9915	6.9332	7.0819	7	6.971	7.2728	7.6175	6.9813
ILMN_1678141	XM_934419	339799	LOC339799	XM_934419.2	XP_939512.1	A	332	GGACAGCTACGAGAGACGCAACGAGGTGCCGCACAATGAGTCAGAAGATG	2	+	58332399-58332424:58332500-58332523	2p16.1b	PREDICTED: Homo sapiens similar to eukaryotic translation initiation factor 3, subunit 5 epsilon, 47kDa, transcript variant 3 (LOC339799), mRNA.					0.0020346	0.0925607	-0.320822	7.4564	7.3868	7.2975	7.5135	7.6449	7.4015	7.2239	7.5477	7.5096	7.1168	7.1145	7.1335
ILMN_1678353	NM_005766	10160	FARP1	NM_005766.2	NP_005757.1	I	4738	AACGCACCCTCTCTGTGGAGCTCTGACTGGTGTAGCTGGAAACAAACAGC	13	+	97899836-97899885	13q32.2b	Homo sapiens FERM, RhoGEF (ARHGEF) and pleckstrin domain protein 1 (chondrocyte-derived) (FARP1), transcript variant 1, mRNA.	The living contents of a cell; the matter contained within (but not including) the plasma membrane, usually taken to exclude large vacuoles and masses of secretory or ingested material. In eukaryotes it includes the nucleus and cytoplasm [goid 5622] [evidence IEA]; The living contents of a cell; the matter contained within (but not including) the plasma membrane, usually taken to exclude large va…	Any process that modulates the frequency, rate or extent of Rho protein signal transduction [goid 35023] [evidence IEA]; Any process that modulates the frequency, rate or extent of Rho protein signal transduction [goid 35023] [evidence IEA]	Stimulates the exchange of guanyl nucleotides by a GTPase of the Rho family. Under normal cellular physiological conditions, the concentration of GTP is higher than that of GDP, favoring the replacement of GDP by GTP in association with the GTPase [goid 5089] [evidence IEA]; Stimulates the exchange of guanyl nucleotides by a GTPase of the Rho family. Under normal cellular physiological conditions…	CDEP; PLEKHC2; MGC87400	0.00127978	0.0769447	0.726478	8.7204	8.6696	8.3423	8.1344	8.2833	8.3579	8.6172	8.008	8.1689	9.306	9.1076	8.8665
ILMN_1678437	NM_023037	10129	FRY	NM_023037.2	NP_075463.2	S	10017	GGGCAGGCAAAATGAAGCTGGCCACTGAAAACTGTAAGATGGTCAAAAGC	13	+	31768076-31768125	13q13.1a	Homo sapiens furry homolog (Drosophila) (FRY), mRNA.	Double layer of lipid molecules that encloses all cells, and, in eukaryotes, many organelles; may be a single or double lipid bilayer; also includes associated proteins [goid 16020] [evidence IEA]; Penetrating at least one phospholipid bilayer of a membrane. May also refer to the state of being buried in the bilayer with no exposure outside the bilayer. When used to describe a protein, indicates …	The synthesis of either RNA on a template of DNA or DNA on a template of RNA [goid 6350] [evidence IEA]; Any process that modulates the frequency, rate or extent of DNA-dependent transcription [goid 6355] [evidence IEA]		214K23.2; bA207N4.2; bA37E23.1; C13orf14; CG003; 13CDNA73	0.0232878	0.232736	-0.281922	7.5804	7.4816	7.2932	7.4817	7.563	7.8085	7.3	7.5251	7.3248	7.2097	7.0728	7.3245
ILMN_1678457	NM_198457	162966	ZNF600	NM_198457.1	NP_940859.1	S	3703	CGGGAGTCGCTTGGACCTGGGAGGTAGAGGTTGCCGTGAGGCAAGATCGT	19	-	57959336-57959385	19q13.41a	Homo sapiens zinc finger protein 600 (ZNF600), mRNA.	The living contents of a cell; the matter contained within (but not including) the plasma membrane, usually taken to exclude large vacuoles and masses of secretory or ingested material. In eukaryotes it includes the nucleus and cytoplasm [goid 5622] [evidence IEA]; A membrane-bounded organelle of eukaryotic cells in which chromosomes are housed and replicated. In most cells, the nucleus contains …	The synthesis of either RNA on a template of DNA or DNA on a template of RNA [goid 6350] [evidence IEA]; Any process that modulates the frequency, rate or extent of DNA-dependent transcription [goid 6355] [evidence IEA]	Interacting selectively with DNA (deoxyribonucleic acid) [goid 3677] [evidence IEA]; Interacting selectively with zinc (Zn) ions [goid 8270] [evidence IEA]; Interacting selectively with any metal ion [goid 46872] [evidence IEA]; Interacting selectively with any nucleic acid [goid 3676] [evidence IEA]; Interacting selectively with zinc (Zn) ions [goid 8270] [evidence IEA]	DKFZp686F06123; KR-ZNF1	0.0336234	0.271002	0.345133	7.1697	7.289	7.2923	7.1658	7.1365	7.3425	7.1589	7.0901	7.1708	7.392	7.2065	8.0421
ILMN_1678477	NM_182505	138241	C9ORF85	NM_182505.3	NP_872311.2	A	482	TGTGCAGGCCATGTGCCTGTGAACTTGAAGTTTGCGCAAAATGTGGAAAG	9	+	73776285-73776334	9q21.13a	Homo sapiens chromosome 9 open reading frame 85 (C9orf85), mRNA.				RP11-346E17.2; MGC61599	0.0342152	0.272708	-0.1196	7.8407	7.7462	8.0018	7.8146	7.7442	7.8812	7.9157	7.8574	7.874	7.7202	7.7636	7.716
ILMN_1678490	NM_145058	196383	RILPL2	NM_145058.1	NP_659495.1	S	987	GATGCCTGGCAAAACCACCTCCCTGTGCCACACAGACACACTAGGCCTGT	12	-	123900334-123900383	12q24.31d	Homo sapiens Rab interacting lysosomal protein-like 2 (RILPL2), mRNA.	All of the contents of a cell excluding the plasma membrane and nucleus, but including other subcellular structures [goid 5737] [evidence IEA]		Interacting selectively with an identical protein or proteins [goid 42802] [pmid 16189514] [evidence IPI]	FLJ30380; MGC7036; FLJ32372	0.00724411	0.149424	-0.349267	7.9955	7.8724	7.931	8.2627	8.1791	8.3052	8.3467	8.2589	8.2198	7.7784	7.8027	7.8282
ILMN_1678928	NM_013272	28232	SLCO3A1	NM_013272.2	NP_037404.1	A	1846	CATGGCACAGACACCCTCAGTCATCATCCTCATCAGGACAGTCAGCCCTG	15	+	90491358-90491393:90495184-90495197	15q26.1d	Homo sapiens solute carrier organic anion transporter family, member 3A1 (SLCO3A1), mRNA.	Double layer of lipid molecules that encloses all cells, and, in eukaryotes, many organelles; may be a single or double lipid bilayer; also includes associated proteins [goid 16020] [evidence IEA]; Penetrating at least one phospholipid bilayer of a membrane. May also refer to the state of being buried in the bilayer with no exposure outside the bilayer. When used to describe a protein, indicates …	The directed movement of charged atoms or small charged molecules into, out of, within or between cells [goid 6811] [evidence IEA]	Enables the directed movement of substances (such as macromolecules, small molecules, ions) into, out of, within or between cells [goid 5215] [evidence IEA]	FLJ40478; SLC21A11; OATP-D; OATP3A1	0.0217243	0.227068	0.157511	7.0729	7.0778	7.1149	6.9802	7.1091	7.0342	7.0682	7.1981	7.0357	7.3791	7.2459	7.0779
ILMN_1679025	XM_935588	641848	LOC641848	XM_935588.1	XP_940681.1	S	213	AGGTGCTAAAGTTGAACGAGCTGAGGGATATGAACCACCAGTCCAAGAAT					PREDICTED: Homo sapiens similar to ribosomal protein S3a (LOC641848), mRNA.					9.89e-07	0.00541155	-1.01203	10.873	10.883	10.991	10.887	11.012	11.222	11.169	10.842	11.13	9.9599	9.855	10.152
ILMN_1679083	NM_001004126	81931	ZNF93	NM_001004126.1	NP_001004126.1	I	509	AGGGGAATCACTAGAACCCAGGAGGCACTCCAGCCTGGGAGACAGAGTGA	19	+	19903988-19904037	19p12d	Homo sapiens zinc finger protein 93 (HTF34) (ZNF93), transcript variant 2, mRNA.	The living contents of a cell; the matter contained within (but not including) the plasma membrane, usually taken to exclude large vacuoles and masses of secretory or ingested material. In eukaryotes it includes the nucleus and cytoplasm [goid 5622] [evidence IEA]; The living contents of a cell; the matter contained within (but not including) the plasma membrane, usually taken to exclude large va…	Any process that modulates the frequency, rate or extent of DNA-dependent transcription [goid 6355] [evidence IEA]; The synthesis of either RNA on a template of DNA or DNA on a template of RNA [goid 6350] [evidence IEA]; Any process that modulates the frequency, rate or extent of DNA-dependent transcription [goid 6355] [evidence NAS]	Interacting selectively with any nucleic acid [goid 3676] [evidence IEA]; The function of binding to a specific DNA sequence in order to modulate transcription. The transcription factor may or may not also interact selectively with a protein or macromolecular complex [goid 3700] [pmid 2023909] [evidence NAS]; Interacting selectively with zinc (Zn) ions [goid 8270] [pmid 2023909] [evidence NAS]; I…	HPF34; ZNF505; HTF34; TF34	0.0394332	0.289423	0.495678	7.3593	7.4621	7.3633	7.2337	7.3889	7.3756	7.4455	7.3235	7.2487	7.5191	7.396	8.6388
ILMN_1679188	NM_001003805	27109	ATP5S	NM_001003805.1	NP_001003805.1	A	788	CCCATGGTCATGTGACTCCAGATACTTCTGGGGCTGGTTGAATGCAGTGT	14	+	49858006-49858055	14q22.1b	Homo sapiens ATP synthase, H+ transporting, mitochondrial F0 complex, subunit s (factor B) (ATP5S), nuclear gene encoding mitochondrial protein, transcript variant 2, mRNA.	A semiautonomous, self replicating organelle that occurs in varying numbers, shapes, and sizes in the cytoplasm of virtually all eukaryotic cells. It is notably the site of tissue respiration [goid 5739] [evidence IEA]; The inner, i.e. lumen-facing, lipid bilayer of the mitochondrial envelope. It is highly folded to form cristae [goid 5743] [evidence IEA]; Double layer of lipid molecules that enc…	The directed movement of charged atoms or small charged molecules into, out of, within or between cells [goid 6811] [evidence IEA]; The directed movement of protons (hydrogen ions) into, out of, within or between cells [goid 15992] [pmid 6143319] [evidence NAS]	Catalysis of the transfer of hydrogen ions from one side of a membrane to the other [goid 15078] [pmid 6143319] [evidence NAS]	ATPW; HSU79253	0.00704302	0.148872	-0.437289	8.3611	8.4444	8.8073	8.5482	8.4966	8.5399	8.274	8.4969	8.5252	7.7113	8.3384	8.1363
ILMN_1679280	XM_292963	643997	LOC643997	XM_292963.6	XP_292963.5	S	12	CACCGTGTTCTTCCACATCTCTGTCGACGGTGAGTCCTTGGGCCGCATCT	2	-	174059275-174059324	2q31.1f	PREDICTED: Homo sapiens similar to peptidylprolyl isomerase A isoform 1 (LOC643997), mRNA.					0.000718497	0.0595482	-0.703311	10.864	10.678	10.971	11.104	11.053	10.843	10.413	10.769	10.899	9.8534	10.218	10.35
ILMN_1679324	NM_005875	10289	EIF1B	NM_005875.2	NP_005866.1	S	539	CTGCCAGTTTCTCTTGGAGGTTGGCATTGTAAAGGAGGAACAGCTTAAGG	3	+	40328048-40328066:40328465-40328495	3p22.1c	Homo sapiens eukaryotic translation initiation factor 1B (EIF1B), mRNA.		Any process that modulates the frequency, rate or extent of translational initiation [goid 6446] [pmid 7904817] [evidence TAS]	Functions in the initiation of ribosome-mediated translation of mRNA into a polypeptide [goid 3743] [evidence IEA]; Interacting selectively with any protein or protein complex (a complex of two or more proteins that may include other nonprotein molecules) [goid 5515] [pmid 17353931] [evidence IPI]	GC20	0.0110201	0.175678	-0.339845	10.776	10.546	10.621	10.58	10.507	10.828	10.503	10.603	10.626	9.9478	10.443	10.453
ILMN_1679428	NM_012110	26511	CHIC2	NM_012110.2	NP_036242.1	S	845	CCAAGTATGTTGTCTTTCCAATGGTGCCTTGCTTGGTGCTCTCCTGGTGG	4	-	54876186-54876235	4q12b	Homo sapiens cysteine-rich hydrophobic domain 2 (CHIC2), mRNA.	The part of a cell or its extracellular environment in which a gene product is located. A gene product may be located in one or more parts of a cell and its location may be as specific as a particular macromolecular complex, that is, a stable, persistent association of macromolecules that function together [goid 5575] [evidence ND ]; A compound membranous cytoplasmic organelle of eukaryotic cells…	Any process specifically pertinent to the functioning of integrated living units: cells, tissues, organs, and organisms. A process is a collection of molecular events with a defined beginning and end [goid 8150] [evidence ND ]	Elemental activities, such as catalysis or binding, describing the actions of a gene product at the molecular level. A given gene product may exhibit one or more molecular functions [goid 3674] [evidence ND ]	BTL; MGC21173	0.0252172	0.242564	-0.385111	10.502	10.853	10.493	10.78	10.291	10.198	10.885	10.673	10.606	10.17	10.113	10.322
ILMN_1679450	XR_015514	730746	LOC730746	XR_015514.1		S	670	TGGAGGTGGTTTTGGTGGGAATGACAACTTTGGTCATGGAGGAAACTTCA					PREDICTED: Homo sapiens similar to Heterogeneous nuclear ribonucleoprotein A1 (Helix-destabilizing protein) (Single-strand RNA-binding protein) (hnRNP core protein A1) (HDP) (LOC730746), mRNA.					0.0209139	0.223145	-0.545756	8.8425	8.4977	9.2672	8.8834	9.1622	9.0604	8.2654	8.7868	8.8699	8.0376	8.4073	8.463
ILMN_1679587	XM_940333	651202	LOC651202	XM_940333.2	XP_945426.1	S	133	CTGTATGCCCAGGGAAAGTGGCGTTATAACAGGAAGCAGAGTGGCTATGG					PREDICTED: Homo sapiens similar to large subunit ribosomal protein L36a (LOC651202), mRNA.					0.00424106	0.122744	-0.508	12.709	12.947	13.142	12.763	12.94	13.025	12.983	12.746	13.028	12.769	12.059	12.409
ILMN_1679600	NM_005469	10005	ACOT8	NM_005469.2	NP_005460.2	A	615	TGCTGCTCAGGAGGTCCCCATTGAGATCAAGCCAGTAAACCCATCCCCCC	20	-	44472964-44473013	20q13.12b	Homo sapiens acyl-CoA thioesterase 8 (ACOT8), transcript variant 1, mRNA.	A semiautonomous, self replicating organelle that occurs in varying numbers, shapes, and sizes in the cytoplasm of virtually all eukaryotic cells. It is notably the site of tissue respiration [goid 5739] [evidence IEA]; A small, membrane-bounded organelle that uses dioxygen (O2) to oxidize organic molecules; contains some enzymes that produce and others that degrade hydrogen peroxide (H2O2) [goid…	The chemical reactions and pathways involving lipids, compounds soluble in an organic solvent but not, or sparingly, in an aqueous solvent. Includes fatty acids; neutral fats, other fatty-acid esters, and soaps; long-chain (fatty) alcohols and waxes; sphingoids and other long-chain bases; glycolipids, phospholipids and sphingolipids; and carotenes, polyprenols, sterols, terpenes and other isopren…	Catalysis of the reaction: a carboxylic ester + H2O = an alcohol + a carboxylic anion [goid 4091] [evidence IEA]; Interacting selectively with any protein or protein complex (a complex of two or more proteins that may include other nonprotein molecules) [goid 5515] [pmid 9153233] [evidence IPI]; Catalysis of the reaction: acyl-CoA + H2O = corresponding fatty acid + CoA [goid 16291] [pmid 10092594…	PTE1; hTE; HNAACTE; PTE-2; PTE2; hACTE-III	0.0289449	0.256423	-0.104156	7.531	7.6228	7.4411	7.5383	7.5757	7.6527	7.5612	7.595	7.5953	7.4431	7.416	7.5328
ILMN_1679620	XM_001127632	728519	LOC728519	XM_001127632.1	XP_001127632.1	S	3953	TGAGGTCCCTGAGTAATCCACCCCAGCTAAAGGCAAACCCTTCAATCAGG	5	-	69425968-69426017	5q13.2a	PREDICTED: Homo sapiens similar to Baculoviral IAP repeat-containing protein 1 (Neuronal apoptosis inhibitory protein) (LOC728519), mRNA.					0.00665495	0.14662	0.0933445	7.0512	6.9823	7.0897	7.0073	6.9916	7.0215	7.0028	7.0393	6.9297	7.1071	7.094	7.1174
ILMN_1679700	XM_933893	389672	LOC389672	XM_933893.1	XP_938986.1	A	183	CATCTATAAAAGGAAAAGTGATGAGGGCTGTGCTGAAGTTTGCTGCTGCC	8	+	81633770-81633789:81633790-81633792:81633912-81633938	8q21.13b	PREDICTED: Homo sapiens similar to 40S ribosomal protein SA (p40) (34/67 kDa laminin receptor) (Colon carcinoma laminin-binding protein) (NEM/1CHD4) (Multidrug resistance-associated protein MGr1-Ag), transcript variant 3 (LOC389672), mRNA.					0.0144856	0.195724	-0.433922	9.1176	8.7294	8.6337	9.0977	9.1521	9.2516	8.6367	8.9934	8.842	8.3405	8.5418	8.634
ILMN_1679919	NM_032204	84164	ASCC2	NM_032204.3	NP_115580.2	S	2674	CAAACCTCGGGCCACAAGACACCACTTCCCCTTTACCCTGGACAGCAGGA	22	-	30184657-30184706	22q12.2a	Homo sapiens activating signal cointegrator 1 complex subunit 2 (ASCC2), mRNA.	A membrane-bounded organelle of eukaryotic cells in which chromosomes are housed and replicated. In most cells, the nucleus contains all of the cell's chromosomes except the organellar chromosomes, and is the site of RNA synthesis and processing. In some species, or in specialized cell types, RNA metabolism or DNA replication may be absent [goid 5634] [pmid 18029348] [evidence IDA]; All of the co…	The synthesis of either RNA on a template of DNA or DNA on a template of RNA [goid 6350] [evidence IEA]; Any process that modulates the frequency, rate or extent of DNA-dependent transcription [goid 6355] [evidence IEA]		ASC1p100	0.0152042	0.19955	0.324689	10.164	10.153	9.6121	10.041	10.02	9.9339	9.8161	10.094	9.7967	10.255	10.288	10.308
ILMN_1680130	NM_017653	54808	DYM	NM_017653.2	NP_060123.2	S	2285	CCCCTATGTCTGGTCTCTTGTCTACAACTCAGCAGTCGGCCTGTACTGGA	18	-	44824463-44824512	18q21.1e-q21.1f	Homo sapiens dymeclin (DYM), mRNA.	Double layer of lipid molecules that encloses all cells, and, in eukaryotes, many organelles; may be a single or double lipid bilayer; also includes associated proteins [goid 16020] [evidence IEA]; Penetrating at least one phospholipid bilayer of a membrane. May also refer to the state of being buried in the bilayer with no exposure outside the bilayer. When used to describe a protein, indicates …			DMC; SMC; FLJ90130; FLJ20071	0.0115631	0.178836	-0.340933	9.0889	9.2345	8.9843	9.1373	9.2756	9.4108	9.3966	9.3466	9.1948	9.1364	8.6733	8.8573
ILMN_1680208	XR_016232	284821	LOC284821	XR_016232.1		A	41	CAGGTCCTGGTGCTCGATGGTCGAGGCCATCTCCTGGTCCGCCTGGCGGC	21	+	25656018-25656067	21q21.2b	PREDICTED: Homo sapiens similar to ribosomal protein L13a (LOC284821), mRNA.					0.00836853	0.157625	-0.447777	13.042	13.08	12.9	13.243	13.14	13.179	12.922	12.917	12.899	12.156	12.791	12.817
ILMN_1680279	NM_018561	25862	USP49	NM_018561.3	NP_061031.2	S	2818	TCCTAGCTACTTGGGAGGCTGAGGTGGGAGAATTGCTCAAGCCCAGGAGT	6	-	41873670-41873719	6p21.1f	Homo sapiens ubiquitin specific peptidase 49 (USP49), mRNA.		The chemical reactions and pathways resulting in the breakdown of a protein or peptide by hydrolysis of its peptide bonds, initiated by the covalent attachment of a ubiquitin moiety, or multiple ubiquitin moieties, to the protein [goid 6511] [evidence IEA]; The chemical reactions and pathways resulting in the breakdown of a protein or peptide by hydrolysis of its peptide bonds, initiated by the c…	Catalysis of the reaction: ubiquitin C-terminal thiolester + H2O = ubiquitin + a thiol. Hydrolysis of esters, including those formed between thiols such as dithiothreitol or glutathione and the C-terminal glycine residue of the polypeptide ubiquitin, and AMP-ubiquitin [goid 4221] [evidence IEA]; Catalysis of the hydrolysis of a peptide bond. A peptide bond is a covalent bond formed when the carbo…	MGC20741	0.0355794	0.27671	0.965045	9.3166	9.9089	10.2	9.287	9.8314	10.305	10.074	9.3034	9.3109	10.345	9.8802	11.849
ILMN_1680437	XM_001129635	731096	LOC731096	XM_001129635.1	XP_001129635.1	A	919	AGGACACACTCTCTGTGGCACTGCCATATTTCTGGGAGCACTTTGATAAG					PREDICTED: Homo sapiens similar to Elongation factor 1-gamma (EF-1-gamma) (eEF-1B gamma) (LOC731096), mRNA.					0.0154194	0.201138	-0.295333	13.408	13.581	13.358	13.485	13.509	13.477	13.703	13.43	13.486	13.417	13.284	12.892
ILMN_1680501	NM_001003795	389524	GTF2IRD2B	NM_001003795.2	NP_001003795.1	I	253	AAGAGTCCTCCTCAGAGACCAGGATGGTGGTGACATTCCTCGTGTCTGCC	7	+	74162730-74162779	7q11.23c-q11.23d	Homo sapiens GTF2I repeat domain containing 2B (GTF2IRD2B), mRNA.	The living contents of a cell; the matter contained within (but not including) the plasma membrane, usually taken to exclude large vacuoles and masses of secretory or ingested material. In eukaryotes it includes the nucleus and cytoplasm [goid 5622] [evidence IEA]; A membrane-bounded organelle of eukaryotic cells in which chromosomes are housed and replicated. In most cells, the nucleus contains …	The synthesis of either RNA on a template of DNA or DNA on a template of RNA [goid 6350] [evidence IEA]; Any process that modulates the frequency, rate or extent of DNA-dependent transcription [goid 6355] [evidence IEA]	Interacting selectively with DNA (deoxyribonucleic acid) [goid 3677] [evidence IEA]; Interacting selectively with zinc (Zn) ions [goid 8270] [evidence IEA]		0.00490884	0.129586	-0.426	8.841	8.9366	8.8368	8.6283	8.7807	8.7534	8.4798	8.4757	8.8311	8.1875	8.1625	8.5598
ILMN_1680692	NM_022731	64710	NUCKS1	NM_022731.2	NP_073568.2	S	889	GGGTCTGAAGATGAAGCCCCTTCTGGGGAGGATTAAAAGTGATGATGGTC	1	-	203954016-203954030:203954031-203954065	1q32.1g	Homo sapiens nuclear casein kinase and cyclin-dependent kinase substrate 1 (NUCKS1), mRNA.	A membrane-bounded organelle of eukaryotic cells in which chromosomes are housed and replicated. In most cells, the nucleus contains all of the cell's chromosomes except the organellar chromosomes, and is the site of RNA synthesis and processing. In some species, or in specialized cell types, RNA metabolism or DNA replication may be absent [goid 5634] [evidence IEA]			NUCKS; FLJ21480; JC7	0.0318033	0.265729	0.542211	8.3841	8.4578	8.7207	8.3451	8.1239	8.2982	8.3179	8.1616	8.0448	8.654	8.3803	9.5437
ILMN_1680781	NM_022495	64430	C14ORF135	NM_022495.5	NP_071940.4	S	3417	ACTTGAGGACTTCTCCACACCCCCATTCAGATGCCTGAGAACAGCTAAGC	14	+	59670770-59670819	14q23.1c	Homo sapiens chromosome 14 open reading frame 135 (C14orf135), mRNA.	A small, dense body one or more of which are present in the nucleus of eukaryotic cells. It is rich in RNA and protein, is not bounded by a limiting membrane, and is not seen during mitosis. Its prime function is the transcription of the nucleolar DNA into 45S ribosomal-precursor RNA, the processing of this RNA into 5.8S, 18S, and 28S components of ribosomal RNA, and the association of these comp…			FLJ38170; FBP2; FLJ12799	0.018536	0.212457	0.3734	9.1446	9.6983	9.3984	9.149	8.9626	9.063	9.2383	9.3623	9.2428	9.516	9.626	9.7313
ILMN_1680874	NM_178012	347733	TUBB2B	NM_178012.3	NP_821080.1	S	1530	GGTCTACTTTAGGTGTGCGCTGGGTCTCTGGTGCTCTTCACTGTTGCCTG	6	-	3169836-3169885	6p25.2b	Homo sapiens tubulin, beta 2B (TUBB2B), mRNA.	All of the contents of a cell excluding the plasma membrane and nucleus, but including other subcellular structures [goid 5737] [evidence IEA]; Any of the long, generally straight, hollow tubes of internal diameter 12-15 nm and external diameter 24 nm found in a wide variety of eukaryotic cells; each consists (usually) of 13 protofilaments of polymeric tubulin, staggered in such a manner that the…	Movement of organelles, other microtubules and other particles along microtubules, mediated by motor proteins [goid 7018] [evidence IEA]; The process of creating protein polymers, compounds composed of a large number of component monomers; polymeric proteins may be made up of different or identical monomers. Polymerization occurs by the addition of extra monomers to an existing poly- or oligomeri…	Interacting selectively with a nucleotide, any compound consisting of a nucleoside that is esterified with (ortho)phosphate or an oligophosphate at any hydroxyl group on the ribose or deoxyribose moiety [goid 166] [evidence IEA]; Catalysis of the reaction: GTP + H2O = GDP + phosphate [goid 3924] [evidence IEA]; The action of a molecule that contributes to the structural integrity of a complex or …	MGC8685; DKFZp566F223; RP11-506K6.1; TUBB-PARALOG; bA506K6.1	0.00851111	0.158893	1.25567	7.773	7.9548	8.3437	7.0959	7.0861	7.1515	7.2901	7.3861	7.021	9.6994	8.4886	7.9464
ILMN_1680996	XM_001127464	240	ALOX5	XM_001127464.1	XP_001127464.1	A	2055	GCACAGCGTCCTGTCCACACCCAGCTCAGCATTTCCACACCAAGCAGCAA				10q11.21d	PREDICTED: Homo sapiens arachidonate 5-lipoxygenase (ALOX5), mRNA.	A membrane-bounded organelle of eukaryotic cells in which chromosomes are housed and replicated. In most cells, the nucleus contains all of the cell's chromosomes except the organellar chromosomes, and is the site of RNA synthesis and processing. In some species, or in specialized cell types, RNA metabolism or DNA replication may be absent [goid 5634] [evidence IEA]; All of the contents of a cell…	The immediate defensive reaction (by vertebrate tissue) to infection or injury caused by chemical or physical agents. The process is characterized by local vasodilation, extravasation of plasma into intercellular spaces and accumulation of white blood cells and macrophages [goid 6954] [evidence IEA]; The chemical reactions and pathways resulting in the formation of leukotriene, a pharmacologicall…	Catalysis of the reaction: arachidonate + O2 = (6E,8Z,11Z,14Z)-(5S)-5-hydroperoxycosa-6,8,11,14-tetraenoate [goid 4051] [pmid 2829172] [evidence TAS]; Interacting selectively with iron (Fe) ions [goid 5506] [evidence IEA]; Interacting selectively with calcium ions (Ca2+) [goid 5509] [evidence IEA]; Interacting selectively with any protein or protein complex (a complex of two or more proteins that…		0.0389702	0.288828	0.0928225	7.0248	7.1209	7.0937	7.1365	7.0945	7.1589	7.0353	7.0733	6.9921	7.1441	7.255	7.1227
ILMN_1681160	NR_003110	643253	CCT6P1	NR_003110.2		I	259	GTCCTAATCATTGGAGAGCTGCTGAAACAGGCAGATCTCTACATTTCTGA	7	+	64857033-64857082	7q11.21d	Homo sapiens chaperonin containing TCP1, subunit 6 (zeta) pseudogene 1 (CCT6P1), non-coding RNA.				DKFZp779B0634	0.0061642	0.142864	-0.525945	8.1839	7.7006	8.2897	8.2504	8.0607	7.8202	7.6841	8.1106	8.1786	7.2767	7.6467	7.5917
ILMN_1681269	NM_003845	8798	DYRK4	NM_003845.1	NP_003836.1	S	1642	GGCGGAGGTGTCCATGACCTCCCCAGGACAGAGCAAAAACTTCTCCCTCA	12	+	4593099-4593148	12p13.32a	Homo sapiens dual-specificity tyrosine-(Y)-phosphorylation regulated kinase 4 (DYRK4), mRNA.	The part of a cell or its extracellular environment in which a gene product is located. A gene product may be located in one or more parts of a cell and its location may be as specific as a particular macromolecular complex, that is, a stable, persistent association of macromolecules that function together [goid 5575] [evidence ND ]; All of the contents of a cell excluding the plasma membrane and…	The process of introducing a phosphate group on to a protein [goid 6468] [evidence NAS]	Interacting selectively with a nucleotide, any compound consisting of a nucleoside that is esterified with (ortho)phosphate or an oligophosphate at any hydroxyl group on the ribose or deoxyribose moiety [goid 166] [evidence IEA]; Interacting selectively with magnesium (Mg) ions [goid 287] [evidence IEA]; Catalysis of the reaction: ATP + a protein serine/threonine = ADP + protein serine/threonine …		0.000221488	0.034375	-0.758733	9.6599	9.6842	9.2238	9.6241	9.8737	9.845	9.7336	9.6843	9.5022	8.7894	8.7227	9.1553
ILMN_1681356	NM_002599	5138	PDE2A	NM_002599.1	NP_002590.1	S	3960	TCTCTTCAAGGCCATATCCACCTGTGCCCTGGGGCTTGGGAGACCCCATA	11	-	71965053-71965102	11q13.4a	Homo sapiens phosphodiesterase 2A, cGMP-stimulated (PDE2A), mRNA.	Double layer of lipid molecules that encloses all cells, and, in eukaryotes, many organelles; may be a single or double lipid bilayer; also includes associated proteins [goid 16020] [evidence IEA]	The cascade of processes by which a signal interacts with a receptor, causing a change in the level or activity of a second messenger or other downstream target, and ultimately effecting a change in the functioning of the cell [goid 7165] [evidence IEA]	Catalysis of the reaction: nucleoside 3',5'-cyclic phosphate + H2O = nucleoside 5'-phosphate; catalytic activity is increased in the presence of cGMP [goid 4118] [pmid 9210593] [evidence TAS]; Interacting selectively with any protein or protein complex (a complex of two or more proteins that may include other nonprotein molecules) [goid 5515] [pmid 17329248] [evidence IPI]; Catalysis of the hydro…	PDE2A1; PED2A4	0.018483	0.212251	1.0721	7.4533	8.3256	8.4016	7.0596	7.5845	7.484	7.2153	7.4239	7.4417	9.6822	8.0213	8.3093
ILMN_1681882	NM_000078	1071	CETP	NM_000078.1	NP_000069.1	S	1150	CCACTGCCTCAAGATGCCCAAGATCTCCTGCCAAAACAAGGGAGTCGTGG	16	+	55569542-55569591	16q13b	Homo sapiens cholesteryl ester transfer protein, plasma (CETP), mRNA.	The space external to the outermost structure of a cell. For cells without external protective or external encapsulating structures this refers to space outside of the plasma membrane. This term covers the host cell environment outside an intracellular parasite [goid 5576] [evidence IEA]; That part of a multicellular organism outside the cells proper, usually taken to be outside the plasma membra…	The chemical reactions and pathways involving lipids, compounds soluble in an organic solvent but not, or sparingly, in an aqueous solvent. Includes fatty acids; neutral fats, other fatty-acid esters, and soaps; long-chain (fatty) alcohols and waxes; sphingoids and other long-chain bases; glycolipids, phospholipids and sphingolipids; and carotenes, polyprenols, sterols, terpenes and other isopren…	Enables the directed movement of phospholipids into, out of, within or between cells. Phospholipids are a class of lipids containing phosphoric acid as a mono- or diester [goid 5548] [pmid 2833496] [evidence IDA]; Interacting selectively with cholesterol (cholest-5-en-3-beta-ol); the principal sterol of vertebrates and the precursor of many steroids, including bile acids and steroid hormones [goi…	HDLCQ10	0.0067465	0.147095	0.770155	7.8893	7.5572	8.3357	7.0259	7.5324	7.454	7.2677	7.4243	7.4657	8.4369	8.3438	8.1805
ILMN_1682034	NM_012259	23493	HEY2	NM_012259.1	NP_036391.1	S	1125	ACCTCTGCACCCTGAAGGTAGCCATACAGATGCCGACAGATCCACAAAGG	6	+	126122702-126122751	6q22.31e	Homo sapiens hairy/enhancer-of-split related with YRPW motif 2 (HEY2), mRNA.	A membrane-bounded organelle of eukaryotic cells in which chromosomes are housed and replicated. In most cells, the nucleus contains all of the cell's chromosomes except the organellar chromosomes, and is the site of RNA synthesis and processing. In some species, or in specialized cell types, RNA metabolism or DNA replication may be absent [goid 5634] [evidence IEA]; A membrane-bounded organelle …	Any process that modulates the frequency, rate or extent of DNA-dependent transcription [goid 6355] [evidence IEA]; The series of molecular signals initiated by binding of an extracellular ligand to a Notch receptor on the surface of the target cell [goid 7219] [evidence IEA]; The biological process whose specific outcome is the progression of a multicellular organism over time from an initial co…	The function of binding to a specific DNA sequence in order to modulate transcription. The transcription factor may or may not also interact selectively with a protein or macromolecular complex [goid 3700] [pmid 10415358] [evidence TAS]; Interacting selectively with DNA (deoxyribonucleic acid) [goid 3677] [evidence IEA]; Interacting selectively with any protein or protein complex (a complex of tw…	GRL; HERP1	0.0193553	0.2174	-1.61557	8.4171	7.5821	7.5635	10.706	9.358	9.2592	9.0392	8.9143	8.3612	7.238	7.1903	7.1252
ILMN_1682312	NM_000397	1536	CYBB	NM_000397.2	NP_000388.2	S	3955	GTTTCCTTTTTATCTCTCAAGCCACCAGCTGCCAGCCACCACGAGCCAGC	X	+	37557345-37557394	Xp11.4e	Homo sapiens cytochrome b-245, beta polypeptide (chronic granulomatous disease) (CYBB), mRNA.	All of the contents of a cell excluding the plasma membrane and nucleus, but including other subcellular structures [goid 5737] [evidence IEA]; A semiautonomous, self replicating organelle that occurs in varying numbers, shapes, and sizes in the cytoplasm of virtually all eukaryotic cells. It is notably the site of tissue respiration [goid 5739] [evidence IEA]; The membrane surrounding a cell tha…	The directed movement of charged atoms or small charged molecules into, out of, within or between cells [goid 6811] [evidence IEA]; The immediate defensive reaction (by vertebrate tissue) to infection or injury caused by chemical or physical agents. The process is characterized by local vasodilation, extravasation of plasma into intercellular spaces and accumulation of white blood cells and macro…	Catalysis of the transmembrane transfer of an ion by a voltage-gated channel. An ion is an atom or group of atoms carrying an electric charge by virtue of having gained or lost one or more electrons [goid 5244] [evidence IEA]; Interacting selectively with iron (Fe) ions [goid 5506] [evidence IEA]; Interacting selectively with any protein or protein complex (a complex of two or more proteins that …	CGD; GP91-PHOX; GP91PHOX; NOX2; GP91-1	0.0164487	0.205882	0.0677556	7.0344	6.9992	7.0078	7.018	6.9689	6.9664	7.0181	7.0544	6.968	7.0289	7.1238	7.0623
ILMN_1682368	NM_152892	222229	LRWD1	NM_152892.1	NP_690852.1	S	2012	CCAATGCCTCCTTCACCTACCTCACCGCCCTGACGGACTCCAACATCGTA	7	+	101900431-101900480	7q22.1e	Homo sapiens leucine-rich repeats and WD repeat domain containing 1 (LRWD1), mRNA.			Interacting selectively with any protein or protein complex (a complex of two or more proteins that may include other nonprotein molecules) [goid 5515] [evidence IEA]	DKFZp434K1815	0.028513	0.25529	0.202056	8.5172	8.3466	8.2925	8.4797	8.3155	8.2395	8.1238	8.4145	8.206	8.4694	8.5954	8.5198
ILMN_1682675	NM_002822	5756	TWF1	NM_002822.3	NP_002813.2	A	1115	CCTGCAGGAAAAAGAGGAATTCGAAGACTAATTAGGGGCCCAGCGGAAAC	12	-	44189406-44189455	12q12f	Homo sapiens twinfilin, actin-binding protein, homolog 1 (Drosophila) (TWF1), mRNA.	The living contents of a cell; the matter contained within (but not including) the plasma membrane, usually taken to exclude large vacuoles and masses of secretory or ingested material. In eukaryotes it includes the nucleus and cytoplasm [goid 5622] [evidence IEA]; All of the contents of a cell excluding the plasma membrane and nucleus, but including other subcellular structures [goid 5737] [evid…	The process of introducing a phosphate group on to a protein [goid 6468] [pmid 7507208] [evidence IDA]	Interacting selectively with monomeric or multimeric forms of actin, including actin filaments [goid 3779] [evidence IEA]; Catalysis of the reaction: ATP + a protein tyrosine = ADP + protein tyrosine phosphate [goid 4713] [evidence IEA]; Catalysis of the reaction: ATP + a protein tyrosine = ADP + protein tyrosine phosphate [goid 4713] [pmid 7507208] [evidence IDA]	MGC41876; MGC23788; A6; PTK9	0.0389785	0.288828	-0.312667	7.7697	7.541	8.0191	7.9848	7.72	7.4931	7.6418	7.7411	7.8034	7.1354	7.5377	7.6269
ILMN_1682717	NM_003897	8870	IER3	NM_003897.3	NP_003888.2	A	972	GAGGACGTCCCGGCTGGGATGAAGTCTGGTGGTGGGTCGTAAGTTTAGGA	6	-	30819173-30819222	6p21.33b	Homo sapiens immediate early response 3 (IER3), mRNA.	Double layer of lipid molecules that encloses all cells, and, in eukaryotes, many organelles; may be a single or double lipid bilayer; also includes associated proteins [goid 16020] [evidence IEA]; Penetrating at least one phospholipid bilayer of a membrane. May also refer to the state of being buried in the bilayer with no exposure outside the bilayer. When used to describe a protein, indicates …	A form of programmed cell death induced by external or internal signals that trigger the activity of proteolytic caspases, whose actions dismantle the cell and result in cell death. Apoptosis begins internally with condensation and subsequent fragmentation of the cell nucleus (blebbing) while the plasma membrane remains intact. Other characteristics of apoptosis include DNA fragmentation and the …	Interacting selectively with any protein or protein complex (a complex of two or more proteins that may include other nonprotein molecules) [goid 5515] [pmid 15451437] [evidence IPI]	IEX-1L; PRG1; IEX1; GLY96; DIF-2; IEX-1; DIF2	0.0393668	0.289423	-0.847556	11.406	12.599	11.86	11.376	12.142	12.485	12.168	11.213	11.187	10.422	11.217	11.297
ILMN_1682873	XM_938181	388474	LOC388474	XM_938181.2	XP_943274.1	A	748	CAACGTCCTGGGTCCTAAGTCTGTGGCTCGTATCGCCAAGCTCGAAAAGG				18q12.2d	PREDICTED: Homo sapiens similar to 60S ribosomal protein L7a, transcript variant 3 (LOC388474), mRNA.					0.0381923	0.286442	0.0971111	14.443	14.418	14.381	14.297	14.326	14.256	14.411	14.29	14.327	14.464	14.474	14.403
ILMN_1682928	NM_019029	54504	CPVL	NM_019029.2	NP_061902.2	A	1401	CTCCTTGATGGGCATGGACTGGAAAGGATCCCAGGAATACAAGAAGGCAG	7	-	29111504-29111520:29111917-29111949	7p15.1c	Homo sapiens carboxypeptidase, vitellogenic-like (CPVL), transcript variant 2, mRNA.		The hydrolysis of a peptide bond or bonds within a protein [goid 6508] [evidence IEA]	Catalysis of the hydrolysis of a peptide bond not more than three residues from the C-terminus of a polypeptide chain by a catalytic mechanism that involves a catalytic triad consisting of a serine nucleophile that is activated by a proton relay involving an acidic residue (e.g. aspartate or glutamate) and a basic residue (usually histidine) [goid 4185] [evidence IEA]; Catalysis of the hydrolysis…	HVLP; MGC10029	0.000876897	0.0636721	0.620544	6.9953	7.0649	7.1263	6.9275	7.0029	6.9407	7.0034	7.0324	7.4456	7.7263	7.9716	7.3434
ILMN_1682930	NM_006747	6494	SIPA1	NM_006747.2	NP_006738.2	A	3397	GTGGCGGAAGTGGCCTCCACCCCTTCCCTGTTTGTAAATATTCTGTGGAG	11	+	65174880-65174929	11q13.1d	Homo sapiens signal-induced proliferation-associated gene 1 (SIPA1), transcript variant 2, mRNA.	The living contents of a cell; the matter contained within (but not including) the plasma membrane, usually taken to exclude large vacuoles and masses of secretory or ingested material. In eukaryotes it includes the nucleus and cytoplasm [goid 5622] [evidence IEA]; A membrane-bounded organelle of eukaryotic cells in which chromosomes are housed and replicated. In most cells, the nucleus contains …	A process that is carried out at the cellular level which results in the formation, arrangement of constituent parts, or disassembly of cytoskeletal structures [goid 7010] [pmid 12059963] [evidence NAS]; Any process that stops, prevents or reduces the frequency, rate or extent of cell adhesion [goid 7162] [pmid 10373454] [evidence NAS]; A series of reactions within the cell that occur as a result…	Increases the activity of a GTPase, an enzyme that catalyzes the hydrolysis of GTP [goid 5096] [pmid 9346962] [evidence TAS]; Interacting selectively with any protein or protein complex (a complex of two or more proteins that may include other nonprotein molecules) [goid 5515] [evidence IEA]; Increases the rate of GTP hydrolysis by a GTPase of the Rap family [goid 46582] [pmid 9346962] [evidence …	MGC102688; SPA1; MGC17037	0.0239224	0.235806	0.585478	9.5513	9.6914	9.0889	8.9711	9.5667	9.4723	8.839	9.4061	8.8815	10.227	9.5636	9.7886
ILMN_1682938	NM_001659	377	ARF3	NM_001659.1	NP_001650.1	S	3163	AGGGACCAATCTGGGGCTGGAAATGTTAGGAGGTTGCCTTGGTGCTGCCC	12	-	47616641-47616690	12q13.12a	Homo sapiens ADP-ribosylation factor 3 (ARF3), mRNA.	The living contents of a cell; the matter contained within (but not including) the plasma membrane, usually taken to exclude large vacuoles and masses of secretory or ingested material. In eukaryotes it includes the nucleus and cytoplasm [goid 5622] [evidence IEA]; A compound membranous cytoplasmic organelle of eukaryotic cells, consisting of flattened, ribosome-free vesicles arranged in a more o…	Any series of molecular signals in which a small monomeric GTPase relays one or more of the signals [goid 7264] [evidence IEA]; The directed movement of proteins into, out of, within or between cells [goid 15031] [evidence IEA]; The directed movement of substances, either within a vesicle or in the vesicle membrane, into, out of or within a cell [goid 16192] [evidence IEA]	Interacting selectively with a nucleotide, any compound consisting of a nucleoside that is esterified with (ortho)phosphate or an oligophosphate at any hydroxyl group on the ribose or deoxyribose moiety [goid 166] [evidence IEA]; Catalysis of the reaction: GTP + H2O = GDP + phosphate [goid 3924] [pmid 1744102] [evidence TAS]; Interacting selectively with GTP, guanosine triphosphate [goid 5525] [p…		0.032361	0.267639	-0.229044	9.6849	9.5836	9.3174	9.3657	9.5183	9.4662	9.7119	9.3391	9.5904	9.3904	9.206	9.2423
ILMN_1683026	NM_002801	5699	PSMB10	NM_002801.2	NP_002792.1	S	876	ACCCTGGAGCTAGTGGAGGAAACTGTGCAGGCTATGGAGGTGGAGTAAGC	16	-	67968460-67968462:67968463-67968509	16q22.1b	Homo sapiens proteasome (prosome, macropain) subunit, beta type, 10 (PSMB10), mRNA.	A membrane-bounded organelle of eukaryotic cells in which chromosomes are housed and replicated. In most cells, the nucleus contains all of the cell's chromosomes except the organellar chromosomes, and is the site of RNA synthesis and processing. In some species, or in specialized cell types, RNA metabolism or DNA replication may be absent [goid 5634] [evidence IEA]; All of the contents of a cell…	The chemical reactions and pathways resulting in the breakdown of a protein or peptide by hydrolysis of its peptide bonds, initiated by the covalent attachment of a ubiquitin moiety, or multiple ubiquitin moieties, to the protein [goid 6511] [evidence IEA]; An immune response mediated through a body fluid [goid 6959] [pmid 8666937] [evidence TAS]; The chemical reactions and pathways resulting in …	Catalysis of the hydrolysis of internal peptide bonds in a polypeptide chain by a mechanism in which the hydroxyl group of a threonine residue at the active center acts as a nucleophile [goid 4298] [evidence IEA]; Catalysis of the hydrolysis of a peptide bond. A peptide bond is a covalent bond formed when the carbon atom from the carboxyl group of one amino acid shares electrons with the nitrogen…	beta2i; MGC1665; LMP10; MECL1	0.0373447	0.283847	0.529555	10.995	10.845	10.825	10.201	10.873	11.256	10.258	10.574	10.507	11.492	10.971	11.237
ILMN_1683273	NM_006049	10302	SNAPC5	NM_006049.2	NP_006040.1	S	282	GCATCAATCAACCAAACAACCCTGGAGCTGAGCACAAAGAGTCATGTGAC	15	-	66786816-66786865	15q22.31c	Homo sapiens small nuclear RNA activating complex, polypeptide 5, 19kDa (SNAPC5), mRNA.	A membrane-bounded organelle of eukaryotic cells in which chromosomes are housed and replicated. In most cells, the nucleus contains all of the cell's chromosomes except the organellar chromosomes, and is the site of RNA synthesis and processing. In some species, or in specialized cell types, RNA metabolism or DNA replication may be absent [goid 5634] [pmid 9732265] [evidence TAS]	The synthesis of either RNA on a template of DNA or DNA on a template of RNA [goid 6350] [evidence IEA]; Any process that modulates the frequency, rate or extent of DNA-dependent transcription [goid 6355] [evidence IEA]; The synthesis of RNA from a DNA template by RNA polymerase II (Pol II), originating at a Pol II-specific promoter. Includes transcription of messenger RNA (mRNA) and certain smal…	The function of binding to a specific DNA sequence in order to modulate transcription. The transcription factor may or may not also interact selectively with a protein or macromolecular complex [goid 3700] [pmid 9732265] [evidence TAS]	SNAP19	0.0311606	0.263448	-0.180589	7.8287	7.687	7.9653	7.75	7.7994	7.7594	7.5485	7.7279	7.7176	7.4768	7.5904	7.6523
ILMN_1683328	NM_001005910	51447	IP6K2	NM_001005910.1	NP_001005910.1	A	401	TACGAGACCCTCCCTGCTGAGATGCGCAAATTCACTCCCCAGTACAAAGG	3	-	48731672-48731673:48732523-48732570	3p21.31e	Homo sapiens inositol hexakisphosphate kinase 2 (IP6K2), transcript variant 3, mRNA.				IP6K2; PiUS	0.0123267	0.182621	-0.250266	7.8327	7.6555	7.9128	8.091	7.8271	7.8586	7.754	7.9405	7.8057	7.4667	7.6261	7.7157
ILMN_1683595	NM_015845	4152	MBD1	NM_015845.2	NP_056670.2	A	1804	AGGATGGCCTGGAACCCATGTCAGTCTCTCACCACCTCCAGCTTCGATGA	18	-	46050043-46050092	18q21.1g	Homo sapiens methyl-CpG binding domain protein 1 (MBD1), transcript variant 2, mRNA.	A membrane-bounded organelle of eukaryotic cells in which chromosomes are housed and replicated. In most cells, the nucleus contains all of the cell's chromosomes except the organellar chromosomes, and is the site of RNA synthesis and processing. In some species, or in specialized cell types, RNA metabolism or DNA replication may be absent [goid 5634] [pmid 10454587] [evidence NAS]; A discrete ex…	Any process that modulates the frequency, rate or extent of DNA-dependent transcription [goid 6355] [evidence IEA]; The synthesis of RNA from a DNA template by RNA polymerase II (Pol II), originating at a Pol II-specific promoter. Includes transcription of messenger RNA (mRNA) and certain small nuclear RNAs (snRNAs) [goid 6366] [pmid 9774669] [evidence TAS]; Any process that stops, prevents or re…	The function of binding to a specific DNA sequence in order to modulate transcription. The transcription factor may or may not also interact selectively with a protein or macromolecular complex [goid 3700] [pmid 10866667] [evidence TAS]; The function of a transcription cofactor that represses transcription from a RNA polymerase II promoter; does not bind DNA itself [goid 3714] [pmid 10866667] [ev…	PCM1; RFT; CXXC3	0.0245838	0.239276	-0.0813	7.3822	7.5041	7.4806	7.4737	7.4779	7.3912	7.5261	7.4696	7.4841	7.341	7.4107	7.4009
ILMN_1683597	XM_941396	652071	LOC652071	XM_941396.2	XP_946489.1	S	220	GCTCCCAGGAGAAACAAGCTTGACCACTATGCTATCATCAAGTTTCCGCT					PREDICTED: Homo sapiens similar to 60S ribosomal protein L23a (LOC652071), mRNA.					0.00193043	0.0906413	-0.242	14.112	13.913	14.056	14.147	14.139	14.164	14.069	14.11	14.172	13.892	13.945	13.731
ILMN_1683660	NM_003756	8667	EIF3H	NM_003756.2	NP_003747.1	S	958	CTGCCAGGATGGACTCGCTGCTCATTGCAGGCCAGATAAACACTTACTGC	8	-	117737316-117737365	8q24.11a	Homo sapiens eukaryotic translation initiation factor 3, subunit H (EIF3H), mRNA.	That part of the cytoplasm that does not contain membranous or particulate subcellular components [goid 5829] [pmid 12588972] [evidence EXP]; A complex of several polypeptides that plays at least two important roles in protein synthesis: First, eIF3 binds to the 40S ribosome and facilitates loading of the Met-tRNA/eIF2.GTP ternary complex to form the 43S preinitiation complex. Subsequently, eIF3 …	The chemical reactions and pathways resulting in the formation of a protein. This is a ribosome-mediated process in which the information in messenger RNA (mRNA) is used to specify the sequence of amino acids in the protein [goid 6412] [evidence IEA]; Any process that modulates the frequency, rate or extent of translational initiation [goid 6446] [pmid 9341143] [evidence TAS]	Functions in the initiation of ribosome-mediated translation of mRNA into a polypeptide [goid 3743] [evidence IEA]; Interacting selectively with any protein or protein complex (a complex of two or more proteins that may include other nonprotein molecules) [goid 5515] [pmid 17353931] [evidence IPI]; Interacting selectively with any protein or protein complex (a complex of two or more proteins that…	EIF3S3; eIF3h; MGC102958; eIF3-p40; eIF3-gamma	0.0470785	0.31265	-0.236778	10.994	10.839	10.685	10.973	10.993	11.304	10.937	11.033	10.799	10.758	10.667	10.717
ILMN_1683664	XR_018848	650369	LOC650369	XR_018848.1		S	2918	CCCCTTCCACCTCTCTTTGCCTGTAGGATGTACTGTATGTAGTCATGCAC					PREDICTED: Homo sapiens similar to family with sequence similarity 60, member A (LOC650369), mRNA.					0.019453	0.217751	0.433889	11.008	11.132	10.617	10.854	10.569	10.685	10.86	10.793	10.359	11.458	11.025	11.111
ILMN_1683827	NM_001005753	51652	VPS24	NM_001005753.1	NP_001005753.1	A	2596	CCCACCCTCCACCCTCAGGTAGGCCCCAGTATGTTATTCCTTTGTGTCCA	2	-	86731018-86731067	2p11.2e	Homo sapiens vacuolar protein sorting 24 homolog (S. cerevisiae) (VPS24), transcript variant 2, mRNA.	All of the contents of a cell excluding the plasma membrane and nucleus, but including other subcellular structures [goid 5737] [evidence IEA]; Double layer of lipid molecules that encloses all cells, and, in eukaryotes, many organelles; may be a single or double lipid bilayer; also includes associated proteins [goid 16020] [evidence IEA]	The directed movement of proteins into, out of, within or between cells [goid 15031] [evidence IEA]; The directed movement of proteins into, out of, within or between cells [goid 15031] [evidence IEA]		CGI-149; CHMP3; NEDF	0.00350609	0.114325	-0.678011	9.0022	9.1151	8.3727	9.0179	9.0195	9.0307	8.6436	9.0112	8.8212	8.3847	8.454	7.8053
ILMN_1684042	NM_005868	10282	BET1	NM_005868.4	NP_005859.1	S	856	GGAAACTTAGTGGGAGAGTAACAGAATGCCTGGAGAGCCTGACTCTGAGC	7	-	93623155-93623204	7q21.3a	Homo sapiens blocked early in transport 1 homolog (S. cerevisiae) (BET1), mRNA.	The lipid bilayer surrounding any of the compartments of the Golgi apparatus [goid 139] [pmid 8621431] [evidence TAS]; The irregular network of unit membranes, visible only by electron microscopy, that occurs in the cytoplasm of many eukaryotic cells. The membranes form a complex meshwork of tubular channels, which are often expanded into slitlike cavities called cisternae. The ER takes two forms…	The directed movement of substances from the endoplasmic reticulum (ER) to the Golgi, mediated by COP II vesicles. Small COP II coated vesicles form from the ER and then fuse directly with the cis-Golgi. Larger structures are transported along microtubules to the cis-Golgi [goid 6888] [pmid 8621431] [evidence TAS]; The directed movement of proteins into, out of, within or between cells [goid 1503…	Interacting selectively with any protein or protein complex (a complex of two or more proteins that may include other nonprotein molecules) [goid 5515] [pmid 16189514] [evidence IPI]	HBET1; DKFZp781C0425	0.00282113	0.103433	-0.3611	8.8247	9.1437	8.9245	8.9884	8.7473	8.6886	8.8522	8.8973	8.8218	8.4513	8.408	8.6869
ILMN_1684168	NM_145871	2954	GSTZ1	NM_145871.1	NP_665878.1	A	860	GGTGGAGTAGGGAGATGCGGGGAGCAGGGTGGGCAGGAATACTGTTATCT	14	+	76867468-76867517	14q24.3c	Homo sapiens glutathione transferase zeta 1 (maleylacetoacetate isomerase) (GSTZ1), transcript variant 2, mRNA.	All of the contents of a cell excluding the plasma membrane and nucleus, but including other subcellular structures [goid 5737] [evidence IEA]; A semiautonomous, self replicating organelle that occurs in varying numbers, shapes, and sizes in the cytoplasm of virtually all eukaryotic cells. It is notably the site of tissue respiration [goid 5739] [evidence ISS]; That part of the cytoplasm that doe…	The chemical reactions and pathways resulting in the breakdown of phenylalanine, 2-amino-3-phenylpropanoic acid [goid 6559] [pmid 9417084] [evidence TAS]; The chemical reactions and pathways resulting in the breakdown of tyrosine, an aromatic amino acid, 2-amino-3-(4-hydroxyphenyl)propanoic acid [goid 6572] [evidence IEA]; The chemical reactions and pathways involving aromatic amino acid family, …	Catalysis of the reaction: R-X + glutathione = H-X + R-S-glutathione. R may be an aliphatic, aromatic or heterocyclic group; X may be a sulfate, nitrile or halide group [goid 4364] [pmid 9396740] [evidence TAS]; Catalysis of the reaction: 2 glutathione + H2O2 = oxidized glutathione + 2 H2O [goid 4602] [pmid 9396740] [evidence TAS]; Catalysis of the reaction: 4-maleylacetoacetate = 4-fumarylacetoa…	GSTZ1-1; MAAI; MAI; MGC2029	0.030505	0.261459	0.078411	7.2975	7.3231	7.2778	7.3909	7.3369	7.3065	7.2433	7.2819	7.2282	7.3387	7.3845	7.4074
ILMN_1684336	NM_024621	79674	VEPH1	NM_024621.1	NP_078897.1	S	2621	AGTACAGAGTGTGAAGGCTGTGGCCAAGAAACGCAGGGACCGCTCTCTCC	3	-	158461765-158461814	3q25.32a	Homo sapiens ventricular zone expressed PH domain homolog 1 (zebrafish) (VEPH1), mRNA.	The membrane surrounding a cell that separates the cell from its external environment. It consists of a phospholipid bilayer and associated proteins [goid 5886] [evidence IEA]			MGC126709; FLJ12604; KIAA1692; MGC142115; MGC111426	0.00884007	0.161543	-0.430078	7.5638	7.7145	7.2028	7.856	7.6821	7.527	7.5304	7.8212	7.6781	7.004	7.1441	7.4203
ILMN_1684461	NM_017954	93664	CADPS2	NM_017954.9	NP_060424.9	A	4725	CCCCAGGTGTGGGGTAGCAAGTGTGCTTCCGTCAAGATACCATATTCTCC	7	-	122027166-122027215	7q31.32a-q31.32b	Homo sapiens Ca++-dependent secretion activator 2 (CADPS2), transcript variant 1, mRNA.	Double layer of lipid molecules that encloses all cells, and, in eukaryotes, many organelles; may be a single or double lipid bilayer; also includes associated proteins [goid 16020] [evidence IEA]; A specialized region of connection between two cells or between a cell and the extracellular matrix [goid 30054] [evidence IEA]; The lipid bilayer surrounding a cytoplasmic vesicle [goid 30659] [eviden…	A process of secretion by a cell that results in the release of intracellular molecules (e.g. hormones, matrix proteins) contained within a membrane-bounded vesicle by fusion of the vesicle with the plasma membrane of a cell. This is the process whereby most molecules are secreted from eukaryotic cells [goid 6887] [evidence IEA]; The directed movement of proteins into, out of, within or between c…	Interacting selectively with calcium ions (Ca2+) [goid 5509] [evidence IEA]; Interacting selectively with a lipid [goid 8289] [evidence IEA]	KIAA1591; FLJ40851	0.0459037	0.309737	-0.416278	8.7657	8.8219	8.1994	8.8132	8.8084	9.1825	8.5328	8.5625	8.4838	8.4394	7.9736	8.3949
ILMN_1684563	NM_001012968	139886	SPIN4	NM_001012968.2	NP_001012986.2	S	3986	TATTGCTGATTGTACTGGTTGTTGCTTGTTGACTGTACTATTCAGATGGC	X	-	62567183-62567232	Xq11.1b	Homo sapiens spindlin family, member 4 (SPIN4), mRNA.		The generation and maintenance of gametes. A gamete is a haploid reproductive cell [goid 7276] [evidence IEA]		MGC133224; FLJ44984	0.00211273	0.0934472	1.2664	8.3291	8.397	8.5479	7.9933	7.965	7.8158	7.785	8.1283	8.1906	10.358	9.2218	8.6034
ILMN_1684594	NM_015306	23358	USP24	NM_015306.1	NP_056121.1	A	9815	CTAGAGTGCCGTATCATCAGACTTACCCTGTCCTGCCCCACCTTCCCTGC	1	-	55304824-55304873	1p32.3a	Homo sapiens ubiquitin specific peptidase 24 (USP24), mRNA.	Double layer of lipid molecules that encloses all cells, and, in eukaryotes, many organelles; may be a single or double lipid bilayer; also includes associated proteins [goid 16020] [evidence IEA]	The chemical reactions and pathways resulting in the breakdown of a protein or peptide by hydrolysis of its peptide bonds, initiated by the covalent attachment of a ubiquitin moiety, or multiple ubiquitin moieties, to the protein [goid 6511] [evidence IEA]; The directed movement of substances (such as macromolecules, small molecules, ions) into, out of, within or between cells, or within a multic…	Catalysis of the reaction: ubiquitin C-terminal thiolester + H2O = ubiquitin + a thiol. Hydrolysis of esters, including those formed between thiols such as dithiothreitol or glutathione and the C-terminal glycine residue of the polypeptide ubiquitin, and AMP-ubiquitin [goid 4221] [evidence IEA]; Enables the directed movement of substances (such as macromolecules, small molecules, ions) into, out …	FLJ31309; KIAA1057	0.042714	0.299546	0.293489	8.343	8.7687	8.5385	8.267	8.4907	8.7122	8.5418	8.2675	8.3454	8.9955	8.5818	8.7281
ILMN_1684647	NM_030768	80895	ILKAP	NM_030768.2	NP_110395.1	A	1315	GGCGCGCGGCCAGGAGCACGCATGGTATTGACTTAAAAGGTTCATTTTGT	2	-	239079121-239079170	2q37.3c	Homo sapiens integrin-linked kinase-associated serine/threonine phosphatase 2C (ILKAP), mRNA.	All of the contents of a cell excluding the plasma membrane and nucleus, but including other subcellular structures [goid 5737] [evidence IEA]; A complex, normally consisting of a catalytic and a regulatory subunit, which catalyzes the removal of a phosphate group from a serine or threonine residue of a protein [goid 8287] [evidence IEA]	The process of removing one or more phosphoric residues from a protein [goid 6470] [evidence IEA]	Interacting selectively with magnesium (Mg) ions [goid 287] [evidence IEA]; Catalysis of the reaction: protein serine/threonine phosphate + H2O = protein serine/threonine + phosphate [goid 4722] [evidence IEA]; Catalysis of the hydrolysis of various bonds, e.g. C-O, C-N, C-C, phosphoric anhydride bonds, etc. Hydrolase is the systematic name for any enzyme of EC class 3 [goid 16787] [evidence IEA]…	PP2C-DELTA; FLJ10181; MGC4846; DKFZP434J2031	0.0388384	0.288828	0.281211	8.339	8.009	8.0526	8.3379	8.0491	7.9934	8.0934	8.4019	7.806	8.4138	8.3588	8.4318
ILMN_1684789	NM_138414	112869	CCDC101	NM_138414.1	NP_612423.1	A	1046	CAAGAAAAAGTGATGCCGCCTGGCAGACTCGCCATCCCCCAACGACACAG	16	+	28510515-28510528:28510529-28510564	16p11.2e	Homo sapiens coiled-coil domain containing 101 (CCDC101), mRNA.	A membrane-bounded organelle of eukaryotic cells in which chromosomes are housed and replicated. In most cells, the nucleus contains all of the cell's chromosomes except the organellar chromosomes, and is the site of RNA synthesis and processing. In some species, or in specialized cell types, RNA metabolism or DNA replication may be absent [goid 5634] [evidence IEA]	The synthesis of either RNA on a template of DNA or DNA on a template of RNA [goid 6350] [evidence IEA]; Any process that modulates the frequency, rate or extent of DNA-dependent transcription [goid 6355] [evidence IEA]		FLJ32446	0.0425327	0.299536	0.1228	7.6453	7.5224	7.5489	7.5772	7.5815	7.6377	7.4145	7.6459	7.6277	7.7931	7.6087	7.7003
ILMN_1685022	NM_014296	23473	CAPN7	NM_014296.2	NP_055111.1	S	2427	CCATATAGAAAAGACTGGGCCGTTACTGATTGAGCTACGAGGACCAAGGC	3	+	15257987-15258036	3p24.3e	Homo sapiens calpain 7 (CAPN7), mRNA.	The living contents of a cell; the matter contained within (but not including) the plasma membrane, usually taken to exclude large vacuoles and masses of secretory or ingested material. In eukaryotes it includes the nucleus and cytoplasm [goid 5622] [evidence IEA]; A membrane-bounded organelle of eukaryotic cells in which chromosomes are housed and replicated. In most cells, the nucleus contains …	The hydrolysis of a peptide bond or bonds within a protein [goid 6508] [evidence IEA]	Catalysis of the hydrolysis of nonterminal peptide bonds in a polypeptide chain by a mechanism using a cysteine residue at the enzyme active center, and requiring the presence of calcium [goid 4198] [evidence IEA]; Catalysis of the hydrolysis of a peptide bond. A peptide bond is a covalent bond formed when the carbon atom from the carboxyl group of one amino acid shares electrons with the nitroge…	CALPAIN7; PALBH; FLJ36423	0.0407806	0.293892	-0.116422	7.7736	7.7673	7.631	7.8674	7.7343	7.7544	7.7693	7.7498	7.8666	7.5525	7.7169	7.6859
ILMN_1685057	NM_003059	6583	SLC22A4	NM_003059.2	NP_003050.2	S	1605	CCTCGGTGCTTACAACAGAATGCTGCCCTACATCGTCATGGGTAGTCTGA	5	+	131663027-131663076	5q31.1b	Homo sapiens solute carrier family 22 (organic cation/ergothioneine transporter), member 4 (SLC22A4), mRNA.	A semiautonomous, self replicating organelle that occurs in varying numbers, shapes, and sizes in the cytoplasm of virtually all eukaryotic cells. It is notably the site of tissue respiration [goid 5739] [pmid 16729965] [evidence IDA]; The membrane surrounding a cell that separates the cell from its external environment. It consists of a phospholipid bilayer and associated proteins [goid 5886] [p…	The chemical reactions and pathways involving triacylglycerol, any triester of glycerol. The three fatty acid residues may all be the same or differ in any permutation. Triacylglycerols are important components of plant oils, animal fats and animal plasma lipoproteins [goid 6641] [evidence IEA]; The directed movement of charged atoms or small charged molecules into, out of, within or between cell…	Interacting selectively with a nucleotide, any compound consisting of a nucleoside that is esterified with (ortho)phosphate or an oligophosphate at any hydroxyl group on the ribose or deoxyribose moiety [goid 166] [pmid 9426230] [evidence TAS]; Enables the directed movement of substances (such as macromolecules, small molecules, ions) into, out of, within or between cells [goid 5215] [evidence IE…	OCTN1; MGC40524; MGC34546	0.0328363	0.268549	0.170811	7.7396	7.6326	7.766	7.48	7.6012	7.5894	7.5175	7.4566	7.6185	7.8657	7.6824	7.7648
ILMN_1685077	NM_152238	51375	SNX7	NM_152238.1	NP_689424.1	A	870	CTGTGGTCAGCGTCAGAAGAGGATCTGGTTGATACTCTAAAGGATGTTGC	1	+	98936891-98936940	1p21.3a	Homo sapiens sorting nexin 7 (SNX7), transcript variant 2, mRNA.		Any process that mediates interactions between a cell and its surroundings. Encompasses interactions such as signaling or attachment between one cell and another cell, between a cell and an extracellular matrix, or between a cell and any other aspect of its environment [goid 7154] [evidence IEA]; The directed movement of proteins into, out of, within or between cells [goid 15031] [evidence IEA]	Interacting selectively with any protein or protein complex (a complex of two or more proteins that may include other nonprotein molecules) [goid 5515] [evidence IEA]; Interacting selectively with any inositol-containing glycerophospholipid [goid 35091] [evidence IEA]	MGC8717; DKFZP564F052	0.0449745	0.307063	-0.356456	9.031	8.5327	9.1693	9.0427	8.9115	8.7935	8.4871	9.0021	9.0214	8.289	8.5981	8.7073
ILMN_1685088	NM_033643	25873	RPL36	NM_033643.2	NP_378669.1	A	111	CCACAAAGTGACCAAGAACGTGAGCAAGCCCAGGCACAGCCGACGCCGCG	19	+	5641560-5641609	19p13.3b	Homo sapiens ribosomal protein L36 (RPL36), transcript variant 1, mRNA.	The living contents of a cell; the matter contained within (but not including) the plasma membrane, usually taken to exclude large vacuoles and masses of secretory or ingested material. In eukaryotes it includes the nucleus and cytoplasm [goid 5622] [evidence IEA]; A small, dense body one or more of which are present in the nucleus of eukaryotic cells. It is rich in RNA and protein, is not bounde…	The successive addition of amino acid residues to a nascent polypeptide chain during protein biosynthesis [goid 6414] [pmid 15189156] [evidence EXP]	The action of a molecule that contributes to the structural integrity of the ribosome [goid 3735] [evidence NAS]; Interacting selectively with any protein or protein complex (a complex of two or more proteins that may include other nonprotein molecules) [goid 5515] [pmid 17353931] [evidence IPI]	DKFZP566B023	0.00168716	0.0865197	-0.314222	12.967	13.089	13.008	13.13	13.177	13.209	13.146	13.168	13.248	12.977	12.818	12.643
ILMN_1685170	NM_001157	311	ANXA11	NM_001157.2	NP_001148.1	A	2230	GGTAGCCTGTGCATCTGGTGAGTGTGTCACGAGCTTTGTTACTGCCAAAC	10	-	81918738-81918787	10q22.3f	Homo sapiens annexin A11 (ANXA11), transcript variant a, mRNA.	A membrane-bounded organelle of eukaryotic cells in which chromosomes are housed and replicated. In most cells, the nucleus contains all of the cell's chromosomes except the organellar chromosomes, and is the site of RNA synthesis and processing. In some species, or in specialized cell types, RNA metabolism or DNA replication may be absent [goid 5634] [pmid 7508441] [evidence TAS]; The double lip…	Any immune system process that functions in the calibrated response of an organism to a potential internal or invasive threat [goid 6955] [pmid 7508441] [evidence TAS]	Interacting selectively with calcium ions (Ca2+) [goid 5509] [evidence IEA]; Interacting selectively with phospholipids, a class of lipids containing phosphoric acid as a mono- or diester, in the presence of calcium [goid 5544] [evidence IEA]; Interacting selectively with calcium ions (Ca2+) [goid 5509] [evidence IEA]; Interacting selectively with phospholipids, a class of lipids containing phosp…	CAP50; ANX11	0.00260869	0.101442	0.338878	8.2349	8.2184	8.0806	7.9538	8.031	8.3197	8.1424	8.1402	7.9775	8.583	8.3002	8.4996
ILMN_1685365	NM_198542	374928	ZNF773	NM_198542.1	NP_940944.1	S	1784	CTGAAGCGGGCGGATCACAAGGTCAGGACATCGAAACCATCCTGGTTAAC	19	+	58019107-58019156	19q13.43b	Homo sapiens zinc finger protein 773 (ZNF773), mRNA.	The living contents of a cell; the matter contained within (but not including) the plasma membrane, usually taken to exclude large vacuoles and masses of secretory or ingested material. In eukaryotes it includes the nucleus and cytoplasm [goid 5622] [evidence IEA]; A membrane-bounded organelle of eukaryotic cells in which chromosomes are housed and replicated. In most cells, the nucleus contains …	The synthesis of either RNA on a template of DNA or DNA on a template of RNA [goid 6350] [evidence IEA]; Any process that modulates the frequency, rate or extent of DNA-dependent transcription [goid 6355] [evidence IEA]	Interacting selectively with DNA (deoxyribonucleic acid) [goid 3677] [evidence IEA]; Interacting selectively with zinc (Zn) ions [goid 8270] [evidence IEA]; Interacting selectively with any metal ion [goid 46872] [evidence IEA]	ZNF419B; MGC4728; FLJ00301	0.044469	0.305841	0.340233	7.5807	7.6539	7.5714	7.5238	7.4927	7.8411	7.851	7.425	7.4409	7.9222	7.5621	8.3299
ILMN_1685369	NM_006425	10569	SLU7	NM_006425.4	NP_006416.3	S	1754	GGCCCGCCTTCTTCATGTCAAGGAGACCATGCAGATTGATGAGAGGAAGC	5	-	159830404-159830453	5q33.3d	Homo sapiens SLU7 splicing factor homolog (S. cerevisiae) (SLU7), mRNA.	A membrane-bounded organelle of eukaryotic cells in which chromosomes are housed and replicated. In most cells, the nucleus contains all of the cell's chromosomes except the organellar chromosomes, and is the site of RNA synthesis and processing. In some species, or in specialized cell types, RNA metabolism or DNA replication may be absent [goid 5634] [evidence IEA]; A ribonucleoprotein complex, …	The process of generating multiple mRNA molecules from a given set of exons by differential use of exons from the primary transcript(s) to form multiple mature mRNAs that vary in their exon composition [goid 380] [pmid 15728250] [evidence IDA]; Recognition of the intron 3'-splice site by components of the assembling U2- or U12-type spliceosome [goid 389] [pmid 15728250] [evidence IDA]; Any proces…	Catalysis of the second transesterification reaction of spliceosomal mRNA splicing. Ligation of the two exons occurs via a transesterification reaction where the free 3'-hydroxyl group of the 5' exon is the nucleophile attacking the 3' splice site. Non-expressed sequences are now detached from the exons. In cis splicing, the intron is in a lariat structure [goid 386] [pmid 10197984] [evidence IDA…	hSlu7; 9G8; MGC9280	4.71e-05	0.0189722	-0.2287	8.463	8.347	8.4514	8.4698	8.412	8.4332	8.3575	8.4537	8.3222	8.201	8.173	8.1765
ILMN_1685378	XR_015809	728973	LOC728973	XR_015809.1		S	455	CAAGCAAAATTGTGGGCAAGAGAATCCGCGTGAAACTAGATGGCAGCCGG	1	-	231491360-231491409	1q42.2c	PREDICTED: Homo sapiens similar to 40S ribosomal protein S7 (S8) (LOC728973), mRNA.					0.0160802	0.203634	-0.276222	13.004	13.013	12.64	12.858	12.82	13.172	12.776	12.953	12.824	12.656	12.657	12.545
ILMN_1685398	NM_032989	572	BAD	NM_032989.1	NP_116784.1	I	11	TGCTGGAGGGAGGCGGCAGGCCCGGGTCAGGTGCCTCGAGATCGGGCTTG	11	-	63808680-63808729	11q13.1b	Homo sapiens BCL2-antagonist of cell death (BAD), transcript variant 2, mRNA.	All of the contents of a cell excluding the plasma membrane and nucleus, but including other subcellular structures [goid 5737] [evidence NAS]; A semiautonomous, self replicating organelle that occurs in varying numbers, shapes, and sizes in the cytoplasm of virtually all eukaryotic cells. It is notably the site of tissue respiration [goid 5739] [evidence IEA]; The outer, i.e. cytoplasm-facing, l…	The chemical reactions and pathways resulting in the breakdown of glucose, the aldohexose gluco-hexose [goid 6007] [evidence IEA]; Any process induced by extracellular signals that directly activates any of the steps required for cell death by apoptosis [goid 8624] [evidence IEA]; The conversion of proteins that induce or sustain apoptosis to an active form [goid 8633] [pmid 15231831] [evidence E…	Interacting selectively with any protein or protein complex (a complex of two or more proteins that may include other nonprotein molecules) [goid 5515] [pmid 10949025] [evidence IPI]; Interacting selectively with any protein or protein complex (a complex of two or more proteins that may include other nonprotein molecules) [goid 5515] [evidence NAS]; Interacting selectively with any protein or pro…	BBC2; BCL2L8	0.0145467	0.196189	-0.154689	7.3628	7.5511	7.5304	7.5645	7.455	7.4827	7.3728	7.4605	7.4159	7.2313	7.4182	7.285
ILMN_1685538	XR_017130	158345	LOC158345	XR_017130.1		A	840	CAAGCTGACCATTTCGAAGCTTGCTCCTGGTGGGCACGTGGGACGTTTCT	9	-	7467575-7467624	9p24.1b	PREDICTED: Homo sapiens similar to ribosomal protein L4 (LOC158345), mRNA.					0.000562065	0.0524062	-0.397444	12.608	12.627	12.395	12.679	12.729	12.589	12.349	12.565	12.635	12.207	12.255	12.071
ILMN_1685676	NM_173810	283237	TTC9C	NM_173810.3	NP_776171.1	S	624	GGAGCCCGTGAACTACGAACGAGTGAGAGAATATAGTCAGAAAGTCCTGG	11	+	62259446-62259495	11q12.3b	Homo sapiens tetratricopeptide repeat domain 9C (TTC9C), mRNA.		The process of assisting in the covalent and noncovalent assembly of single chain polypeptides or multisubunit complexes into the correct tertiary structure [goid 6457] [evidence IEA]	The selective, often stoichiometric, interaction of a molecule with one or more specific sites on another molecule [goid 5488] [evidence IEA]	MGC29649	0.0200371	0.220853	-0.197389	7.7409	7.5236	7.8231	7.6329	7.8298	7.7427	7.546	7.7776	7.776	7.5136	7.5803	7.4448
ILMN_1685679	NM_030963	81847	RNF146	NM_030963.2	NP_112225.2	S	1282	AGTGAGGATGTATCTGCAGTTGTTGCACAGCACTCCTTGACCCAACAGAG	6	+	127608644-127608693	6q22.33a	Homo sapiens ring finger protein 146 (RNF146), mRNA.			Interacting selectively with any protein or protein complex (a complex of two or more proteins that may include other nonprotein molecules) [goid 5515] [evidence IEA]; Interacting selectively with zinc (Zn) ions [goid 8270] [evidence IEA]; Interacting selectively with any metal ion [goid 46872] [evidence IEA]	DKFZP434O1427; RP3-351K20.1; dJ351K20.1	0.00659286	0.14576	-0.232744	8.0011	8.2288	8.0303	8.327	8.0871	8.1965	8.1365	8.0668	7.9931	7.8547	7.9037	7.8991
ILMN_1685690	NM_004653	8284	JARID1D	NM_004653.3	NP_004644.2	S	5180	ATCTTGAGGAAGCCCAAGTGCGTACCTTTATTTTTGCCCCCACCACCCTC	Y	-	20326946-20326995	Yq11.222b	Homo sapiens jumonji, AT rich interactive domain 1D (JARID1D), mRNA.	The part of a cell or its extracellular environment in which a gene product is located. A gene product may be located in one or more parts of a cell and its location may be as specific as a particular macromolecular complex, that is, a stable, persistent association of macromolecules that function together [goid 5575] [evidence ND ]; The living contents of a cell; the matter contained within (but…	The process of formation of spermatozoa, including spermatocytogenesis and spermiogenesis [goid 7283] [evidence NAS]; The alteration of DNA or protein in chromatin, which may result in changing the chromatin structure [goid 16568] [evidence IEA]; The process of removal or addition of one or more electrons with or without the concomitant removal or addition of a proton or protons [goid 55114] [evi…	Elemental activities, such as catalysis or binding, describing the actions of a gene product at the molecular level. A given gene product may exhibit one or more molecular functions [goid 3674] [evidence ND ]; Interacting selectively with DNA (deoxyribonucleic acid) [goid 3677] [evidence IEA]; Interacting selectively with iron (Fe) ions [goid 5506] [evidence IEA]; Interacting selectively with any…	SMCY; KIAA0234; KDM5D; HYA; HY	0.0182117	0.211446	0.165134	7.6367	7.8693	7.7247	7.7917	7.9646	7.8542	7.7814	7.7248	7.7707	8.0002	7.9559	7.912
ILMN_1685703	NM_003500	8309	ACOX2	NM_003500.2	NP_003491.1	S	2104	CGCCTGTTCCAGTGGGCTCAGAAGTCACCAACCAATACTCAGGAGAACCC	3	-	58466045-58466053:58469660-58469700	3p14.3a	Homo sapiens acyl-Coenzyme A oxidase 2, branched chain (ACOX2), mRNA.	A small, membrane-bounded organelle that uses dioxygen (O2) to oxidize organic molecules; contains some enzymes that produce and others that degrade hydrogen peroxide (H2O2) [goid 5777] [pmid 8943006] [evidence NAS]	The chemical reactions and pathways involving lipids, compounds soluble in an organic solvent but not, or sparingly, in an aqueous solvent. Includes fatty acids; neutral fats, other fatty-acid esters, and soaps; long-chain (fatty) alcohols and waxes; sphingoids and other long-chain bases; glycolipids, phospholipids and sphingolipids; and carotenes, polyprenols, sterols, terpenes and other isopren…	Catalysis of the reaction: acyl-CoA + acceptor = 2,3-dehydroacyl-CoA + reduced acceptor [goid 3995] [evidence IEA]; Catalysis of the reaction: acyl-CoA + O2 = trans-2,3-dehydroacyl-CoA + H2O2 [goid 3997] [pmid 8943006] [evidence TAS]; Any molecular entity that serves as an electron acceptor and electron donor in an electron transport system [goid 9055] [evidence IEA]; Catalysis of the reaction: (…	BRCOX; THCCox; BCOX; BRCACOX	0.034844	0.274899	0.519189	7.3829	7.8845	7.396	7.7945	7.7978	7.5757	8.1568	7.9732	7.6801	8.8142	8.0822	7.875
ILMN_1685930	NM_181706	120526	DNAJC24	NM_181706.4	NP_859057.4	S	2387	AGAACAAGAATTCAAAAGTGAGGTAGTCATCCAGGTTCCCCCTCCCACAA	11	+	31410118-31410167	11p13f	Homo sapiens DnaJ (Hsp40) homolog, subfamily C, member 24 (DNAJC24), mRNA.			Interacting selectively with zinc (Zn) ions [goid 8270] [evidence IEA]; Interacting selectvely with a heat shock protein, any protein synthesized or activated in response to heat shock [goid 31072] [evidence IEA]; Interacting selectively with any metal ion [goid 46872] [evidence IEA]	JJJ3; ZCSL3	0.0439384	0.304104	-0.2605	7.9921	7.9576	8.117	8.1337	7.8969	7.6736	8.152	8.0972	8.2646	7.6996	7.9406	7.6732
ILMN_1686405	NM_002253	3791	KDR	NM_002253.1	NP_002244.1	S	5365	CCCCCTGTCCCCAACCCACTCTCACCCCGCAACCCATCAGTATTTTAGTT	4	-	55639823-55639872	4q12c	Homo sapiens kinase insert domain receptor (a type III receptor tyrosine kinase) (KDR), mRNA.	Penetrating at least one phospholipid bilayer of a plasma membrane. May also refer to the state of being buried in the bilayer with no exposure outside the bilayer [goid 5887] [pmid 1656371] [evidence TAS]; Double layer of lipid molecules that encloses all cells, and, in eukaryotes, many organelles; may be a single or double lipid bilayer; also includes associated proteins [goid 16020] [evidence …	Blood vessel formation when new vessels emerge from the proliferation of pre-existing blood vessels [goid 1525] [evidence IEA]; The process whose specific outcome is the progression of the ovarian follicle over time, from its formation to the mature structure [goid 1541] [evidence IEA]; The differentiation of endothelial cells from progenitor cells during blood vessel development, and the de novo…	Interacting selectively with a nucleotide, any compound consisting of a nucleoside that is esterified with (ortho)phosphate or an oligophosphate at any hydroxyl group on the ribose or deoxyribose moiety [goid 166] [evidence IEA]; Combining with an extracellular or intracellular messenger to initiate a change in cell activity [goid 4872] [evidence IEA]; Combining with vascular endothelial growth f…	VEGFR2; CD309; FLK1; VEGFR	0.0351649	0.275546	0.4439	8.2971	8.3214	8.2413	7.8798	8.0219	8.3002	8.6349	8.3193	7.7895	8.9697	8.6356	8.3282
ILMN_1686553	NM_020748	57508	INTS2	NM_020748.1	NP_065799.1	S	5543	ACTGAGGCCTTGCGATATTTTGTGTGAATAGATATGCCCTAGGAGTTCAG	17	-	57297798-57297847	17q23.2c	Homo sapiens integrator complex subunit 2 (INTS2), mRNA.	The living contents of a cell; the matter contained within (but not including) the plasma membrane, usually taken to exclude large vacuoles and masses of secretory or ingested material. In eukaryotes it includes the nucleus and cytoplasm [goid 5622] [pmid 11256614] [evidence IDA]; A membrane-bounded organelle of eukaryotic cells in which chromosomes are housed and replicated. In most cells, the n…	Any process involved in the conversion of a primary small nuclear RNA (snRNA) transcript into a mature snRNA molecule [goid 16180] [pmid 16239144] [evidence IDA]	Interacting selectively with any protein or protein complex (a complex of two or more proteins that may include other nonprotein molecules) [goid 5515] [pmid 16239144] [evidence IPI]	KIAA1287; INT2	0.00978589	0.168431	0.181944	7.9711	7.9551	7.8627	7.9235	7.9249	8.0442	7.8764	7.9741	7.8241	8.0413	8.2683	8.0216
ILMN_1686623	NM_005211	1436	CSF1R	NM_005211.2	NP_005202.2	S	3881	GGCCACACCAAGCAGGAAGCACAAACTCCCCCAAGCTGACTCATCCTAAC	5	-	149413105-149413154	5q33.1c	Homo sapiens colony stimulating factor 1 receptor, formerly McDonough feline sarcoma viral (v-fms) oncogene homolog (CSF1R), mRNA.	The membrane surrounding a cell that separates the cell from its external environment. It consists of a phospholipid bilayer and associated proteins [goid 5886] [pmid 2421165] [evidence TAS]; Penetrating at least one phospholipid bilayer of a plasma membrane. May also refer to the state of being buried in the bilayer with no exposure outside the bilayer [goid 5887] [pmid 2421165] [evidence TAS]	The process of introducing a phosphate group on to a protein [goid 6468] [evidence IEA]; The cascade of processes by which a signal interacts with a receptor, causing a change in the level or activity of a second messenger or other downstream target, and ultimately effecting a change in the functioning of the cell [goid 7165] [pmid 8981357] [evidence TAS]; The series of molecular signals generate…	Interacting selectively with a nucleotide, any compound consisting of a nucleoside that is esterified with (ortho)phosphate or an oligophosphate at any hydroxyl group on the ribose or deoxyribose moiety [goid 166] [evidence IEA]; Combining with an extracellular or intracellular messenger to initiate a change in cell activity [goid 4872] [evidence IEA]; Combining with macrophage colony stimulating…	C-FMS; FMS; FIM2; CSFR; CD115	0.00414534	0.121363	0.506711	6.996	6.9898	7.0246	6.9616	7.0405	6.991	6.9769	7.0268	7.0773	7.6487	7.8894	7.0102
ILMN_1686662	XR_001373	80035	C15ORF28	XR_001373.1		A	2801	CAGGTCATCCAACCTGGAATCTTAGCTTTGACCCCCAACCTTCTCCCGGC				15q23a	PREDICTED: Homo sapiens chromosome 15 open reading frame 28 (C15orf28), misc RNA.					0.00550235	0.134566	0.133156	6.9862	6.9145	7.0778	6.9972	7.0114	7.0702	7.0555	6.9998	7.1179	7.1849	7.1192	7.1722
ILMN_1686679	NM_021224	58499	ZNF462	NM_021224.4	NP_067047.4	S	8103	GTGCACCCTGTGGTGGTCTTGGACAGTATGTGGAAACAGAAGCTCCATGA	9	+	108813425-108813474	9q31.2a-q31.2b	Homo sapiens zinc finger protein 462 (ZNF462), mRNA.	The living contents of a cell; the matter contained within (but not including) the plasma membrane, usually taken to exclude large vacuoles and masses of secretory or ingested material. In eukaryotes it includes the nucleus and cytoplasm [goid 5622] [evidence IEA]; A membrane-bounded organelle of eukaryotic cells in which chromosomes are housed and replicated. In most cells, the nucleus contains …	The synthesis of either RNA on a template of DNA or DNA on a template of RNA [goid 6350] [evidence IEA]; Any process that modulates the frequency, rate or extent of DNA-dependent transcription [goid 6355] [evidence IEA]; Any process that stops, prevents or reduces the frequency, rate or extent of DNA binding, selective interaction with deoxyribonucleic acid [goid 43392] [evidence IEA]; Any proces…	Interacting selectively with DNA (deoxyribonucleic acid) [goid 3677] [evidence IEA]; Interacting selectively with zinc (Zn) ions [goid 8270] [evidence IEA]; Interacting selectively with any metal ion [goid 46872] [evidence IEA]; Interacting selectively with zinc (Zn) ions [goid 8270] [evidence IEA]; Interacting selectively with zinc (Zn) ions [goid 8270] [evidence IEA]	FLJ45904; RP11-508N12.1; KIAA1803; FLJ14960; Zfp462; DKFZp686B2325; DKFZP762N2316	0.0167457	0.206547	0.455178	7.3801	7.6281	7.4024	7.4886	7.401	7.5194	8.0111	7.4006	7.2467	8.275	7.9043	7.6789
ILMN_1686748	NM_016456	252839	TMEM9	NM_016456.2	NP_057540.1	S	1281	CATGGAGTGCCCATGCATACTCTGCTGCCGGTCCCCTCACCTGCACTTGA	1	-	199370719-199370768	1q32.1b	Homo sapiens transmembrane protein 9 (TMEM9), mRNA.	The lipid bilayer surrounding the lysosome and separating its contents from the cell cytoplasm [goid 5765] [evidence IEA]; Double layer of lipid molecules that encloses all cells, and, in eukaryotes, many organelles; may be a single or double lipid bilayer; also includes associated proteins [goid 16020] [evidence IEA]; Penetrating at least one phospholipid bilayer of a membrane. May also refer to…	The directed movement of substances (such as macromolecules, small molecules, ions) into, out of, within or between cells, or within a multicellular organism [goid 6810] [evidence IEA]; Any process specifically pertinent to the functioning of integrated living units: cells, tissues, organs, and organisms. A process is a collection of molecular events with a defined beginning and end [goid 8150] […	Elemental activities, such as catalysis or binding, describing the actions of a gene product at the molecular level. A given gene product may exhibit one or more molecular functions [goid 3674] [evidence ND ]	TMEM9A	0.0493306	0.320324	0.279911	7.9932	8.4644	7.909	8.0469	8.34	8.2891	8.3272	8.0161	8.2274	8.5386	8.5742	8.2647
ILMN_1686811	XM_938297	402644	LOC402644	XM_938297.1	XP_943390.1	A	27	CGTTGCTGTCGACAGTGAGCCCTTGGACCACGTCTCCTTTGAGCTGTTTG				7p15.1d	PREDICTED: Homo sapiens similar to peptidylprolyl isomerase A isoform 1 (LOC402644), mRNA.					0.00269075	0.101516	-0.688111	12.099	12.078	12.353	12.608	12.506	11.895	11.766	12.323	12.407	11.381	11.595	11.638
ILMN_1687036	NM_020409	57129	MRPL47	NM_020409.2	NP_065142.2	I	136	GTTGCCTAAGAGTACACCAAATGTGACATCCTTTCACCAATATAGATTAC	3	-	180803214-180803263	3q26.33a	Homo sapiens mitochondrial ribosomal protein L47 (MRPL47), nuclear gene encoding mitochondrial protein, transcript variant 1, mRNA.	The part of a cell or its extracellular environment in which a gene product is located. A gene product may be located in one or more parts of a cell and its location may be as specific as a particular macromolecular complex, that is, a stable, persistent association of macromolecules that function together [goid 5575] [evidence ND ]; A semiautonomous, self replicating organelle that occurs in var…	The chemical reactions and pathways resulting in the formation of a protein. This is a ribosome-mediated process in which the information in messenger RNA (mRNA) is used to specify the sequence of amino acids in the protein [goid 6412] [evidence IEA]; Any process specifically pertinent to the functioning of integrated living units: cells, tissues, organs, and organisms. A process is a collection …	Elemental activities, such as catalysis or binding, describing the actions of a gene product at the molecular level. A given gene product may exhibit one or more molecular functions [goid 3674] [evidence ND ]; The action of a molecule that contributes to the structural integrity of the ribosome [goid 3735] [evidence IEA]; The action of a molecule that contributes to the structural integrity of th…	CGI-204; MGC45403; NCM1	0.0492262	0.320033	-0.429	8.7519	8.219	9.0075	8.8914	8.8302	8.3435	8.3936	8.8227	8.913	7.9327	8.4815	8.3564
ILMN_1687080	XM_377933	402251	LOC402251	XM_377933.3	XP_377933.3	S	1	ATGCATCATGAAGCTTCGAGTGAAGCTCTTCCTGGGGACAATGTGGGACT					PREDICTED: Homo sapiens similar to eukaryotic translation elongation factor 1 alpha 2 (LOC402251), mRNA.	Penetrating at least one phospholipid bilayer of a membrane. May also refer to the state of being buried in the bilayer with no exposure outside the bilayer. When used to describe a protein, indicates that all or part of the peptide sequence is embedded in the membrane [goid 16021] [evidence IEA]	The directed movement of substances (such as macromolecules, small molecules, ions) into, out of, within or between cells, or within a multicellular organism [goid 6810] [evidence IEA]	Interacting selectively with ATP, adenosine 5'-triphosphate, a universally important coenzyme and enzyme regulator [goid 5524] [evidence IEA]; Catalysis of the reaction: ATP + H2O = ADP + phosphate to directly drive the active transport of a substance across a membrane [goid 42626] [evidence IEA]		0.000234332	0.0359382	-0.508666	13.553	13.707	13.854	13.669	13.652	13.716	13.672	13.65	13.815	12.906	13.314	13.35
ILMN_1687149	NM_018429	55814	BDP1	NM_018429.2	NP_060899.2	S	6856	AGGTTCACATGTTGTCAGTTGCTCCAGTTGCTTCCTCTGAGACAGGGCCC	5	+	70818241-70818290	5q13.2b	Homo sapiens B double prime 1, subunit of RNA polymerase III transcription initiation factor IIIB (BDP1), mRNA.	A membrane-bounded organelle of eukaryotic cells in which chromosomes are housed and replicated. In most cells, the nucleus contains all of the cell's chromosomes except the organellar chromosomes, and is the site of RNA synthesis and processing. In some species, or in specialized cell types, RNA metabolism or DNA replication may be absent [goid 5634] [evidence IEA]	The synthesis of either RNA on a template of DNA or DNA on a template of RNA [goid 6350] [evidence IEA]; Any process that modulates the frequency, rate or extent of DNA-dependent transcription [goid 6355] [evidence IEA]	Interacting selectively with DNA (deoxyribonucleic acid) [goid 3677] [evidence IEA]	TAF3B1; KIAA1241; DKFZp686C01233; TFNR; TFIIIB150; HSA238520; DKFZp686K0831; TFIIIB''; TFIIIB90; KIAA1689; TFC5	0.0119684	0.180793	0.113478	6.9364	7.0252	7.1279	7.0469	6.9998	7.0436	6.992	7.0303	7.0996	7.1078	7.1303	7.2029
ILMN_1687410	NM_022776	114885	OSBPL11	NM_022776.3	NP_073613.2	S	3812	GGTGCTCAACACTTGTTACTGCAAGCTACCTTAATTTCCCAAGAGTGGTG	3	-	126730726-126730775	3q21.2b	Homo sapiens oxysterol binding protein-like 11 (OSBPL11), mRNA.		The directed movement of lipids into, out of, within or between cells. Lipids are compounds soluble in an organic solvent but not, or sparingly, in an aqueous solvent [goid 6869] [evidence IEA]; The chemical reactions and pathways involving steroids, compounds with a 1,2,cyclopentanoperhydrophenanthrene nucleus [goid 8202] [evidence IEA]		FLJ13164; FLJ13012; TCCCIA00292; ORP-11; OSBP12; ORP11	0.0292825	0.257516	-0.146722	7.8305	7.5523	7.6092	7.737	7.7465	7.6807	7.6257	7.6971	7.6928	7.4721	7.6547	7.4903
ILMN_1687440	NM_022740	28996	HIPK2	NM_022740.2	NP_073577.2	S	2674	ACGGGTCGGGACACCAGTGAAACTTGAACCGGGAAGTGGGAGGACGTAGA	7	-	138907989-138908038	7q34b	Homo sapiens homeodomain interacting protein kinase 2 (HIPK2), mRNA.	A membrane-bounded organelle of eukaryotic cells in which chromosomes are housed and replicated. In most cells, the nucleus contains all of the cell's chromosomes except the organellar chromosomes, and is the site of RNA synthesis and processing. In some species, or in specialized cell types, RNA metabolism or DNA replication may be absent [goid 5634] [pmid 12220523] [evidence IDA]; All of the co…	The synthesis of either RNA on a template of DNA or DNA on a template of RNA [goid 6350] [evidence IEA]; Any process that modulates the frequency, rate or extent of DNA-dependent transcription [goid 6355] [evidence IEA]; The process of introducing a phosphate group on to a protein [goid 6468] [evidence IEA]; A form of programmed cell death induced by external or internal signals that trigger the …	Interacting selectively with a nucleotide, any compound consisting of a nucleoside that is esterified with (ortho)phosphate or an oligophosphate at any hydroxyl group on the ribose or deoxyribose moiety [goid 166] [evidence IEA]; The function of a transcription cofactor that represses transcription from a RNA polymerase II promoter; does not bind DNA itself [goid 3714] [pmid 9748262] [evidence TA…	PRO0593	0.0221814	0.229109	0.708089	8.7388	8.9718	8.6802	8.6492	7.9795	8.4112	9.0684	8.5051	8.0272	9.7843	8.9251	9.092
ILMN_1687508	NM_001182	501	ALDH7A1	NM_001182.2	NP_001173.1	I	1772	GACTGTGACAGTGACTAATCCCCCTATGACCCCAAAGCCCTGATTAAATC	5	-	125908404-125908453	5q23.2e	Homo sapiens aldehyde dehydrogenase 7 family, member A1 (ALDH7A1), mRNA.	The part of a cell or its extracellular environment in which a gene product is located. A gene product may be located in one or more parts of a cell and its location may be as specific as a particular macromolecular complex, that is, a stable, persistent association of macromolecules that function together [goid 5575] [evidence ND ]; A semiautonomous, self replicating organelle that occurs in var…	The chemical reactions and pathways involving aldehydes, any organic compound with the formula R-CH=O, as carried out by individual cells [goid 6081] [evidence ISS]; The series of events required for an organism to receive an auditory stimulus, convert it to a molecular signal, and recognize and characterize the signal. Sonic stimuli are detected in the form of vibrations and are processed to for…	Catalysis of the reaction: an aldehyde + NAD+ + H2O = an acid + NADH + H+ [goid 4029] [evidence ISS]; Catalysis of the reaction: L-2-aminoadipate 6-semialdehyde + NADP+ + H2O = L-2-aminoadipate + NADPH + H+ [goid 4043] [evidence IEA]; Catalysis of an oxidation-reduction (redox) reaction, a reversible chemical reaction in which the oxidation state of an atom or atoms within a molecule is altered. …	ATQ1; PDE; EPD	0.024438	0.238423	0.534045	9.9189	10.136	10.435	10.174	10.239	10.319	9.5798	10.331	9.6229	10.893	10.611	10.35
ILMN_1687738	XM_939363	650276	LOC650276	XM_939363.1	XP_944456.1	S	698	GTAGAAGGTGGAGATGCTGGCAACAGGGAGGACCAGGTCAACAGGCTTAT					PREDICTED: Homo sapiens similar to 60S ribosomal protein L7 (LOC650276), mRNA.					0.00191243	0.0904407	-0.245445	13.829	13.823	13.677	13.915	13.811	13.97	13.9	13.958	13.915	13.586	13.705	13.572
ILMN_1687785	NM_176866	27068	PPA2	NM_176866.2	NP_789842.2	A	605	TAGCCCTTTCCGTTGCACTCAAGAGGAAGCAAGATCATTAGTTGAATCGG	4	-	106511478-106511479:106527173-106527220	4q24d	Homo sapiens pyrophosphatase (inorganic) 2 (PPA2), nuclear gene encoding mitochondrial protein, transcript variant 3, mRNA.	All of the contents of a cell excluding the plasma membrane and nucleus, but including other subcellular structures [goid 5737] [evidence IEA]; A semiautonomous, self replicating organelle that occurs in varying numbers, shapes, and sizes in the cytoplasm of virtually all eukaryotic cells. It is notably the site of tissue respiration [goid 5739] [evidence IEA]; All of the contents of a cell exclu…	The chemical reactions and pathways involving the phosphate group, the anion or salt of any phosphoric acid [goid 6796] [evidence IEA]; The chemical reactions and pathways involving the phosphate group, the anion or salt of any phosphoric acid [goid 6796] [evidence IEA]; The chemical reactions and pathways involving the phosphate group, the anion or salt of any phosphoric acid [goid 6796] [eviden…	Interacting selectively with magnesium (Mg) ions [goid 287] [evidence IEA]; Catalysis of the reaction: diphosphate + H2O = 2 phosphate [goid 4427] [evidence IEA]; Catalysis of the hydrolysis of various bonds, e.g. C-O, C-N, C-C, phosphoric anhydride bonds, etc. Hydrolase is the systematic name for any enzyme of EC class 3 [goid 16787] [evidence IEA]; Interacting selectively with magnesium (Mg) io…	HSPC124; FLJ20459; MGC49850; SID6-306	0.0468454	0.311681	-0.333611	10.52	10.103	10.076	10.405	10.723	10.526	10.3	10.529	10.335	9.7825	10.104	10.285
ILMN_1687805	XM_941155	651894	LOC651894	XM_941155.2	XP_946248.1	S	131	TGGAATTTGCAAAGCTGCCAAAGCCTTAGACAAGCGCCAAGCCCATCTTT					PREDICTED: Homo sapiens similar to ribosomal protein S12 (LOC651894), mRNA.					0.00284768	0.103501	-0.268889	14.41	14.369	14.349	14.387	14.473	14.524	14.296	14.276	14.275	13.932	14.215	14.166
ILMN_1687867	XR_018676	647954	LOC647954	XR_018676.1		S	1116	TCTGAGCTCGGCCTGTGGGGGCCTCACAAGCCCCGGCCTCAGCTACGGCC				5q23.2b	PREDICTED: Homo sapiens misc_RNA (LOC647954), miscRNA.					0.00460937	0.126912	0.618111	7.119	7.2575	7.3373	7.0576	7.1888	7.0059	7.1421	6.9577	7.5162	7.9108	8.176	7.2949
ILMN_1687896	NM_002647	5289	PIK3C3	NM_002647.2	NP_002638.2	S	2702	GCCCAGTACTGGAGAAAATGAAACTGGGATTGACCCATCAAGATGCTTGG	18	+	37901470-37901475:37915085-37915099:37915100-37915128	18q12.3c	Homo sapiens phosphoinositide-3-kinase, class 3 (PIK3C3), mRNA.	That part of the cytoplasm that does not contain membranous or particulate subcellular components [goid 5829] [pmid 14751759] [evidence EXP]; A complex containing a heterodimer of a catalytic subunit and a regulatory (adaptor) subunit of any phosphoinositide 3-kinase (PI3K) [goid 5942] [evidence IEA]; A complex containing a heterodimer of a catalytic subunit and a regulatory (adaptor) subunit of …	The process of introducing one or more phosphate groups into a phosphoinositide, a class of substances comprising phosphatidylinositol and its derivatives [goid 46854] [evidence IEA]; A series of molecular signals in which a cell uses a phosphoinositide to convert an extracellular signal into a response [goid 48015] [evidence IEA]; The process of introducing one or more phosphate groups into a ph…	Interacting selectively with a nucleotide, any compound consisting of a nucleoside that is esterified with (ortho)phosphate or an oligophosphate at any hydroxyl group on the ribose or deoxyribose moiety [goid 166] [evidence IEA]; Catalysis of the phosphorylation of myo-inositol (1,2,3,5/4,6-cyclohexanehexol) or a phosphatidylinositol [goid 4428] [evidence IEA]; Interacting selectively with any pr…	MGC61518; Vps34	0.0104488	0.17109	-0.201244	8.4338	8.4959	8.4103	8.4178	8.412	8.6957	8.5722	8.4254	8.3484	8.2501	8.243	8.307
ILMN_1688246	XM_926249	642852	LOC642852	XM_926249.2	XP_931342.2	S	61	GAGGCCGTGGCTGTGGTTCGCGGCGGTGCTGTCGCGGGCGCCCTGGCGCA	21	+	45532437-45532486	21q22.3e	PREDICTED: Homo sapiens hypothetical LOC642852 (LOC642852), mRNA.					0.000495668	0.0492964	0.276333	7.2449	7.3757	7.2881	7.2882	7.4582	7.3314	7.4606	7.3843	7.3945	7.577	7.7533	7.574
ILMN_1688452	NM_016309	51451	LCMT1	NM_016309.2	NP_057393.2	I	566	CAAGCCTCCCCTATCCAGCCCCATTCTAGAACTGCATTCAGAGGACACAC	16	+	25070379-25070428	16p12.1b	Homo sapiens leucine carboxyl methyltransferase 1 (LCMT1), transcript variant 1, mRNA.		The covalent alteration of one or more amino acids occurring in proteins, peptides and nascent polypeptides (co-translational, post-translational modifications). Includes the modification of charged tRNAs that are destined to occur in a protein (pre-translation modification) [goid 6464] [pmid 10600115] [evidence TAS]; The methylation of the C-terminal amino acid of a protein [goid 6481] [pmid 106…	Catalysis of the transfer of a methyl group to the carbon atom of the C-terminal residue of a protein [goid 3880] [pmid 10600115] [evidence IDA]; Interacting selectively with any protein or protein complex (a complex of two or more proteins that may include other nonprotein molecules) [goid 5515] [pmid 16189514] [evidence IPI]; Catalysis of the transfer of a methyl group from S-adenosyl-L-methion…	LCMT; PPMT1; CGI-68	0.00188868	0.0900965	-0.304289	8.5246	8.448	8.6064	8.5488	8.6434	8.715	8.4157	8.5039	8.5765	8.0709	8.3214	8.3556
ILMN_1688490	XM_944915	8073	PTP4A2	XM_944915.1	XP_950008.1	I	2364	ACTCTGGCCTGGGTGATAGAGCGAGACCCTGTCCCCTGCCCCGCCAAAAA				1p35.2a	PREDICTED: Homo sapiens protein tyrosine phosphatase type IVA, member 2, transcript variant 9 (PTP4A2), mRNA.	All of the contents of a cell excluding the plasma membrane and nucleus, but including other subcellular structures [goid 5737] [evidence IEA]; Small irregularly shaped intracellular vesicles to which endocytosed molecules are initially delivered [goid 5769] [evidence IEA]; The membrane surrounding a cell that separates the cell from its external environment. It consists of a phospholipid bilayer…	The process of removing one or more phosphoric residues from a protein [goid 6470] [evidence IEA]	Catalysis of the reaction: prenylated-protein tyrosine phosphate + H2O = prenylated-protein tyrosine + phosphate [goid 4727] [pmid 9514946] [evidence TAS]; Interacting selectively with any protein or protein complex (a complex of two or more proteins that may include other nonprotein molecules) [goid 5515] [pmid 17353931] [evidence IPI]; Catalysis of the hydrolysis of various bonds, e.g. C-O, C-N…		0.0176429	0.209069	0.822011	8.0488	8.1705	8.315	7.9223	7.9872	8.3139	8.186	7.925	7.9655	8.4373	8.3325	9.9743
ILMN_1688500	NM_032961	57575	PCDH10	NM_032961.1	NP_116586.1	I	3679	TCGGTGCTGGATGCCTTCTTTTGTCCCTTCTGATGGACGCCAGGCTGCTG	4	+	134084187-134084236	4q28.3d	Homo sapiens protocadherin 10 (PCDH10), transcript variant 1, mRNA.	The membrane surrounding a cell that separates the cell from its external environment. It consists of a phospholipid bilayer and associated proteins [goid 5886] [evidence IEA]; Penetrating at least one phospholipid bilayer of a membrane. May also refer to the state of being buried in the bilayer with no exposure outside the bilayer. When used to describe a protein, indicates that all or part of t…	The attachment of a cell, either to another cell or to an underlying substrate such as the extracellular matrix, via cell adhesion molecules [goid 7155] [evidence IEA]; The attachment of an adhesion molecule in one cell to an identical molecule in an adjacent cell [goid 7156] [evidence IEA]; The attachment of a cell, either to another cell or to an underlying substrate such as the extracellular m…	Interacting selectively with calcium ions (Ca2+) [goid 5509] [evidence IEA]; Interacting selectively with any protein or protein complex (a complex of two or more proteins that may include other nonprotein molecules) [goid 5515] [evidence IEA]; Interacting selectively with calcium ions (Ca2+) [goid 5509] [evidence IEA]; Interacting selectively with any protein or protein complex (a complex of two…	MGC133344; DKFZP761O2023; PCDH19; OL-PCDH; KIAA1400	0.0353797	0.275811	-0.915322	7.1846	7.5168	7.0033	8.5821	8.0121	8.0572	8.9523	7.7157	8.1433	6.9236	7.1188	6.9341
ILMN_1689142	NM_198197	9039	UBE1C	NM_198197.1	NP_937840.1	A	1145	CAGTCGGTAACCTCTATTGAAGAACGAACAAGGCCAAATCTCTCCAAAAC	3	-	69187699-69187746:69187841-69187842	3p14.1b	Homo sapiens ubiquitin-activating enzyme E1C (UBA3 homolog, yeast) (UBE1C), transcript variant 3, mRNA.				hUba3; MGC22384; UBA3; DKFZp566J164	0.0306044	0.261572	-0.296722	8.3948	8.2094	8.7692	8.5403	8.5503	8.2684	8.3741	8.6303	8.6704	8.0632	8.2351	8.2806
ILMN_1689257	NM_001017405	10296	MAEA	NM_001017405.1	NP_001017405.1	I	500	TTGAGATGTTCCTGACGGCCAAAGAGGTGGAGGAGTCCCTGGAGAGGCGT	4	+	1299303-1299352	4p16.3c	Homo sapiens macrophage erythroblast attacher (MAEA), transcript variant 1, mRNA.	That fraction of cells, prepared by disruptive biochemical methods, that includes the plasma and other membranes [goid 5624] [pmid 9763581] [evidence IDA]; A membrane-bounded organelle of eukaryotic cells in which chromosomes are housed and replicated. In most cells, the nucleus contains all of the cell's chromosomes except the organellar chromosomes, and is the site of RNA synthesis and processi…	The progression of biochemical and morphological phases and events that occur in a cell during successive cell replication or nuclear replication events. Canonically, the cell cycle comprises the replication and segregation of genetic material followed by the division of the cell, but in endocycles or syncytial cells nuclear replication or nuclear division may not be followed by cell division [go…	Interacting selectively with monomeric or multimeric forms of actin, including actin filaments [goid 3779] [pmid 16510120] [evidence IDA]	EMLP; HLC-10; EMP; PIG5	0.0339662	0.272161	-0.280633	7.9045	7.6516	7.87	8.0384	7.9365	7.6681	7.5561	7.8395	7.7638	7.2767	7.7175	7.5734
ILMN_1689389	NM_031287	83443	SF3B5	NM_031287.2	NP_112577.1	S	447	TAAGTATTCCTGTCTCCAAAGGACCGGCTCTCCATGGCTCCTGCGCCTCG	6	-	144457951-144458000	6q24.2b	Homo sapiens splicing factor 3b, subunit 5, 10kDa (SF3B5), mRNA.	A membrane-bounded organelle of eukaryotic cells in which chromosomes are housed and replicated. In most cells, the nucleus contains all of the cell's chromosomes except the organellar chromosomes, and is the site of RNA synthesis and processing. In some species, or in specialized cell types, RNA metabolism or DNA replication may be absent [goid 5634] [evidence IEA]; A ribonucleoprotein complex, …	The joining together of exons from one or more primary transcripts of nuclear messenger RNA (mRNA) and the excision of intron sequences, via a spliceosomal mechanism, so that mRNA consisting only of the joined exons is produced [goid 398] [pmid 12226669] [evidence EXP]; The process of removing sections of the primary RNA transcript to remove sequences not present in the mature form of the RNA and…		SF3b10; MGC3133	0.00440682	0.124181	-0.328889	10.933	10.596	10.915	10.815	10.8	10.712	10.695	10.952	10.889	10.288	10.623	10.538
ILMN_1689712	XM_944816	440927	LOC440927	XM_944816.1	XP_949909.1	A	36	AAGCTAAGGCCGCGTTGGGGTAAGGCCCTCACTTCATCCTGCGACTAGCA					PREDICTED: Homo sapiens similar to 60S acidic ribosomal protein P1, transcript variant 4 (LOC440927), mRNA.					0.000532087	0.0516659	-0.363556	13.116	13.149	13.017	13.207	13.156	13.335	13.001	13.116	13.153	12.707	12.938	12.681
ILMN_1689725	NM_001003	6176	RPLP1	NM_001003.2	NP_000994.1	A	450	CATGGGCTTTGGTCTTTTTGACTAAACCTCTTTTATAACATGTTCAATAA	15	+	67534876-67534900:67534901-67534925	15q23a	Homo sapiens ribosomal protein, large, P1 (RPLP1), transcript variant 1, mRNA.	The living contents of a cell; the matter contained within (but not including) the plasma membrane, usually taken to exclude large vacuoles and masses of secretory or ingested material. In eukaryotes it includes the nucleus and cytoplasm [goid 5622] [evidence IEA]; An intracellular organelle, about 200 A in diameter, consisting of RNA and protein. It is the site of protein biosynthesis resulting …	The successive addition of amino acid residues to a nascent polypeptide chain during protein biosynthesis [goid 6414] [evidence IEA]; The successive addition of amino acid residues to a nascent polypeptide chain during protein biosynthesis [goid 6414] [evidence IEA]; The successive addition of amino acid residues to a nascent polypeptide chain during protein biosynthesis [goid 6414] [evidence IEA…	The action of a molecule that contributes to the structural integrity of the ribosome [goid 3735] [evidence IEA]; The action of a molecule that contributes to the structural integrity of the ribosome [goid 3735] [evidence IEA]; Interacting selectively with an RNA molecule or a portion thereof [goid 3723] [pmid 3323886] [evidence TAS]; The action of a molecule that contributes to the structural in…	P1; FLJ27448; RPP1; MGC5215	0.000141341	0.0271405	-0.972778	12.396	12.23	12.928	12.348	12.48	12.553	12.651	12.357	12.585	11.945	11.323	11.323
ILMN_1690064	NR_002939	440352	RUNDC2C	NR_002939.2		A	1774	GAGCAGCGTGTTCAGGGAGATCACAGCCTCCTCTGCCATCTCCATCCTCA	16	+	29303172-29303197:29313608-29313631	16p12.2b-p12.2a	Homo sapiens RUN domain containing 2C (RUNDC2C), non-coding RNA.					0.00363656	0.114761	0.301311	7.1951	7.1396	7.1921	7.0145	7.0986	7.2561	7.2117	7.0941	7.1262	7.3366	7.3039	7.7061
ILMN_1690105	NM_007315	6772	STAT1	NM_007315.2	NP_009330.1	A	2392	TACTCCAGGCCAAAGGAAGCACCAGAGCCAATGGAACTTGATGGCCCTAA	2	-	191548824-191548858:191549811-191549825	2q32.2b	Homo sapiens signal transducer and activator of transcription 1, 91kDa (STAT1), transcript variant alpha, mRNA.	A membrane-bounded organelle of eukaryotic cells in which chromosomes are housed and replicated. In most cells, the nucleus contains all of the cell's chromosomes except the organellar chromosomes, and is the site of RNA synthesis and processing. In some species, or in specialized cell types, RNA metabolism or DNA replication may be absent [goid 5634] [evidence IEA]; A membrane-bounded organelle …	Any process that modulates the frequency, rate or extent of DNA-dependent transcription [goid 6355] [evidence IEA]; The cascade of processes by which a signal interacts with a receptor, causing a change in the level or activity of a second messenger or other downstream target, and ultimately effecting a change in the functioning of the cell [goid 7165] [evidence IEA]; Any process that modulates t…	The function of binding to a specific DNA sequence in order to modulate transcription. The transcription factor may or may not also interact selectively with a protein or macromolecular complex [goid 3700] [evidence IEA]; Mediates the transfer of a signal from the outside to the inside of a cell by means other than the introduction of the signal molecule itself into the cell [goid 4871] [evidence…	ISGF-3; STAT91; DKFZp686B04100	0.015465	0.201413	-0.897333	8.3343	9.2695	8.4236	9.1913	8.8355	9.0855	9.8889	9.4396	8.923	7.9311	7.9593	8.548
ILMN_1690114	NM_001010915	401494	PTPLAD2	NM_001010915.1	NP_001010915.1	S	3665	GAGACAGCCTGGGTGACAGAGTGAGACTCTATCTCAAAAGAGAAGACCCT	9	-	20993986-20994035	9p21.3d	Homo sapiens protein tyrosine phosphatase-like A domain containing 2 (PTPLAD2), mRNA.	Double layer of lipid molecules that encloses all cells, and, in eukaryotes, many organelles; may be a single or double lipid bilayer; also includes associated proteins [goid 16020] [evidence IEA]; Penetrating at least one phospholipid bilayer of a membrane. May also refer to the state of being buried in the bilayer with no exposure outside the bilayer. When used to describe a protein, indicates …			DKFZp686F01145; DKFZp686G24132	0.0237027	0.234738	0.950911	8.7012	9.027	9.1359	8.479	8.6692	9.1619	8.9031	8.6742	8.6791	9.4317	8.8939	11.004
[truncated: 2,153 more rows]
